# Supplementary material for: OsVPS34-generated PI3P recruits GPA5/Rab5a to regulate post-Golgi glutelin trafficking in rice endosperm
Source: Plant Physiol. 2026 Mar 18;201(3):kiag154. doi: 10.1093/plphys/kiag154 (PMC13360276; doi:10.1093/plphys/kiag154)
Supplement: kiag154_Supplementary_Data [file kiag154_supplementary_data.zip]

Archive with 5 entries (5 files):
- Supplemental Table S1.xls
- Supplemental Table S2.xlsx
- Supplemental Table S3.xlsx
- Supplemental Table S4.xlsx
- Supplementary Figure-Clean.pdf
