# Supplementary material for: OsVPS34-generated PI3P recruits GPA5/Rab5a to regulate post-Golgi glutelin trafficking in rice endosperm
Source: Plant Physiol. 2026 Mar 18;201(3):kiag154. doi: 10.1093/plphys/kiag154 (PMC13360276; doi:10.1093/plphys/kiag154)
Supplement: kiag154_Supplementary_Data [file kiag154_supplementary_data.zip › Supplemental Table S1.xls]

Chrom	Pos	Ref	Gene	AnnoPos	Y28143-3.Genotype	Y28143-3.QUAL	Y28143-3.Depth	N4.Genotype	N4.QUAL	N4.Depth
1	190296	GGAAG	gene:OS01G0103600	UTR5	GGAAGAAG GGAAGAAG	58	0 2	GGAAG GGAAG	116	4 0
1	215653	A	gene:OS01G0104200	upstream	A A	0	0 0	ACTATAGATC ACTATAGATC	150	0 7
1	236476	C	gene:OS01G0104400(dist=7175),gene:OS01G0104500(dist=5204)	intergenic	CAG CAG	127	0 4	C CAG	77	1 4
1	243122	GTGTGAGATCGATGTGAG	gene:OS01G0104500	UTR3	GTGTGAGATCGATGTGAG GTGTGAGATCGATGTGAG	999	6 0	GTGTGAG GTGTGAG	64	0 2
1	245612	ACGGCTTGAT	gene:OS01G0104500(dist=2173),gene:OS01G0104600(dist=3207)	intergenic	ACGGCTTGAT A	81	2 6	ACGGCTTGAT ACGGCTTGAT	146	5 0
1	257730	TGAA	gene:OS01G0104600	upstream	TGAA TGAA	0	0 0	TAA TAA	83	0 5
1	267211	CTTTTTTTTTT	gene:OS01G0104800	intronic	CTTTTTTTTTT CTTTTTTTTTT	2.77617	0 3	CTTTTTTTTTTT CTTTTTTTTTTT	23.9595	0 11
1	268099	TAGAGAGAGAGAGAGAG	gene:OS01G0104800	UTR3	TAGAGAGAGAGAGAGAGAGAG TAGAGAGAGAGAGAGAGAGAG	228	0 10	TAGAGAGAGAGAGAGAG TAGAGAGAGAGAGAGAGAGAG	215	1 8
1	275005	CACCTCTCTCTCT	gene:OS01G0104900	UTR5	CACCTCTCTCTCT CACCTCTCTCTCT	5.94066	0 2	C C	141	0 8
1	275539	CTTTTTTTTTT	gene:OS01G0104900	upstream	CTTTTTTTTTT CTTTTTTTTTT	97	2 0	CTTTTTTTTT CTTTTTTTTT	21.9197	0 6
1	296964	AAGAGAGAGAGAG	gene:OS01G0105400(dist=4680),gene:OS01G0105700(dist=6257)	intergenic	AAGAGAGAGAGAG AAGAGAGAGAGAGAG	179	1 7	AAGAGAGAGAGAGAG AAGAGAGAGAGAGAG	228	0 12
1	301921	GGTCGTCGATCGATCGATCGATGTCGGCCGGAAGCTTG	gene:OS01G0105400(dist=9627),gene:OS01G0105700(dist=1275)	intergenic	GGTCGTCGATCGATCGATCGATGTCGGCCGGAAGCTTG GGTCGTCGATCGATCGATCGATGTCGGCCGGAAGCTTG	87	2 0	GG GG	228	0 7
1	302629	TAAA	gene:OS01G0105700	upstream	TAAA TAAA	104	2 0	TAAAA TAAAA	177	0 10
1	315026	AGGGGGGG	gene:OS01G0105900(dist=1863),gene:OS01G0106200(dist=4721)	intergenic	AGGGGGGGGGGG AGGGGGGGGGGG	209	0 8	AGGGGGGG AGGGGGGG	0	0 0
1	319070	ATAACATATAATTACGATATAACTTGTA	gene:OS01G0106200	upstream	ATA ATA	47.6162	0 4	ATAACATATAATTACGATATAACTTGTA ATAACATATAATTACGATATAACTTGTA	54	1 0
1	321405	GTTTT	gene:OS01G0106200	intronic	GTTTT GTTTT	3.98929	0 1	GTTTTT GTTTTT	55	0 4
1	329227	CATTA	gene:OS01G0106400	upstream	CAAATTTGACTCTAGATTA CAAATTTGACTCTAGATTA	224	0 14	CAAATTTGACTCTAGA CAAATTTGACTCTAGA	97	0 3
1	375387	TACAGTGCAAGAACAGGTACCTTACCTTCTGACAGTGCAAGAACAGGTACCTTACCTTCTGA	gene:OS01G0106900	intronic	TACAGTGCAAGAACAGGTACCTTACCTTCTGACAGTGCAAGAACAGGTACCTTACCTTCTGA TACAGTGCAAGAACAGGTACCTTACCTTCTGACAGTGCAAGAACAGGTACCTTACCTTCTGA	150	4 0	TACAGTGCAAGAACAGGTACCTTACCTTCTGA TACAGTGCAAGAACAGGTACCTTACCTTCTGA	206	0 6
1	389654	GGAGAAGGGATGGCGAGAAGG	gene:OS01G0107000(dist=3014),gene:OS01G0107400(dist=2409)	intergenic	GGAGAAGGGATGGCGAGAAGG GGAGAAGGGATGGCGAGAAGG	95	2 0	GGAGAAGG GGAGAAGG	124	0 4
1	402331	TTTAA	gene:OS01G0107400(dist=9753),gene:OS01G0107700(dist=10290)	intergenic	TA TA	127	0 6	T T	4.7429	0 1
1	402379	A	gene:OS01G0107400(dist=9801),gene:OS01G0107700(dist=10246)	intergenic	AT AT	45.0649	0 8	A A	15.2759	0 1
1	407172	GAT	gene:OS01G0107400(dist=14596),gene:OS01G0107700(dist=5451)	intergenic	GATTGTTACTACTATCTTGTACTACTAT GATTGTTACTACTATCTTGTACTACTAT	53	0 4	GAT GAT	60	1 0
1	455788	ACGGCGGCGGCGGCGGCGGCGG	gene:OS01G0108400:transcript:OS01T0108400-00:exon1:c.92_103del:p.31_35del,	nonframeshift deletion	ACGGCGGCGGCGGCGGCGGCGG ACGGCGGCGGCGGCGGCGGCGG	999	6 0	ACGGCGGCGG ACGGCGGCGG	35.0178	0 2
1	458457	CTTTTTTTTTTTTT	gene:OS01G0108400(dist=1044),gene:OS01G0108500(dist=1707)	intergenic	CTTTTTTTTTTT CTTTTTTTTTTT	46.951	0 6	CTTTTTTTTTTTTT CTTTTTTTTTTTTT	13.6631	0 3
1	461396	TAAAAAAAAAAAA	gene:OS01G0108500	downstream	TAAAAAAAAAAA TAAAAAAAAAAA	27.0393	0 10	TAAAAAAAAAAAA TAAAAAAAAAAAA	18.841	1 2
1	462986	GAAAAAAAAA	gene:OS01G0108500(dist=1624),gene:OS01G0108600(dist=15389)	intergenic	GAAAAAAAAA GAAAAAAAAA	67	1 0	GAAAAAAAA GAAAAAAAA	34.9465	0 8
1	479655	AG	gene:OS01G0108600	intronic	AGTCACGTTTCTCTAAAAAAGGGCATCTACACG AGTCACGTTTCTCTAAAAAAGGGCATCTACACG	122	0 5	AG AG	87	2 0
1	495969	CCTTCT	gene:OS01G0109000:transcript:OS01T0109000-01:exon2:c.252_254del:p.84_85del,	nonframeshift deletion	CCT CCT	228	0 7	CCTTCT CCTTCT	999	9 0
1	509211	AG	gene:OS01G0109366,gene:OS01G0109432	downstream	AAGG AAGG	206	0 10	AAG AAG	220	0 14
1	509211	A	gene:OS01G0109366,gene:OS01G0109432	downstream	AAGG AAGG	206	0 10	AAG AAG	220	0 14
1	530395	AAAAAATAAAAATA	gene:OS01G0109750(dist=2423),gene:OS01G0110050(dist=6565)	intergenic	AAAAAATA AAAAAATA	180	0 6	AAAAAATAAAAATA AAAAAATAAAAATA	73	2 0
1	533666	TG	gene:OS01G0109750(dist=5687),gene:OS01G0110050(dist=3306)	intergenic	TG TG	61	1 0	T T	85	0 4
1	539750	ATAATGGCATT	gene:OS01G0110100	intronic	ATAATGGCATT ATAATGGCATT	999	4 0	AT AT	228	0 7
1	576300	AA	gene:OS01G0110800	downstream	AA AA	93	3 0	AAGAAATATGTGCCATAAATATAGCAATACCGA AAGAAATATGTGCCATAAATATAGCAATACCGA	119	0 4
1	585067	G	gene:OS01G0111000	upstream	GC GC	140	0 8	G G	67	1 0
1	588532	GAAAAAAAA	gene:OS01G0111100,gene:OS01G0111200	upstream	GAAAAAAAA GAAAAAAAA	999	6 0	GAAAAAAA GAAAAAAA	13.2647	0 4
1	597206	CAAAAAA	gene:OS01G0111300	UTR5	CAAAAAA CAAAAAA	10.4418	0 1	CAAAAAAA CAAAAAAA	22.0454	0 4
1	617954	CTTTTTTTT	gene:OS01G0111600(dist=2331),gene:OS01G0111700(dist=2610)	intergenic	CTTTTTTTTT CTTTTTTTTT	54	0 10	CTTTTTTTT CTTTTTTTT	4.91858	0 2
1	623035	ATGTGTGTGTGTGTG	gene:OS01G0111700(dist=1533),gene:OS01G0111800(dist=1038)	intergenic	ATGTGTGTGTGTGTGTG ATGTGTGTGTGTGTGTG	212	0 10	ATGTGTGTGTGTGTG ATGTGTGTGTGTGTGTG	180	1 7
1	640721	TA	gene:OS01G0112300	UTR3	TA TAGAGATAGATAGATAGATAGATAGA	55	2 2	TATAGATAGATAGATAGATAGATAGATAGATAGATAGATAGATAGATAGATAG TATAGATAGATAGATAGATAGATAGATAGATAGATAGATAGATAGATAGATAG	228	0 7
1	640721	TATAGATAGATAGATAGATAGATAGATAG	gene:OS01G0112300	UTR3	TA TAGAGATAGATAGATAGATAGATAGA	55	2 2	TATAGATAGATAGATAGATAGATAGATAGATAGATAGATAGATAGATAGATAG TATAGATAGATAGATAGATAGATAGATAGATAGATAGATAGATAGATAGATAG	228	0 7
1	745555	CAGAGAGAGAGAGAGAGAGAGAGAGAGA	gene:OS01G0113800:transcript:OS01T0113800-01:wholegene,	frameshift deletion	CAGAGAGAGAGAGAGAGAGAGAGAGAGA CAGAGAGAGAGAGAGAGAGAGAGAGAGA	999	7 0	CAGAGAGAGAGAGAGAGAGAGAGAGAGA CAGAGAGAGAGAGAGAGAGAGAGAGA	28.5893	6 2
1	747152	CTGTGTGTGTGTGTGTGTGTGTGTGTGTGTGTGTGTGTGTG	gene:OS01G0113800	intronic	CTGTGTGTGTGTGTGTGTGTGTGTGTGTGTGTGTGTGTGTG CTGTGTGTGTGTGTGTGTGTGTGTGTGTGTGTGTGTGTG	30.6272	5 2	CTGTGTGTGTGTGTGTGTGTGTGTGTGTGTGTGTGTGTGTG CTGTGTGTGTGTGTGTGTGTGTGTGTGTGTGTGTGTGTGTG	999	8 0
1	806204	GTTTTTTTTTTT	gene:OS01G0115100	UTR5	GTTTTTTTTTTTTT GTTTTTTTTTTTTT	17.1557	1 7	GTTTTTTTTTTTT GTTTTTTTTTTTT	22.9669	0 8
1	883841	AGGGGGGGG	gene:OS01G0116000(dist=9032),gene:OS01G0116200(dist=27886)	intergenic	AGGGGGGG AGGGGGGG	25.2235	1 6	AGGGGGGGG AGGGGGGGG	23.3941	4 4
1	951339	AG	gene:OS01G0116900	intronic	AG A	16.1039	8 5	AG AG	30.0253	11 3
1	1136301	CAAAAAAAAA	gene:OS01G0119500(dist=29420),gene:OS01G0120300(dist=9610)	intergenic	CAAAAAAAAAA CAAAAAAAAAA	43.0315	0 9	CAAAAAAAAA CAAAAAAAAA	17.3174	1 2
1	1190115	AGGGGGGGGGGGGGGG	gene:OS01G0121200	intronic	AGGGGGGGGGGGGGGG AGGGGGGGGGGGGGGG	0	0 0	AGGGGGGGGGGGG AGGGGGGGGGGGG	27.8858	0 5
1	1230071	ATTTTTTTTTT	gene:OS01G0121700	intronic	ATTTTTTTTT ATTTTTTTTT	47.1356	0 13	ATTTTTTTTTT ATTTTTTTTTT	2.77617	0 3
1	1245077	CTTTTTTTTTTTT	gene:OS01G0121950(dist=2696),gene:OS01G0122000(dist=4792)	intergenic	CTTTTTTTTT CTTTTTTTTT	23.8113	0 3	CTTTTTTTTTTTT CTTTTTTTTTTTT	98	4 0
1	1264912	AGCGGCGGCGGCG	gene:OS01G0122534:transcript:OS01T0122534-00:exon1:c.211_213del:p.71_71del,	nonframeshift deletion	AGCGGCGGCG AGCGGCGGCG	79	0 4	AGCGGCGGCGGCG AGCGGCGGCGGCG	95	2 0
1	1313385	CAAAAAA	gene:OS01G0122701(dist=48118),gene:OS01G0123500(dist=14781)	intergenic	CAAAAA CAAAAA	20.7051	0 3	CAAAAAA CAAAAAA	4.106	2 3
1	1339456	GTTTTTTTT	gene:OS01G0123900	upstream	GTTTTTTTTT GTTTTTTTTT	24.8336	0 7	GTTTTTTTT GTTTTTTTT	4.79264	0 2
1	1347787	CAAAA	gene:OS01G0124200	UTR3	CAA CAA	98	0 4	CAAAA CAAAA	2.08485	0 1
1	1353864	A	gene:OS01G0124401	UTR3	A A	30.6886	5 1	A AGCT	5.02448	1 3
1	1353907	ACGATC	gene:OS01G0124401	UTR3	ACGATC ACGATCGATC	18.4597	5 2	ACGATC ACGATC	999	7 0
1	1365384	CCAAAAA	gene:OS01G0124700;gene:OS01G0124650	upstream;downstream	CCAAAAA CCAAAAA	0	0 0	C C	132	0 7
1	1379389	GAAAAAAAA	gene:OS01G0125000(dist=3070),gene:OS01G0125500(dist=16583)	intergenic	GAAAAAAAA GAAAAAAAA	2.3324	0 3	GAAAAAAAAA GAAAAAAAAA	44.0323	0 8
1	1385300	TTTT	gene:OS01G0125000(dist=8976),gene:OS01G0125500(dist=10677)	intergenic	TTTT TTTT	72	2 0	TTTTAATTT TTTTAATTT	90	0 4
1	1421697	GTCTCTCTCTCTCTCTCT	gene:OS01G0125900	UTR5	GTCTCTCTCTCTCTCT GTCTCTCTCTCTCTCT	126	0 4	GTCTCTCTCTCTCTCTCT GTCTCTCTCTCTCTCTCT	999	7 0
1	1447258	GCCACCACCACCACCACCACC	gene:OS01G0126401	UTR5	GCCACCACCACCACCACCACCACC GCCACCACCACCACCACCACCACC	228	0 9	GCCACCACCACCACCACCACC GCCACCACCACCACCACCACC	999	4 0
1	1532120	CTTTTTTTTTTTT	gene:OS01G0127700(dist=10531),gene:OS01G0127900(dist=2003)	intergenic	CTTTTTTTTTTTTTTT CTTTTTTTTTTTTTTT	9.1751	0 7	CTTTTTTTTTTTTTT CTTTTTTTTTTTTTT	23.3601	0 13
1	1535011	ATTTTTTT	gene:OS01G0127900	intronic	ATTTTTTTT ATTTTTTTT	31.8288	0 5	ATTTTTTT ATTTTTTT	2.64223	0 2
1	1553772	CAAAAAAAAAA	gene:OS01G0128000(dist=2771),gene:OS01G0128100(dist=8836)	intergenic	CAAAAAAAAAAA CAAAAAAAAAAA	26.0601	0 9	CAAAAAAAAAA CAAAAAAAAAA	4.86878	1 5
1	1554402	TC	gene:OS01G0128000(dist=3391),gene:OS01G0128100(dist=8215)	intergenic	TTCC TTCC	121	0 6	TTC TTC	201	0 8
1	1554402	T	gene:OS01G0128000(dist=3391),gene:OS01G0128100(dist=8216)	intergenic	TTCC TTCC	121	0 6	TTC TTC	201	0 8
1	1556249	GTTTTTTTTT	gene:OS01G0128000(dist=5247),gene:OS01G0128100(dist=6360)	intergenic	GTTTTTTTTTT GTTTTTTTTTT	20.928	0 8	GTTTTTTTTT GTTTTTTTTT	7.91969	0 3
1	1559955	GACACACACACACACA	gene:OS01G0128000(dist=8959),gene:OS01G0128100(dist=2648)	intergenic	GACACACACACACACACA GACACACACACACACACA	186	0 6	GACACACACACACACA GACACACACACACACACA	219	1 8
1	1574690	ATTAACT	gene:OS01G0128400	intronic	ATTAACT AT	3.87716	7 2	ATTAACT ATTAACT	999	14 0
1	1623471	ATCTCTCTCTCTCTCTCTCTCTCTCT	gene:OS01G0128800(dist=17766),gene:OS01G0129200(dist=1663)	intergenic	ATCTCTCTCTCTCTCTCTCTCTCTCT ATCTCTCTCTCTCTCTCTCTCTCTCTCT	144	1 6	ATCTCTCTCTCTCTCTCTCTCTCTCT ATCTCTCTCTCTCTCTCTCTCTCT	14.7548	2 4
1	1710109	AAGGGGGG	gene:OS01G0130400(dist=7020),gene:OS01G0130900(dist=2021)	intergenic	AAGGGGGG AAGGGGGG	41.5869	1 0	A A	107	0 4
1	1718979	GGCGCGCG	gene:OS01G0130900(dist=6038),gene:OS01G0131250(dist=14881)	intergenic	GGCGCGCG GGCGCGCG	5.62072	0 2	GGCGCG GGCGCG	148	0 7
1	1724297	TC	gene:OS01G0130900(dist=11351),gene:OS01G0131250(dist=9569)	intergenic	TC TC	100	4 0	TCC TCC	24.7849	0 2
1	1726999	GAAAAAAA	gene:OS01G0130900(dist=14059),gene:OS01G0131250(dist=6861)	intergenic	GAAAAAAAA GAAAAAAAA	31.73	0 5	GAAAAAAA GAAAAAAA	2.64223	0 2
1	1727605	TAAAAAAA	gene:OS01G0130900(dist=14665),gene:OS01G0131250(dist=6255)	intergenic	TAAAAAAA TAAAAAAA	4.54399	0 2	TAAAAAA TAAAAAA	58	0 9
1	1738920	CTAT	gene:OS01G0131300	UTR5	CTAT CT	6.42588	7 2	CTAT CTAT	143	4 0
1	1742990	ATGTG	gene:OS01G0131300(dist=3174),gene:OS01G0131600(dist=3422)	intergenic	ATGTGTG ATGTGTG	125	0 4	ATGTG ATGTG	0	0 0
1	1743154	CTGCACTGGTTTTGCACTGGTTTTG	gene:OS01G0131300(dist=3348),gene:OS01G0131600(dist=3238)	intergenic	CTGCACTGGTTTTGCACTGGTTTTG CTGCACTGGTTTTGCACTGGTTTTG	2.26966	0 1	CTGCACTGGTTTTG CTGCACTGGTTTTG	62	0 4
1	1754062	TAAAAAAA	gene:OS01G0131800	upstream	TAAAAAAA TAAAAAAA	2.84619	0 2	TAAAAAAAA TAAAAAAAA	41.8167	0 6
1	1755088	ATTTTTTTTT	gene:OS01G0131800	intronic	ATTTTTTTTT ATTTTTTTTT	8.3494	0 2	ATTTTTTTTTT ATTTTTTTTTT	38.0351	1 10
1	1782409	GTTTTTTTTTT	gene:OS01G0132500	downstream	GTTTTTTTTT GTTTTTTTTT	25.9579	0 7	GTTTTTTTTTT GTTTTTTTTTT	3.07728	1 6
1	1785830	CATAT	gene:OS01G0132500(dist=3448),gene:OS01G0132700(dist=2036)	intergenic	CATATAT CATATAT	228	0 11	CATAT CATAT	2.18484	0 1
1	1791275	AGGGGGGG	gene:OS01G0132700	intronic	AGGGGGGGG AGGGGGGGG	50	0 10	AGGGGGGG AGGGGGGG	4.36971	0 2
1	1819294	ATTTTTTTTT	gene:OS01G0132800(dist=1702),gene:OS01G0133100(dist=14807)	intergenic	ATTTTTTTTTT ATTTTTTTTTT	17.8873	0 6	ATTTTTTTTT ATTTTTTTTT	69	2 0
1	1823872	CATATATAT	gene:OS01G0132800(dist=6279),gene:OS01G0133100(dist=10230)	intergenic	CATATATATAT CATATATATAT	117	0 5	CATATATAT CATATATAT	84	2 0
1	1832776	GA	gene:OS01G0132800(dist=15176),gene:OS01G0133100(dist=1333)	intergenic	GAA GAA	103	0 4	GA GA	2.18484	0 1
1	1842313	TAAA	gene:OS01G0133200(dist=3122),gene:OS01G0133400(dist=1947)	intergenic	TAAA TAAA	67	1 0	TAA TAA	160	0 10
1	1849273	CACAAAACTACA	gene:OS01G0133500;gene:OS01G0133400	upstream;downstream	CACAAAACTACA CACAAAACTACA	2.18484	0 1	CACAAAACTACAAAACTACA CACAAAACTACAAAACTACA	113	0 4
1	1849588	GTTTTTTTTT	gene:OS01G0133500;gene:OS01G0133400	upstream;downstream	GTTTTTTTTT GTTTTTTTTT	7.98178	0 2	GTTTTTTTT GTTTTTTTT	31.9973	0 7
1	1858713	ACCC	gene:OS01G0133650;gene:OS01G0133600	upstream;downstream	ACCC ACCC	999	5 0	ACCCC ACCCC	200	0 11
1	1901254	TGAGAGAGAGAGAGAGAGAGAGAG	gene:OS01G0134500(dist=9015),gene:OS01G0134700(dist=1464)	intergenic	TGAGAGAGAGAGAGAGAGAGAGAG TGAGAGAGAGAGAGAGAGAGAGAG	113	3 0	TGAGAGAGAGAGAGAGAGAGAGAGAGAGAGAGAG TGAGAGAGAGAGAGAGAGAGAGAGAGAGAGAGAG	144	0 4
1	1906404	AA	gene:OS01G0134850;gene:OS01G0134800	upstream;downstream	AATA AATA	85	0 11	AA AA	46.5868	1 0
1	1929361	TG	gene:OS01G0135600	UTR3	TG TG	79	2 0	T T	105	0 5
1	1929525	C	gene:OS01G0135600	UTR3	C C	46.5868	1 0	CTGCTATTGCGGTTG CTGCTATTGCGGTTG	127	0 5
1	1950864	TA	gene:OS01G0136100(dist=1278),gene:OS01G0136200(dist=1065)	intergenic	T T	42.2333	0 2	TA TA	999	10 0
1	1965237	A	gene:OS01G0136400	intronic	AT AT	59	0 6	ATG ATG	24.807	0 5
1	1965237	AG	gene:OS01G0136400	intronic	AT AT	59	0 6	ATG ATG	24.807	0 5
1	1971529	GAAAAAAA	gene:OS01G0136700	UTR3	GAAAAAAA GAAAAAAA	150	4 0	GAAAAAAAA GAAAAAAAA	12.2684	0 3
1	2088528	GAAAAAAAAA	gene:OS01G0139200(dist=1334),gene:OS01G0139600(dist=8655)	intergenic	GAAAAAAAAA GAAAAAAAAA	3.00897	0 3	GAAAAAAAAAA GAAAAAAAAAA	24.9533	0 8
1	2097483	TAAAA	gene:OS01G0139600	intronic	TAAA TAAA	161	0 15	TAAAA TAAA	56	1 5
1	2113092	AATTTTTCAAACTTCTA	gene:OS01G0139900(dist=3417),gene:OS01G0140100(dist=7381)	intergenic	AA AA	101	0 5	AATTTTTCAAACTTCTA AATTTTTCAAACTTCTA	40.587	1 0
1	2119070	CTTAC	gene:OS01G0139900(dist=9397),gene:OS01G0140100(dist=1415)	intergenic	CTTACATTTGTTTAC CTTACATTTGTTTAC	157	0 6	CTTAC CTTAC	57	1 0
1	2120406	TC	gene:OS01G0140100	upstream	TCC TCC	83	0 5	TC TC	122	4 0
1	2120545	TCTCCTCCTCCTCCTCCTCCTC	gene:OS01G0140100:transcript:OS01T0140100-01:exon1:c.40_48del:p.14_16del,	nonframeshift deletion	TCTCCTCCTCCTC TCTCCTCCTCCTC	67	0 5	TCTCCTCCTCCTCCTCCTCCTC TCTCCTCCTCCTCCTCCTCCTC	60	2 0
1	2133436	GTTT	gene:OS01G0140400	intronic	GTTT GTTT	42.5869	1 0	GTT GTT	45.7274	0 5
1	2137579	GTA	gene:OS01G0140500;gene:OS01G0140400	upstream;downstream	GTA GTA	157	4 0	G G	31.1561	0 2
1	2142267	C	gene:OS01G0140500(dist=3728),gene:OS01G0140700(dist=12059)	intergenic	C C	60	1 0	CG CG	84	0 6
1	2144180	GT	gene:OS01G0140500(dist=5642),gene:OS01G0140700(dist=10145)	intergenic	GT GT	999	7 0	G G	102	0 4
1	2149383	TTCGGTCTCGGTCTCGGTCTCGGTC	gene:OS01G0140500(dist=10857),gene:OS01G0140700(dist=4919)	intergenic	TTCGGTCTCGGTC TTCGGTCTCGGTC	79	0 6	TTCGGTCTCGGTCTCGGTCTCGGTC TTCGGTCTCGGTCTCGGTCTCGGTC	90	5 0
1	2153827	AATATAT	gene:OS01G0140700	upstream	AATATATATAT AATATATATAT	81	0 5	AATATAT AATATAT	2.03966	0 1
1	2170219	ATTTCTCTCTCTCTCTCTCTCTCTCTCTCTCTCT	gene:OS01G0140700(dist=14940),gene:OS01G0141000(dist=32026)	intergenic	ATCTCTCTCTCTCTCTCTCTCT ATCTCTCTCTCTCTCTCTCTCT	64	0 3	ATCTCTCTCTCTCT ATCTCTCTCTCTCT	180	0 6
1	2170219	ATTTCTCTCTCTCTCTCTCTCTCTCT	gene:OS01G0140700(dist=14940),gene:OS01G0141000(dist=32034)	intergenic	ATCTCTCTCTCTCTCTCTCTCT ATCTCTCTCTCTCTCTCTCTCT	64	0 3	ATCTCTCTCTCTCT ATCTCTCTCTCTCT	180	0 6
1	2173353	GAAAAAA	gene:OS01G0140700(dist=18080),gene:OS01G0141000(dist=28919)	intergenic	GAAAAAAA GAAAAAAA	32.7516	0 4	GAAAAAA GAAAAAA	67	1 0
1	2174894	GTT	gene:OS01G0140700(dist=19617),gene:OS01G0141000(dist=27382)	intergenic	GTT GTT	67	1 0	GTTT GTTT	154	0 7
1	2200929	CTTTTTTTT	gene:OS01G0140700(dist=45658),gene:OS01G0141000(dist=1341)	intergenic	CTTTTTTT CTTTTTTT	31.8904	0 7	CTTTTTTTT CTTTTTTTT	6.70672	0 2
1	2202104	TCTACTACT	gene:OS01G0141000	upstream	TCTACTACT TCTACTACT	95	2 0	TCTACTACTACT TCTACTACTACT	110	0 5
1	2203330	AACCAC	gene:OS01G0141000:transcript:OS01T0141000-01:exon1:c.932_933insCACCAC:p.T311delinsTTT,	nonframeshift insertion	AACCAC AACCAC	55	1 0	AACCACCACCAC AACCACCACCAC	117	0 4
1	2218528	CAAAAAAAAAA	gene:OS01G0141100,gene:OS01G0141150	intronic	CAAAAAAAAAA CAAAAAAAAAA	2.27721	0 4	CAAAAAAAAA CAAAAAAAAA	25.9597	0 9
1	2223334	GTTTTTTTTT	gene:OS01G0141100;gene:OS01G0141150	upstream;downstream	GTTTTTTTTTT GTTTTTTTTTT	27.0032	0 7	GTTTTTTTTT GTTTTTTTTT	3.86574	0 4
1	2239608	GATGAATGAAT	gene:OS01G0141300(dist=10089),gene:OS01G0141600(dist=6114)	intergenic	GATGAATGAAT GATGAATGAAT	39.5871	1 0	GATGAAT GATGAAT	69	0 5
1	2244925	AATAT	gene:OS01G0141600	upstream	AAT AAT	76	0 6	AATAT AATAT	46.5868	1 0
1	2245759	AGCACCGCACCG	gene:OS01G0141600	UTR5	AGCACCGCACCG AGCACCGCACCG	118	4 0	AGCACCG AGCACCG	58	0 3
1	2271082	GAAAAAAAAA	gene:OS01G0142100,gene:OS01G0142200	upstream	GAAAAAAAAAA GAAAAAAAAAA	60	0 15	GAAAAAAAAA GAAAAAAAAA	67	1 0
1	2288959	AT	gene:OS01G0142500(dist=4185),gene:OS01G0142600(dist=3279)	intergenic	ATGTT ATGTT	221	0 10	ATGTTT ATGTTT	22.6577	0 1
1	2289024	TAAAAAAA	gene:OS01G0142500(dist=4256),gene:OS01G0142600(dist=3208)	intergenic	TAAAAAAAA TAAAAAAAA	23.8438	0 5	TAAAAAAA TAAAAAAA	4.54399	0 2
1	2291463	ATTTTTTTT	gene:OS01G0142600	upstream	ATTTTTTTT ATTTTTTTT	42.5869	1 0	ATTTTTTTTT ATTTTTTTTT	31.9497	0 7
1	2291538	TTAA	gene:OS01G0142600	upstream	TTAA TTAA	0	0 0	T T	76	0 8
1	2316050	TAAAAAAAAA	gene:OS01G0142800(dist=17730),gene:OS01G0142950(dist=22107)	intergenic	TAAAAAAAAA TAAAAAAAAA	16.4431	0 1	TAAAAAAAA TAAAAAAAA	34.1189	0 7
1	2319401	TAAAAAAAAAAA	gene:OS01G0142800(dist=21083),gene:OS01G0142950(dist=18754)	intergenic	TAAAAAAAAAAA TAAAAAAAAAAA	9.86413	0 2	TAAAAAAAAAA TAAAAAAAAAA	30.0678	0 10
1	2334349	GTCTGAAACTCTGTA	gene:OS01G0142800(dist=36021),gene:OS01G0142950(dist=3803)	intergenic	GTCTGAAACTCTGTA G	199	5 7	GTCTGAAACTCTGTA GTCTGAAACTCTGTA	999	8 0
1	2377850	GCTTCTTCTTCTTCTTCTTCTTCTTCTTCTTCTTCTTCTTCTTCTTCTT	gene:OS01G0143900	UTR5	GCTTCTTCTTCTTCTTCTTCTTCTTCTTCTTCTTCTTCTTCTTCTTCTT GCTTCTTCTTCTTCTTCTTCTTCTTCTTCTTCTTCTTCTTCTTCTTCTT	67	1 0	GCTTCTTCTTCTTCTTCTTCTT GCTTCTTCTTCTTCTTCTTCTT	149	0 4
1	2399878	AGGGGGG	gene:OS01G0144380(dist=1592),gene:OS01G0144500(dist=1061)	intergenic	AGGGGGGG AGGGGGGG	21.9449	0 4	AGGGGGG AGGGGGG	67	1 0
1	2406462	TC	gene:OS01G0144700;gene:OS01G0144600	upstream;downstream	T T	137	0 6	TC T	41.3927	1 4
1	2415290	CGTCGTCGCCGGCGTG	gene:OS01G0144800	downstream	CGTCGTCGCCGGCGTG CGTCGTCGCCGGCGTG	134	3 0	CGTCGTCGCCGGCGTG CG	38.7744	10 4
1	2422773	CTTTTT	gene:OS01G0145000	downstream	CTTTTT CTTTTT	7.6433	0 1	CTTTT CTTTT	46.0861	0 4
1	2424526	CT	gene:OS01G0145000(dist=1845),gene:OS01G0145200(dist=10266)	intergenic	CT CT	999	11 0	CTGT CTGT	26.1431	0 3
1	2427557	GGGG	gene:OS01G0145000(dist=4878),gene:OS01G0145200(dist=7233)	intergenic	GGGGCCTGGTCCCCTGCAGGG GGGGCCTGGTCCCCTGCAGGG	125	0 5	GGGG GGGG	44.5868	1 0
1	2433590	ATTTTTT	gene:OS01G0145000(dist=10914),gene:OS01G0145200(dist=1197)	intergenic	ATTTTTTT ATTTTTTT	41.9587	0 5	ATTTTTT ATTTTTT	64	1 0
1	2434088	GAAAAAAA	gene:OS01G0145200	upstream	GAAAAAA GAAAAAA	35.8888	0 7	GAAAAAAA GAAAAAAA	2.71761	0 2
1	2435724	CTTTTTTTTT	gene:OS01G0145200	intronic	CTTTTTTTTTT CTTTTTTTTTT	47.1153	0 10	CTTTTTTTTT CTTTTTTTTT	4.74163	1 6
1	2437818	CTTTTTTTTTTTT	gene:OS01G0145200	intronic	CTTTTTTTTTTTT CTTTTTTTTTTTT	41.5869	1 0	CTTTTTTTT CTTTTTTTT	77	0 6
1	2476731	CAAAAAAAAAAAAAA	gene:OS01G0145600(dist=20249),gene:OS01G0146101(dist=11668)	intergenic	CAAAAAAAAAAAAAA CAAAAAAAAAAAAAA	2.64223	0 2	CAAAAAAAAAAAA CAAAAAAAAAAAA	37.9477	0 7
1	2501379	GTTGGAG	gene:OS01G0146200	downstream	GTTGGAGACTTGGAG GTTGGAGACTTGGAG	226	0 7	GTTGGAG GTTGGAG	53	1 0
1	2502295	GTT	gene:OS01G0146200(dist=1049),gene:OS01G0146600(dist=28593)	intergenic	GT GT	61	0 4	GTT GTT	60	1 0
1	2531337	CGCG	gene:OS01G0146600:transcript:OS01T0146600-01:exon1:c.50_51insCGC:p.R17delinsRA,	nonframeshift insertion	CGCG CGCG	17.9521	3 1	CGCG CGCGGCG	22.0538	3 2
1	2548352	GTGTGTATATATATATAT	gene:OS01G0146801(dist=5870),gene:OS01G0147001(dist=2577)	intergenic	GT GT	155	0 5	GTGTGTATATATATATAT GTGTGTATATATATATAT	129	4 0
1	2550083	CTGACGTGGCGGTG	gene:OS01G0147001	upstream	CTGACGTGGCGGTG CTGACGTGGCGGTG	94	4 0	CTG CTG	147	0 7
1	2553576	ATTTTTTT	gene:OS01G0147001(dist=2122),gene:OS01G0147200(dist=7314)	intergenic	ATTTTTTTT ATTTTTTTT	26.8349	0 5	ATTTTTTT ATTTTTTT	0	0 0
1	2554512	C	gene:OS01G0147001(dist=3051),gene:OS01G0147200(dist=6385)	intergenic	C C	55	1 0	CA CA	66	0 6
1	2574169	TCCGCCGCCGCCG	gene:OS01G0147600	intronic	TCCGCCG TCCGCCG	135	0 6	TCCGCCGCCGCCG TCCGCCGCCGCCG	90	2 0
1	2644892	AG	gene:OS01G0148500	upstream	AGG AGG	76	0 4	AG AG	67	1 0
1	2647276	CTCGGTCTTCGGTCTT	gene:OS01G0148500(dist=2626),gene:OS01G0148700(dist=5357)	intergenic	CTCGGTCTTCGGTCTT CTCGGTCTTCGGTCTT	67	2 0	CTCGGTCTTCGGTCTTCGGTCTT CTCGGTCTTCGGTCTTCGGTCTT	228	0 11
1	2660350	AGGGGGGGGGGGGG	gene:OS01G0148700(dist=4798),gene:OS01G0149200(dist=4722)	intergenic	AGGGGGGGGGGGGG AGGGGGGGGGGGGG	3.7626	0 2	AGGGGGGGGGGG AGGGGGGGGGGG	52	0 7
1	2673508	AACA	gene:OS01G0149350	intronic	AA AA	228	0 9	AACA AA	204	1 9
1	2679503	AAA	gene:OS01G0149400(dist=4822),gene:OS01G0149500(dist=3717)	intergenic	AAATAA AAATAA	93	0 4	AAA AAA	43.5868	1 0
1	2702769	TG	gene:OS01G0149900	intronic	T T	113	0 5	TG TG	0	0 0
1	2704159	AG	gene:OS01G0149900	upstream	AG A	71	1 7	A A	119	0 6
1	2711351	CGAGAGAGAGAGAGAGAG	gene:OS01G0150000	UTR5	CGAGAGAGAGAGAGAGAGAG CGAGAGAGAGAGAGAGAGAG	151	0 6	CGAGAGAGAGAGAGAGAG CGAGAGAGAGAGAGAGAGAG	144	1 8
1	2740284	CTTTTTTTTTT	gene:OS01G0150700(dist=3452),gene:OS01G0150800(dist=2213)	intergenic	CTTTTTTTTTT CTTTTTTTTTT	9.86413	0 2	CTTTTTTTTTTT CTTTTTTTTTTT	20.056	0 8
1	2740533	CTTTTTTTTTTTTTTTTTTTTTTTTTTTTTT	gene:OS01G0150700(dist=3715),gene:OS01G0150800(dist=1944)	intergenic	CTTTTTTTTTTTTTTTTTTTTTTT CTTTTTTTTTTTTTTTTTTTTTTT	47.7358	0 5	CTTTTTTTTTTTTTTTTTTTTTTTTTTTTTT CTTTTTTTTTTTTTTTTTTTTTTTTTTTTTT	46.5868	1 0
1	2761146	GTTTTTTTTTTT	gene:OS01G0150900	intronic	GTTTTTTTTTTT GTTTTTTTTTTT	6.94132	0 5	GTTTTTTTTTTTT GTTTTTTTTTTTT	30.0753	0 13
1	2777283	CCGGCGGCGGCGGCGG	gene:OS01G0151400	UTR5	CCGGCGGCGGCGGCGGCGG CCGGCGGCGGCGGCGGCGG	54	0 3	CCGGCGGCGGCGGCGG CCGGCGGCGGCGGCGGCGG	36.8227	1 3
1	2804062	GATTCATATCTTCCTAGTAAA	gene:OS01G0151700	downstream	GATTCATATCTTCCTAGTAAA GATTCATATCTTCCTAGTAAA	30.5042	78 5	GATTCATATCTTCCTAGTAAA GATTCATATCTTCCTAGTAAAATTCATATCTTCCTAGTAAA	75	28 5
1	2817547	TCCC	gene:OS01G0152050	intronic	TCC TCC	92	0 6	TCCC TCCC	93	2 0
1	2858741	GAAAAAAAAA	gene:OS01G0153100,gene:OS01G0153150	upstream	GAAAAAAAAAA GAAAAAAAAAA	47.0311	0 10	GAAAAAAAAA GAAAAAAAAA	6.28495	0 2
1	2879915	TCC	gene:OS01G0153400	intronic	TCC TCC	999	8 0	TC TC	24.0335	0 2
1	2930120	AAAGAAGA	gene:OS01G0154600	upstream	AAAGAAGA AAAGAAGA	999	7 0	AAAGAAGAAGA AAAGAAGAAGA	31.1016	0 2
1	2930473	TTCACTCACTCA	gene:OS01G0154600	upstream	TTCACTCA TTCACTCA	48.9582	0 2	TTCACTCACTCA TTCACTCACTCA	154	6 0
1	2931424	TTTATT	gene:OS01G0154600	intronic	TTTATT TTTATT	113	4 0	TTT TTT	79	0 3
1	2932577	GAAAAAAAAA	gene:OS01G0154600	intronic	GAAAAAAAAAA GAAAAAAAAAA	48.092	1 12	GAAAAAAAAA GAAAAAAAAA	3.03531	0 3
1	2971092	ATTTTTTTTT	gene:OS01G0155400	downstream	ATTTTTTTTT ATTTTTTTTT	3.02649	1 4	ATTTTTTTTTT ATTTTTTTTTT	38.0316	0 10
1	2977681	TCTAAA	gene:OS01G0155400	upstream	TA TA	208	0 10	T T	228	0 8
1	2977681	TCTAAAA	gene:OS01G0155400	upstream	TA TA	208	0 10	T T	228	0 8
1	3034078	TGCG	gene:OS01G0157400	upstream	TG TG	101	0 4	TGCG TGCG	0	0 0
1	3038594	GTTTTTTTTTT	gene:OS01G0157600	UTR3	GTTTTTTTTTT GTTTTTTTTTT	1.79051	0 7	GTTTTTTTTTTT GTTTTTTTTTTT	38.1156	0 11
1	3091580	AAGAGAGAGAGAGAGA	gene:OS01G0159000	UTR3	AAGAGAGAGAGA AAGAGAGAGAGA	159	0 7	AAGAGAGAGAGAGAGA AAGAGAGAGAGAGAGA	96	3 0
1	3093555	CGGGG	gene:OS01G0159000	upstream	CGGGG CGGGG	67	1 0	CGGG CGGG	61	0 4
1	3220789	TTAT	gene:OS01G0161000(dist=16539),gene:OS01G0161200(dist=1308)	intergenic	TT TT	99	0 4	TTAT TTAT	0	0 0
1	3246980	GAAAAAAAA	gene:OS01G0162101(dist=1545),gene:OS01G0162200(dist=4438)	intergenic	GAAAAAAA GAAAAAAA	35.741	0 17	GAAAAAAAA GAAAAAAAA	6.36912	0 10
1	3263394	CA	gene:OS01G0162500	downstream	CA CA	999	7 0	C C	35.1294	0 2
1	3290798	ATAAAAAATTTAAAAAATT	gene:OS01G0163450	upstream	ATAAAAAATT ATAAAAAATT	133	0 5	ATAAAAAATTTAAAAAATT ATAAAAAATTTAAAAAATT	55	2 0
1	3294361	ATTTTTT	gene:OS01G0163616;gene:OS01G0163450	upstream;downstream	ATTTTTT ATTTTTT	67	1 0	ATTTTTTTT ATTTTTTTT	69	0 6
1	3295006	CT	gene:OS01G0163616	upstream	CT CT	51	1 0	CTAT CTAT	80	0 4
1	3297492	CTAATTATA	gene:OS01G0163616(dist=3395),gene:OS01G0164075(dist=15170)	intergenic	CTAATTATA CTAATTATA	999	7 0	CTAATTATA CTAATTATAATTATA	43.3748	4 4
1	3297585	AT	gene:OS01G0163616(dist=3481),gene:OS01G0164075(dist=15084)	intergenic	AT AT	107	3 0	AT ATT	96	6 6
1	3297654	GAAAA	gene:OS01G0163616(dist=3553),gene:OS01G0164075(dist=15012)	intergenic	GAAAA GAAAA	140	6 0	GAAA GAAA	74	0 6
1	3297670	TTTCTTAATCGAAAATT	gene:OS01G0163616(dist=3568),gene:OS01G0164075(dist=14984)	intergenic	TTT TTT	42.2048	1 4	TTTCTTAATCGAAAATT TTT	20.3339	3 4
1	3307523	TCATGTAG	gene:OS01G0163616(dist=13425),gene:OS01G0164075(dist=5140)	intergenic	TCATGTAG TCATGTAG	134	5 0	TCATGTAGACATGTAG TCATGTAGACATGTAG	28.9634	0 2
1	3313117	CGG	gene:OS01G0164075:transcript:OS01T0164075-00:exon1:c.87_88insCCACCGCCGCAGCAGTACACC:p.P30delinsPPPQQYTP,	nonframeshift insertion	CGG CGG	0	0 0	CGGGGTGTACTGCTGCGGCGGTGG CGGGGTGTACTGCTGCGGCGGTGG	51	0 6
1	3315779	AG	gene:OS01G0164075(dist=2574),gene:OS01G0164300(dist=4671)	intergenic	AG AG	60	1 0	A A	156	0 8
1	3316015	TTAGTACTCTGAATAGTACTCTGAA	gene:OS01G0164075(dist=2822),gene:OS01G0164300(dist=4412)	intergenic	TTAGTACTCTGAA TTAGTACTCTGAA	80	0 4	TTAGTACTCTGAATAGTACTCTGAA TTAGTACTCTGAATAGTACTCTGAA	55	1 0
1	3323699	TTACAAAATACAGTAAATAAGCACTACAAAATACAGTAAATA	gene:OS01G0164400	upstream	TTACAAAATACAGTAAATAAGCACTACAAAATACAGTAAATA TTACAAAATACAGTAAATAAGCACTACAAAATACAGTAAATA	41.5869	1 0	TTACAAAATACAGTAAATA TTACAAAATACAGTAAATA	58	0 4
1	3325217	TTGT	gene:OS01G0164400	intronic	TTGT TTGT	84	4 0	TT TT	13.3058	0 2
1	3331902	CGAGGAGGAGGA	gene:OS01G0164500:transcript:OS01T0164500-01:exon1:c.9_10insTCC:p.S4delinsSS,	nonframeshift insertion	CGAGGAGGAGGAGGA CGAGGAGGAGGAGGA	183	0 7	CGAGGAGGAGGA CGAGGAGGAGGAGGA	64	1 4
1	3340000	TCTCTTGCTTATAGTTTTTATTTGAGTTGGAGGTCATCCTTCTCCGA	gene:OS01G0164700	UTR3	T T	143	0 5	TCTCTTGCTTATAGTTTTTATTTGAGTTGGAGGTCATCCTTCTCCGA TCTCTTGCTTATAGTTTTTATTTGAGTTGGAGGTCATCCTTCTCCGA	0	0 0
1	3341134	CTTTTTTTTTT	gene:OS01G0164700	intronic	CTTTTTTTTTTTTTTT CTTTTTTTTTTTTTTT	209	0 11	CTTTTTTTTTT CTTTTTTTTTT	0	0 0
1	3353755	GTGTAACTAATCAGAACTTTGTA	gene:OS01G0164900	intronic	GTGTAACTAATCAGAACTTTGTA GTGTAACTAATCAGAACTTTGTA	41.5869	1 0	GTGTA GTGTA	113	0 9
1	3377439	TTATATATATATAT	gene:OS01G0165600	downstream	TTATATATATAT TTATATATATAT	202	0 6	TTATATATATATAT TTATATATATATAT	51	1 0
1	3382131	CCGGCGGCGGCGGCGG	gene:OS01G0165600(dist=4932),gene:OS01G0165800(dist=4620)	intergenic	CCGGCGGCGGCGGCGG CCGGCGGCGGCGG	48.3814	3 2	CCGGCGGCGGCGGCGG CCGGCGGCGGCGGCGG	999	6 0
1	3397956	CTTTTTTTTTT	gene:OS01G0166100	intronic	CTTTTTTTTTT CTTTTTTTTTT	2.6488	0 5	CTTTTTTTTTTT CTTTTTTTTTTT	31.0956	0 8
1	3398829	CAAAAAAAA	gene:OS01G0166100	intronic	CAAAAAAA CAAAAAAA	14.7632	0 4	CAAAAAAAA CAAAAAAAA	39.5871	1 0
1	3421855	ATTTTTTT	gene:OS01G0166700	upstream	ATTTTTT ATTTTTT	19.8897	0 4	ATTTTTTT ATTTTTTT	82	2 0
1	3428994	CTTT	gene:OS01G0166800	intronic	CTTT CTTT	999	8 0	CT CT	228	0 10
1	3429516	GCTCTCTCTCTCTCTC	gene:OS01G0166800	UTR5	GCTCTCTCTCTCTCTC GCTCTCTCTCTCTC	16.3341	9 2	GCTCTCTCTCTCTCTC GCTCTCTCTCTCTCTC	999	11 0
1	3438366	GCTC	gene:OS01G0167100(dist=5051),gene:OS01G0167400(dist=6851)	intergenic	GCTC GCTC	54	1 0	GC GC	69	0 5
1	3451496	TAAAAAAAA	gene:OS01G0167500(dist=1324),gene:OS01G0167600(dist=3378)	intergenic	TAAAAAAAA TAAAAAAAA	6.70672	0 2	TAAAAAAA TAAAAAAA	22.8484	0 5
1	3484575	TGAGAGAGAGAGAGAG	gene:OS01G0168100	upstream	TGAGAGAGAGAGAGAG TGAGAGAGAGAGAGAG	999	8 0	TGAGAGAGAGAGAGAG TGAGAGAGAGAGAG	3.62687	3 2
1	3501288	GCCTCCTCCTCCTCCTCCTCCTCCTCC	gene:OS01G0168450:transcript:OS01T0168450-00:exon8:c.256_257insGGAGGA:p.G86delinsGRR,	nonframeshift insertion	GCCTCCTCCTCCTCCTCCTCCTCCTCCTCCTCC GCCTCCTCCTCCTCCTCCTCCTCCTCCTCCTCC	178	0 5	GCCTCCTCCTCCTCCTCCTCCTCCTCC GCCTCCTCCTCCTCCTCCTCCTCCTCC	999	4 0
1	3535805	ATTTTTTTT	gene:OS01G0169000(dist=14504),gene:OS01G0169400(dist=15238)	intergenic	ATTTTTTTT ATTTTTTTT	67	1 0	ATTTTTTT ATTTTTTT	64	0 13
1	3538573	TAAAAAAAAA	gene:OS01G0169000(dist=17273),gene:OS01G0169400(dist=12469)	intergenic	TAAAAAAAA TAAAAAAAA	49.0636	0 11	TAAAAAAAAA TAAAAAAAAA	6.49487	0 2
1	3545460	TACACACACACA	gene:OS01G0169000(dist=24161),gene:OS01G0169400(dist=5580)	intergenic	TACACACACACA TACACACACA	15.3709	1 2	TACACACACACA TACACACACACA	999	11 0
1	3581565	CGTGGTGGTGGTGGTGG	gene:OS01G0169851:transcript:OS01T0169851-00:exon1:c.279_281del:p.93_94del,	nonframeshift deletion	CGTGGTGGTGGTGGTGG CGTGGTGGTGGTGG	3.22431	8 2	CGTGGTGGTGGTGGTGG CGTGGTGGTGGTGGTGG	80	1 0
1	3638766	AAAGAAGAAGAAGAAGAAGAAGAAGAAGAAGAAGAA	gene:OS01G0170500	intronic	AAAGAAGAAGAAGAAGAAGAAGAAGAAGAAGAAGAA AAAGAAGAAGAAGAAGAAGAAGAAGAAGAAGAA	37.5235	5 2	AAAGAAGAAGAAGAAGAAGAAGAAGAAGAAGAAGAA AAAGAAGAAGAAGAAGAAGAAGAAGAAGAAGAAGAA	999	9 0
1	3689218	CCTCTCTCTCTCTCTCTC	gene:OS01G0171200(dist=1826),gene:OS01G0171800(dist=6920)	intergenic	CCTCTCTCTCTCTCTCTC CCTCTCTCTCTCTCTCTCTC	60	2 5	CCTCTCTCTCTCTCTCTCTC CCTCTCTCTCTCTCTCTCTC	114	0 4
1	3744434	CGGTGGTGGTGGTGGTGGTGG	gene:OS01G0173100	UTR5	CGGTGGTGGTGGTGGTGGTGG CGGTGGTGGTGGTGGTGGTGG	999	9 0	CGGTGGTGGTGGTGGTGGTGG CGGTGGTGGTGGTGGTGG	24.981	10 2
1	3764286	ATTTTTTTTTT	gene:OS01G0173100(dist=19835),gene:OS01G0173600(dist=15338)	intergenic	ATTTTTTTTTT ATTTTTTTTTT	14.2656	5 5	ATTTTTTTTT ATTTTTTTTT	25.2716	1 11
1	3794403	GGACGTGGCTGACGTGGC	gene:OS01G0173600(dist=12410),gene:OS01G0173900(dist=10252)	intergenic	GGACGTGGC GGACGTGGC	145	0 4	GGACGTGGCTGACGTGGC GGACGTGGCTGACGTGGC	67	1 0
1	3814650	TAAAAAAAAAA	gene:OS01G0174000(dist=1925),gene:OS01G0174100(dist=3390)	intergenic	TAAAAAAAAAA TAAAAAAAAAA	2.6892	0 3	TAAAAAAAAA TAAAAAAAAA	34.9934	0 9
1	3951001	AACACACACACACACACACACA	gene:OS01G0176500(dist=8616),gene:OS01G0176700(dist=2021)	intergenic	AACACACACACACACACACACA AACACACACACACACACACA	145	1 6	AACACACACACACACACACA AACACACACACACACACACA	209	0 9
1	3974158	CAAAAAAAAA	gene:OS01G0176900(dist=10542),gene:OS01G0177100(dist=1735)	intergenic	CAAAAAAAAAA CAAAAAAAAAA	20.928	0 8	CAAAAAAAAA CAAAAAAAAA	4.55204	2 6
1	4167429	TGAGAGAGAGAGAGAGA	gene:OS01G0179800	downstream	TGAGAGAGAGAGAGAGA TGAGAGAGAGAGAGA	21.5689	7 2	TGAGAGAGAGAGAGAGA TGAGAGAGAGAGAGAGA	999	9 0
1	4231347	TAAAAAAAAA	gene:OS01G0180400(dist=14257),gene:OS01G0180600(dist=3217)	intergenic	TAAAAAAAAA TAAAAAAAAA	3.83544	0 3	TAAAAAAAA TAAAAAAAA	47.0915	0 10
1	4262570	TAAAAAAAAAA	gene:OS01G0180800(dist=2999),gene:OS01G0180900(dist=1142)	intergenic	TAAAAAAAAAAA TAAAAAAAAAAA	26.074	0 11	TAAAAAAAAAA TAAAAAAAAAA	9.71839	0 2
1	4285360	CCGCGCCCGCGCG	gene:OS01G0181300(dist=1747),gene:OS01G0182100(dist=21552)	intergenic	CCGCGCCCGCGCGCCCGCGCGCCCGCGCG CCGCGCCCGCGCGCCCGCGCGCCCGCGCG	175	0 5	CCGCGCCCGCGCG CCGCGCCCGCGCG	47.5868	1 0
1	4291169	AGGCGGCGGCGGCGGC	gene:OS01G0181300(dist=7557),gene:OS01G0182100(dist=15740)	intergenic	AGGCGGCGGCGGCGGC AGGCGGCGGCGGC	211	1 7	AGGCGGCGGCGGC AGGCGGCGGCGGC	228	0 11
1	4292827	GAAAAAAAAA	gene:OS01G0181300(dist=9211),gene:OS01G0182100(dist=14088)	intergenic	GAAAAAAAA GAAAAAAAA	37.9458	0 8	GAAAAAAAAA GAAAAAAAAA	8.11941	0 2
1	4294097	GGAGGGTGGCTTCAGGCTGCAGA	gene:OS01G0181300(dist=10475),gene:OS01G0182100(dist=12805)	intergenic	GGA GGA	180	0 6	GGAGGGTGGCTTCAGGCTGCAGA GGAGGGTGGCTTCAGGCTGCAGA	42.5869	1 0
1	4295902	GGCGGCTGTGGACGCTGGCGCTCGCGGAGGTGCGGCCGCGGC	gene:OS01G0181300(dist=12283),gene:OS01G0182100(dist=10981)	intergenic	GGCGGC GGCGGC	189	0 6	GGCGGCTGTGGACGCTGGCGCTCGCGGAGGTGCGGCCGCGGC GGCGGCTGTGGACGCTGGCGCTCGCGGAGGTGCGGCCGCGGC	100	2 0
1	4414338	GGAGAGAGAGAGAGAGAGAG	gene:OS01G0183300(dist=7065),gene:OS01G0183400(dist=1059)	intergenic	GGAGAGAGAGAGAGAGAGAG GGAGAGAGAGAGAGAGAGAG	6.09309	9 2	GGAGAGAGAGAGAGAGAGAG GGAGAGAGAGAGAGAGAGAGAG	37.9149	5 2
1	4425457	TGAGAGAGAGAGAGAGAGAGAGAGAGAGAGAGAGAGAGAG	gene:OS01G0183633	intronic	TGAGAGAGAGAGAGAGAGAGAGAGAGAGAGAGAGAGAGAG TGAGAGAGAGAGAGAGAGAGAGAGAGAGAGAGAGAGAG	48.406	1 3	TGAGAGAGAGAGAGAGAGAGAGAGAGAGAGAGAGAGAGAG TGAGAGAGAGAGAGAGAGAGAGAGAGAGAGAGAGAGAGAG	999	6 0
1	4524906	TTATATATATATATATATATATATATATATATA	gene:OS01G0185200(dist=4334),gene:OS01G0185250(dist=3048)	intergenic	TTATATATATATATATATATATATATATATATATA TTATATATATATATATATATATATATATATATATA	194	0 6	TTATATATATATATATATATATATATATATATA TTATATATATATATATATATATATATATATATA	81	2 0
1	4556631	AGG	gene:OS01G0185500(dist=10092),gene:OS01G0185900(dist=9671)	intergenic	AGG AGGG	37.2258	10 7	AGG AGG	999	16 0
1	4596976	TTGA	gene:OS01G0186400(dist=5896),gene:OS01G0186600(dist=17912)	intergenic	TTGATTAGAAACTTCCTTGTTTGTATGA TTGATTAGAAACTTCCTTGTTTGTATGA	228	0 9	TTGA TTGA	80	2 0
1	4597686	TAAAAAAAA	gene:OS01G0186400(dist=6611),gene:OS01G0186600(dist=17197)	intergenic	TAAAAAAAAA TAAAAAAAAA	31.8191	0 6	TAAAAAAAA TAAAAAAAA	2.5879	0 4
1	4652337	TTCTTTATAGG	gene:OS01G0187000	downstream	T T	57	0 4	TTCTTTATAGG TTCTTTATAGG	0	0 0
1	4657342	ACTCTCTCTCTCTCTCTCTCTCTCTCTCT	gene:OS01G0187000(dist=5485),gene:OS01G0187300(dist=9939)	intergenic	ACTCTCTCTCTCTCTCTCTCTCTCTCTCT ACTCTCTCTCTCTCTCTCTCTCTCTCTCT	999	10 0	ACTCTCTCTCTCTCTCTCTCTCTCTCTCT ACTCTCTCTCTCTCTCTCTCTCTCTCT	40.8726	7 3
1	4849325	AAGAGAGAGAGAGAGAGAGAGAGAGAGAGAGAG	gene:OS01G0191000	intronic	AAGAGAGAGAGAGAGAGAGAGAGAGAGAGAGAG AAGAGAGAGAGAGAGAGAGAGAGAGAGAGAGAG	999	7 0	AAGAGAGAGAGAGAGAGAGAGAGAGAGAGAGAG AAGAGAGAGAGAGAGAGAGAGAGAGAGAGAGAGAG	30.0823	6 2
1	4985115	TTCTCTCTCTCTCTCTCTC	gene:OS01G0192600	UTR5	TTCTCTCTCTCTCTCTCTC TTCTCTCTCTCTCTCTC	13.2582	7 2	TTCTCTCTCTCTCTCTCTC TTCTCTCTCTCTCTCTCTC	999	6 0
1	4986278	GATATATATATATATATATA	gene:OS01G0192600(dist=1153),gene:OS01G0192900(dist=16157)	intergenic	GATATATATATATATATATA GATATATATATATATATA	10.7112	5 3	GATATATATATATATATATA GATATATATATATATATATA	999	7 0
1	5003745	ACTCTCTCTCTCTCTCTCTCTCTCTCTC	gene:OS01G0192900	intronic	ACTCTCTCTCTCTCTCTCTCTCTCTCTC ACTCTCTCTCTCTCTCTCTCTCTCTC	32.0885	3 2	ACTCTCTCTCTCTCTCTCTCTCTCTCTC ACTCTCTCTCTCTCTCTCTCTCTCTCTC	97	2 0
1	5055933	CAGAGAGAGAGAGAGAGAGAGAGAGAG	gene:OS01G0194200	upstream	CAGAGAGAGAGAGAGAGAGAGAGAGAG CAGAGAGAGAGAGAGAGAGAGAGAGAG	999	9 0	CAGAGAGAGAGAGAGAGAGAGAGAGAG CAGAGAGAGAGAGAGAGAGAGAGAG	45.6726	5 3
1	5140379	TTCTCTCTCTCTCTCTCTCTCTCTCTC	gene:OS01G0195500	intronic	TTCTCTCTCTCTCTCTCTCTCTCTCTC TTCTCTCTCTCTCTCTCTCTCTCTCTCTC	27.2989	6 2	TTCTCTCTCTCTCTCTCTCTCTCTCTC TTCTCTCTCTCTCTCTCTCTCTCTCTC	999	7 0
1	5237535	TAGAGAGAGAGAGAG	gene:OS01G0197100,gene:OS01G0197150	intronic	TAGAGAGAGAGAGAG TAGAGAGAG	5.86498	3 2	TAGAGAGAGAGAGAG TAGAGAGAGAGAGAG	999	8 0
1	5287496	GCTCTCTCTCTCTCTCTCTCT	gene:OS01G0197900	downstream	GCTCTCTCTCTCTCTCTCTCT GCTCTCTCTCTCTCTCT	38.8017	7 2	GCTCTCTCTCTCTCTCTCTCT GCTCTCTCTCTCTCTCTCTCT	999	4 0
1	5338917	AC	gene:OS01G0198200(dist=3400),gene:OS01G0198500(dist=13587)	intergenic	AC A	6.66573	10 3	AC AC	25.6206	8 5
1	5495167	ATAGT	gene:OS01G0200700(dist=15420),gene:OS01G0201000(dist=3044)	intergenic	ATAGT AT	18.3678	12 2	ATAGT ATAGT	999	8 0
1	5502313	GTATATATATATATATA	gene:OS01G0201000(dist=3103),gene:OS01G0201100(dist=5238)	intergenic	GTATATATATATATATA GTATATATATATATATA	999	6 0	GTATATATATATATATA GTATATATATATATATATA	29.5758	10 2
1	5567581	AAGAGAGAGAGAGAGAGAGAGAGAGA	gene:OS01G0201700	intronic	AAGAGAGAGAGAGAGAGAGAGAGAGA AAGAGAGAGAGAGAGAGAGAGAGA	17.2976	7 2	AAGAGAGAGAGAGAGAGAGAGAGAGA AAGAGAGAGAGAGAGAGAGAGAGAGA	999	7 0
1	5726034	GGAGAGAGAGAGAGAG	gene:OS01G0204000(dist=1864),gene:OS01G0205100(dist=34437)	intergenic	GGAGAGAGAGAGAGAG GGAGAGAGAGAGAGAG	999	13 0	GGAGAGAGAGAGAGAG GGAGAGAGAGAGAG	3.26612	10 2
1	5951414	CTATATATATATATATATA	gene:OS01G0209500	intronic	CTATATATATATATATATA CTATATATATATATATA	27.4927	5 2	CTATATATATATATATATA CTATATATATATATATATA	999	11 0
1	5999008	AGGGGGGG	gene:OS01G0209800(dist=13140),gene:OS01G0210200(dist=1318)	intergenic	AGGGGGGGG AGGGGGGGG	29.9963	0 9	AGGGGGGG AGGGGGGG	2.64223	0 2
1	6010685	GAGTAGTAGTAGTAGTAGTA	gene:OS01G0210600	downstream	GAGTAGTAGTAGTAGTAGTA GAGTAGTAGTAGTAGTAGTAGTA	151	1 5	GAGTAGTAGTAGTAGTAGTAGTA GAGTAGTAGTAGTAGTAGTAGTA	228	0 11
1	6096246	ATGCTGCTGCTGCTGCTGCTGCTGCTGC	gene:OS01G0211800:transcript:OS01T0211800-01:exon1:c.183_185del:p.61_62del,	nonframeshift deletion	ATGCTGCTGCTGCTGCTGCTGCTGCTGC ATGCTGCTGCTGCTGCTGCTGCTGCTGC	999	11 0	ATGCTGCTGCTGCTGCTGCTGCTGCTGC ATGCTGCTGCTGCTGCTGCTGCTGC	6.26574	5 2
1	6220928	ATCTCTCTCTCTCTCTCTCTCTCTCTCTCTCTCTCTCTCTCTCTCTCTCTCTCT	gene:OS01G0214001;gene:OS01G0213800	upstream;downstream	ATCTCTCTCTCTCTCTCTCTCTCTCTCTCTCTCTCTCTCTCTCTCTCTCT ATCTCTCTCTCTCTCTCTCTCTCTCTCTCTCTCTCTCTCTCTCTCTCTCT	18.3047	0 1	ATCTCTCTCTCTCTCTCTCTCTCTCTCTCTCTCTCTCTCTCTCTCTCTCTCT ATCTCTCTCTCTCTCTCTCTCTCTCTCTCTCTCTCTCTCTCTCTCTCTCTCT	26.8637	0 5
1	6225590	TGAGAGAGAGAGAGAGAGAGAGAGAGAGAGAGAGA	gene:OS01G0214001(dist=1426),gene:OS01G0214200(dist=16892)	intergenic	TGAGAGAGAGAGAGAGAGAGAGAGAGAGAGAGAGA TGAGAGAGAGAGAGAGAGAGAGAGAGAGAGAGA	66	3 3	TGAGAGAGAGAGAGAGAGAGAGAGAGAGAGAGAGA TGAGAGAGAGAGAGAGAGAGAGAGAGAGAGAGAGA	10.4243	7 2
1	6261754	A	gene:OS01G0214500(dist=3253),gene:OS01G0214600(dist=5686)	intergenic	A A	999	10 0	A ACTAGCAG	19.3651	10 4
1	6304415	GCCCCCCCCCCCCCCCCCCC	gene:OS01G0215500	upstream	GCCCCCCCCCCCCCCCCCCC GCCCCCCCCCCCCCCCCCCC	3.55703	0 1	GCCCCCCCCCCCCCC GCCCCCCCCCCCCCC	51	0 4
1	6316525	TGGGGGGG	gene:OS01G0215500(dist=9927),gene:OS01G0215700(dist=2598)	intergenic	TGGGGGGGG TGGGGGGGG	53	0 8	TGGGGGGG TGGGGGGG	13.551	0 1
1	6358518	GATATATATATATATAT	gene:OS01G0216300	downstream	GATATATATATATATATAT GATATATATATATATATAT	145	0 4	GATATATATATATATAT GATATATATATATATATAT	166	2 6
1	6364419	GTTTTTTTTTTT	gene:OS01G0216500;gene:OS01G0216400,gene:OS01G0216600	upstream;downstream	GTTTTTTTTTTT GTTTTTTTTTTT	4.1967	0 3	GTTTTTTTTTT GTTTTTTTTTT	30.1737	0 10
1	6369708	TTGCTGCTGCTGCTGCTGC	gene:OS01G0216500(dist=2669),gene:OS01G0216900(dist=4481)	intergenic	TTGCTGCTGCTGCTGCTGC TTGCTGCTGCTGCTGCTGCTGC	218	1 9	TTGCTGCTGCTGCTGCTGCTGC TTGCTGCTGCTGCTGCTGCTGC	228	0 10
1	6380068	CTATATATATATATATATATATATA	gene:OS01G0216900	intronic	CTATATATATATATATATATATATA CTATATATATATATATATATATATA	76	2 0	CTATATATATATATATATATATATA CTATATATATATATATATATATATATA	5.86117	3 2
1	6457763	TAAAAAAAA	gene:OS01G0218032(dist=1783),gene:OS01G0218100(dist=4999)	intergenic	TAAAAAAAA TAAAAAAAA	6.12503	0 3	TAAAAAAAAA TAAAAAAAAA	31.8191	0 6
1	6469289	CAAAAAAAAA	gene:OS01G0218100(dist=4263),gene:OS01G0218200(dist=2491)	intergenic	CAAAAAAAAAA CAAAAAAAAAA	28.9638	1 8	CAAAAAAAAA CAAAAAAAAA	7.69754	1 3
1	6492230	ATTTTTTTT	gene:OS01G0218200(dist=15574),gene:OS01G0218500(dist=2208)	intergenic	ATTTTTTT ATTTTTTT	30.0955	0 10	ATTTTTTTT ATTTTTTTT	2.3324	0 3
1	6607581	CTTTTTTTTT	gene:OS01G0220500(dist=15448),gene:OS01G0220700(dist=4796)	intergenic	CTTTTTTTTT CTTTTTTTTT	3.2772	0 3	CTTTTTTTTTT CTTTTTTTTTT	34.0353	0 7
1	6673571	CCTCTCTCTCTCTCTCTCTCTCTCTCTCTCTCTCTCTCTCTCTC	gene:OS01G0221900(dist=3135),gene:OS01G0222001(dist=2908)	intergenic	CCTCTCTCTCTCTCTCTCTCTCTCTCTCTCTCTCTCTCTCTCTC CCTCTCTCTCTCTCTCTCTCTCTCTCTCTCTCTCTCTCTCTCTCTCTC	5.3602	3 2	CCTCTCTCTCTCTCTCTCTCTCTCTCTCTCTCTCTCTCTCTCTCTC CCTCTCTCTCTCTCTCTCTCTCTCTCTCTCTCTCTCTCTCTCTCTC	21.0814	0 1
1	6687384	AG	gene:OS01G0222001(dist=9359),gene:OS01G0222300(dist=6645)	intergenic	AG AG	65	1 0	AG A	28.1487	2 4
1	6698744	CCAAA	gene:OS01G0222500	downstream	CCAAA CCAAA	0	0 0	CA CA	28.4513	0 4
1	6703419	GAAAAAAAAAA	gene:OS01G0222500;gene:OS01G0222600	upstream;downstream	GAAAAAAAAA GAAAAAAAAA	21.8446	0 6	GAAAAAAAAAA GAAAAAAAAAA	16.9803	0 1
1	6710629	CGAGAGAGAGAGAGAGAGAGAGAGA	gene:OS01G0222700	upstream	CGAGAGAGAGAGAGAGAGAGAGAGA CGAGAGAGAGAGAGAGAGAGAGAGA	999	8 0	CGAGAGAGAGAGAGAGAGAGAGAGA CGAGAGAGAGAGAGAGAGAGA	20.026	5 2
1	6722179	TTTCTTCTTCTTCTTC	gene:OS01G0223000(dist=2248),gene:OS01G0223200(dist=2752)	intergenic	TTTCTTCTTCTTCTTC TTTCTTCTTCTTC	9.3215	8 2	TTTCTTCTTCTTCTTC TTTCTTCTTCTTCTTC	999	10 0
1	6823452	GCTCTCTCTCTCTCTCTCTCTCTCTCTCTCT	gene:OS01G0224100(dist=7947),gene:OS01G0224166(dist=5030)	intergenic	GCTCTCTCTCTCTCTCTCTCTCTCTCTCTCT GCTCTCTCTCTCTCTCTCTCTCTCTCTCTCT	999	7 0	GCTCTCTCTCTCTCTCTCTCTCTCTCTCTCT GCTCTCTCTCTCTCTCTCTCTCTCTCTCT	11.2559	7 3
1	6882168	CGGGGGGGGGGGGGGGG	gene:OS01G0225000	upstream	CGGGGGGGGGGGGGGGG CGGGGGGGGGGGGGGGG	133	3 0	CGGGGGGGGGGGG CGGGGGGGGGGGG	29.6091	0 4
1	6968006	ATCTCTCTCTCTCTCT	gene:OS01G0226300	upstream	ATCTCTCTCTCTCTCT ATCTCTCTCTCTCT	16.3825	11 2	ATCTCTCTCTCTCTCT ATCTCTCTCTCTCTCT	999	11 0
1	7021229	AAGAGAGAGAGAGAGAGAGAGAGAGAGAGAGAGAGAGAGAGAGAGAG	gene:OS01G0226700(dist=10824),gene:OS01G0227100(dist=3022)	intergenic	AAGAGAGAGAGAGAGAGAGAGAGAGAGAGAGAGAGAGAGAGAGAGAG AAGAGAGAGAGAGAGAGAGAGAGAGAGAGAGAGAGAGAGAGAGAGAG	104	2 0	AAGAGAGAGAGAGAGAGAGAGAGAGAGAGAGAGAGAGAGAGAGAGAG AAGAGAGAGAGAGAGAGAGAGAGAGAGAGAGAGAGAGAGAG	47.2421	3 2
1	7061443	CTCGTCGTCGTCGTCGTCGTCGTC	gene:OS01G0227700:transcript:OS01T0227700-01:exon1:c.64_66del:p.22_22del,	nonframeshift deletion	CTCGTCGTCGTCGTCGTCGTCGTC CTCGTCGTCGTCGTCGTCGTC	28.472	8 2	CTCGTCGTCGTCGTCGTCGTCGTC CTCGTCGTCGTCGTCGTCGTCGTC	999	7 0
1	7066839	ACCGCCGCCGCCGCC	gene:OS01G0227700(dist=1602),gene:OS01G0227800(dist=4628)	intergenic	ACCGCCGCCGCCGCC ACCGCCGCCGCC	14.9911	8 2	ACCGCCGCCGCCGCC ACCGCCGCCGCCGCC	999	7 0
1	7153082	CTATATATATATATATAT	gene:OS01G0229200(dist=15771),gene:OS01G0229300(dist=4681)	intergenic	CTATATATATATATATAT CTATATATATATATAT	3.75731	8 2	CTATATATATATATATAT CTATATATATATATATAT	999	10 0
1	7155519	AACACACACACACACACACACA	gene:OS01G0229200(dist=18212),gene:OS01G0229300(dist=2240)	intergenic	AACACACACACACACACACACA AACACACACACACACACACA	17.2118	8 2	AACACACACACACACACACACA AACACACACACACACACACACA	999	5 0
1	7233754	TCCCCCCCCCCCCC	gene:OS01G0230200(dist=8638),gene:OS01G0230700(dist=5084)	intergenic	TCCCCCCCCCC TCCCCCCCCCC	27.6342	0 5	TCCCCCCCCCCCCC TCCCCCCCCCCCCC	7.32778	0 2
1	7262827	CCTCTCTCTCTCTCTCTCTCTCTC	gene:OS01G0231000(dist=8221),gene:OS01G0231500(dist=2436)	intergenic	CCTCTCTCTCTCTCTCTCTCTCTC CCTCTCTCTCTCTCTCTCTCTCTCTC	40.1829	4 3	CCTCTCTCTCTCTCTCTCTCTCTC CCTCTCTCTCTCTCTCTCTCTCTC	154	5 0
1	7443179	CAGAGAGAGAGAGAGAGAGAGAGAGAGAGAGAGAG	gene:OS01G0234800	UTR5	CAGAGAGAGAGAGAGAGAGAGAGAGAGAGAGAGAG CAGAGAGAGAGAGAGAGAGAGAGAGAGAGAGAGAG	999	8 0	CAGAGAGAGAGAGAGAGAGAGAGAGAGAGAGAGAG CAGAGAGAGAGAGAGAGAGAGAGAGAGAGAG	77	1 4
1	7446785	CTCT	gene:OS01G0234850	intronic	CTCT CTCT	0	0 0	C C	102	0 4
1	7517224	AAGAGAGAGAGAGAGAGAGAGAGAGAG	gene:OS01G0235900;gene:OS01G0235850	upstream;downstream	AAGAGAGAGAGAGAGAGAGAGAGAGAG AAGAGAGAGAGAGAGAGAGAGAGAGAG	23.8515	11 2	AAGAGAGAGAGAGAGAGAGAGAGAGAG AAGAGAGAGAGAGAGAGAGAGAGAG	9.32419	10 2
1	7616823	ACTCTCTCTCTCTCT	gene:OS01G0237400	intronic	ACTCTCTCTCTCTCT ACTCTCTCTCTCTCTCT	28.7519	8 2	ACTCTCTCTCTCTCT ACTCTCTCTCTCTCT	143	4 0
1	7791113	CGGGGGGGGGGGGGGG	gene:OS01G0240700(dist=13036),gene:OS01G0241000(dist=13038)	intergenic	CGGGGGGGGGGGG CGGGGGGGGGGGG	57	0 5	CGGGGGGGGGGGGGGG CGGGGGGGGGGGGGGG	67	1 0
1	7798435	ATTTTTTTTT	gene:OS01G0240700(dist=20354),gene:OS01G0241000(dist=5722)	intergenic	ATTTTTTTTTT ATTTTTTTTTT	26.8068	0 8	ATTTTTTTTT ATTTTTTTTT	2.30203	0 6
1	7900550	TAGAGAGAGAGAGAGAGAGAGAGA	gene:OS01G0243300	UTR3	TAGAGAGAGAGAGAGAGAGAGAGA TAGAGAGAGAGAGAGAGAGAGA	25.5608	7 2	TAGAGAGAGAGAGAGAGAGAGAGA TAGAGAGAGAGAGAGAGAGA	10.3283	2 2
1	7904625	AAGAGAGAGAGAGAGAGAGAGAGAGAGAGAG	gene:OS01G0243400	upstream	AAGAGAGAGAGAGAGAGAGAGAGAGAGAGAG AAGAGAGAGAGAGAGAGAGAGAGAGAGAGAGAG	30.6294	6 2	AAGAGAGAGAGAGAGAGAGAGAGAGAGAGAG AAGAGAGAGAGAGAGAGAGAGAGAGAGAGAG	108	3 0
1	7910190	GTATATATATATATATATATATAT	gene:OS01G0243400(dist=6254),gene:OS01G0243600(dist=16645)	intergenic	GTATATATATATATATATAT GTATATATATATATATATAT	228	0 8	GTATATATATATATATATATATAT GTATATATATATATATATATATAT	67	1 0
1	7975068	GTTTTTTTTTTTTTTT	gene:OS01G0244400	upstream	GTTTTTTTTTTTTTTTTT GTTTTTTTTTTTTTTTTT	35.9957	0 7	GTTTTTTTTTTTTTTT GTTTTTTTTTTTTTTT	11.941	1 4
1	8243366	CCTCTCTCTCTCTC	gene:OS01G0249900(dist=7545),gene:OS01G0250200(dist=4361)	intergenic	CCTCTCTCTCTCTC CCTCTCTCTCTC	27.3202	8 2	CCTCTCTCTCTCTC CCTCTCTCTCTCTC	999	16 0
1	8265843	TAAAAAAA	gene:OS01G0250200(dist=17865),gene:OS01G0250600(dist=3738)	intergenic	TAAAAAAA TAAAAAAA	2.64223	0 2	TAAAAAAAA TAAAAAAAA	42.888	0 7
1	8275078	ATTTTTTTTT	gene:OS01G0250900	upstream	ATTTTTTTTT ATTTTTTTTT	6.70672	0 2	ATTTTTTTT ATTTTTTTT	49.1698	0 10
1	8303182	GAAAAAAAAAA	gene:OS01G0251200	downstream	GAAAAAAAAA GAAAAAAAAA	36.9929	0 9	GAAAAAAAAAA GAAAAAAAAAA	2.6892	0 3
1	8341557	TC	gene:OS01G0252400(dist=1849),gene:OS01G0252600(dist=2913)	intergenic	T T	108	0 8	TC TC	999	5 0
1	8352845	CTTTTTTTTTTTT	gene:OS01G0252600(dist=6816),gene:OS01G0252900(dist=6160)	intergenic	CTTTTTTTTTTT CTTTTTTTTTTT	15.2486	0 7	CTTTTTTTTTTTT CTTTTTTTTTTTT	66	1 0
1	8441629	GAAAAAAAAAAA	gene:OS01G0254100(dist=11360),gene:OS01G0254200(dist=2823)	intergenic	GAAAAAAAAAAAA GAAAAAAAAAAAA	20.0377	0 7	GAAAAAAAAAAA GAAAAAAAAAAA	6.93304	2 5
1	8531224	ACGAGCCGAGCCGAGC	gene:OS01G0255700(dist=5523),gene:OS01G0256300(dist=4436)	intergenic	ACGAGCCGAGCCGAGC ACGAGCCGAGCCGAGCCGAGC	41.1554	4 3	ACGAGCCGAGCCGAGC ACGAGCCGAGCCGAGC	999	10 0
1	8546307	GCGTCGTCGTCGTCGT	gene:OS01G0256500	UTR3	GCGTCGTCGTCGTCGT GCGTCGTCGTCGTCGT	999	10 0	GCGTCGTCGTCGTCGT GCGTCGTCGTCGT	42.0332	5 2
1	8578105	GCTCTCTCTCTCTCTCTCTCTCTCTCT	gene:OS01G0257100	upstream	GCTCTCTCTCTCTCTCTCTCTCTCTCT GCTCTCTCTCTCTCTCTCTCTCTCTCT	999	5 0	GCTCTCTCTCTCTCTCTCTCTCTCTCT GCTCTCTCTCTCTCTCTCTCTCTCTCTCT	161	1 7
1	8658464	TACA	gene:OS01G0258600	UTR3	TACA TA	17.74	6 2	TACA TACA	154	4 0
1	8759853	CTTTTTTTTTTT	gene:OS01G0260700	intronic	CTTTTTTTTTTTT CTTTTTTTTTTTT	21.9155	0 7	CTTTTTTTTTTT CTTTTTTTTTTT	14.0754	1 4
1	8768126	GCCCCCCCCCCCCCCC	gene:OS01G0260800	intronic	GCCCCCCCCCC GCCCCCCCCCC	115	0 6	GCCCCCCCCCCCCCCC GCCCCCCCCCC	84	1 5
1	8889999	GTATATATATATAT	gene:OS01G0262600	intronic	GTATATATATATAT GTATATATATATATAT	30.5922	5 2	GTATATATATATAT GTATATATATATAT	999	5 0
1	9062645	CATATATATATATATATA	gene:OS01G0265700(dist=1640),gene:OS01G0265800(dist=1306)	intergenic	CATATATATATATATATA CATATATATATATATATA	999	7 0	CATATATATATATATATA CATATATATATATATATATA	32.4805	7 2
1	9107683	CGAGAGAGAGAGAGAGAGAGAGAGA	gene:OS01G0266200(dist=8194),gene:OS01G0266400(dist=6161)	intergenic	CGAGAGAGAGAGAGAGAGAGAGAGA CGAGAGAGAGAGAGAGAGAGAGAGA	999	6 0	CGAGAGAGAGAGAGAGAGAGAGAGA CGAGAGAGAGAGAGAGAGAGAGA	31.3301	3 2
1	9114122	CCGGCGGCGGCGGCGGCGG	gene:OS01G0266400:transcript:OS01T0266400-01:exon1:c.137_139del:p.46_47del,	nonframeshift deletion	CCGGCGGCGGCGGCGGCGG CCGGCGGCGGCGGCGG	32.1522	9 2	CCGGCGGCGGCGGCGGCGG CCGGCGGCGGCGGCGGCGG	999	10 0
1	9166144	CAAAAAAAAAAAA	gene:OS01G0267200;gene:OS01G0267100	upstream;downstream	CAAAAAAAAAAAA CAAAAAAAAAA	21.2937	2 5	CAAAAAAAAAAAA CAAAAAAAAAAAA	27.4904	4 3
1	9264998	GGCCGCCGCCGCCGCCGCCGCCGCCGCC	gene:OS01G0268900:transcript:OS01T0268900-01:exon1:c.34_36del:p.12_12del,	nonframeshift deletion	GGCCGCCGCCGCCGCCGCCGCCGCCGCC GGCCGCCGCCGCCGCCGCCGCCGCC	3.29293	12 2	GGCCGCCGCCGCCGCCGCCGCCGCCGCC GGCCGCCGCCGCCGCCGCCGCCGCCGCC	97	2 0
1	9265307	GGCCGCCGCCGCCGCCGCCGC	gene:OS01G0268900:transcript:OS01T0268900-01:exon1:c.336_338del:p.112_113del,	nonframeshift deletion	GGCCGCCGCCGCCGCCGCCGC GGCCGCCGCCGCCGCCGCCGC	999	15 0	GGCCGCCGCCGCCGCCGCCGC GGCCGCCGCCGCCGCCGC	13.1301	6 2
1	9318528	AGTGTGTGTGTGTGTGTGTGTGTGTGTGT	gene:OS01G0269950;gene:OS01G0269800,gene:OS01G0269900	upstream;downstream	AGTGTGTGTGTGTGTGTGTGTGTGTGTGT AGTGTGTGTGTGTGTGTGTGTGTGTGT	22.3724	8 2	AGTGTGTGTGTGTGTGTGTGTGTGTGTGT AGTGTGTGTGTGTGTGTGTGTGTGTGTGT	999	8 0
1	9391333	TTATATATATATATATATATATATATATATATA	gene:OS01G0271500	downstream	TTATATATATATATATATATATATATATATATA TTATATATATATATATATATATATATATATATA	999	7 0	TTATATATATATATATATATATATATATATATA TTATATATATATATATATATATATATATATA	38.3317	2 2
1	9616910	TT	gene:OS01G0275200	intronic	TT TTTCT	6.33243	11 6	TT TT	999	9 0
1	9790369	CATATATATATATATATATATATA	gene:OS01G0278100	upstream	CATATATATATATATATATATATA CATATATATATATATATATATATATA	30.2947	2 3	CATATATATATATATATATATATA CATATATATATATATATATATATA	104	2 0
1	9794554	GAGAAGAAGAAGAAGAAGAAGAAGAAGAAGAAGAAGAAGAAGAAGAAGAAGAAGAAGAAGAAGAAGAAGAAGAAGAAGAAGAAGAAGAAGAAGAA	gene:OS01G0278200	intronic	GAGAAGAAGAAGAAGAAGAAGAAGAAGAAGAAGAAGAAGAAGAAGAAGAAGAAGAAGAAGAAGAAGAAGAAGAAGAAGAAGAAGAAGAAGAAGAAGAA GAGAAGAAGAAGAAGAAGAAGAAGAAGAAGAAGAAGAAGAAGAAGAAGAAGAAGAAGAAGAAGAAGAAGAAGAAGAAGAAGAAGAAGAAGAAGAAGAA	43.0986	0 2	GAGAAGAAGAAGAAGAAGAAGAAGAAGAAGAAGAAGAAGAAGAAGAAGAAGAAGAAGAAGAAGAAGAAGAAGAAGAAGAAGAAGAAGAAGAAGAA GAGAAGAAGAAGAAGAAGAAGAAGAAGAAGAAGAAGAAGAAGAAGAAGAAGAAGAAGAAGAAGAAGAAGAAGAAGAAGAAGAAGAAGAAGAAGAA	157	4 0
1	10245052	CATATATATATATATATATATATA	gene:OS01G0285300(dist=25384),gene:OS01G0286000(dist=19512)	intergenic	CATATATATATATATATATATATA CATATATATATATATATATATATA	999	7 0	CATATATATATATATATATATATA CATATATATATATATATATATATATA	5.16192	3 2
1	10262979	CCTCTCTCTCTCTCTCTCTC	gene:OS01G0285300(dist=43307),gene:OS01G0286000(dist=1589)	intergenic	CCTCTCTCTCTCTCTCTCTC CCTCTCTCTCTCTCTCTCTC	999	8 0	CCTCTCTCTCTCTCTCTCTC CCTCTCTCTCTCTCTCTCTCTC	3.78099	4 2
1	10308938	CGAGAGAGAGAGAGAGAGAGAGAGAGAG	gene:OS01G0286600(dist=13515),gene:OS01G0286900(dist=3377)	intergenic	CGAGAGAGAGAGAGAGAGAGAGAGAGAG CGAGAGAGAGAGAGAGAGAGAGAGAGAG	999	9 0	CGAGAGAGAGAGAGAGAGAGAGAGAGAG CGAGAGAGAGAGAGAGAGAGAGAGAG	30.6024	8 4
1	10370889	CAGAGAGAGAGAGAGAGAGAGAGAGAGAGAGA	gene:OS01G0288200	upstream	CAGAGAGAGAGAGAGAGAGAGAGAGAGAGAGA CAGAGAGAGAGAGAGAGAGAGAGAGAGAGAGA	999	10 0	CAGAGAGAGAGAGAGAGAGAGAGAGAGAGAGA CAGAGAGAGAGAGAGAGAGAGAGAGAGAGA	33.0761	4 4
1	10473071	CTATATATATATATATATATAT	gene:OS01G0289600	intronic	CTATATATATATATATATATAT CTATATATATATATATATATAT	999	6 0	CTATATATATATATATATATAT CTATATATATATATATATATATAT	25.0534	5 4
1	10474573	AATATATATATAT	gene:OS01G0289600	intronic	AATATATATATAT AATATATATATAT	999	6 0	AATATATATATAT AATATATATATATAT	31.8702	9 3
1	10475783	AAT	gene:OS01G0289600	intronic	AAT A	11.336	7 2	AAT AAT	999	6 0
1	10579173	GGAGAGAGAGAGAGAGAG	gene:OS01G0291500(dist=13864),gene:OS01G0292200(dist=43761)	intergenic	GGAGAGAGAGAGAGAGAG GGAGAGAGAGAGAGAGAG	999	4 0	GGAGAGAGAGAGAGAGAG GGAGAGAGAGAGAGAG	28.3293	10 3
1	10634589	GGAGAGAGAGAGAGAGAGAGAGAGA	gene:OS01G0292200(dist=7076),gene:OS01G0292700(dist=8607)	intergenic	GGAGAGAGAGAGAGAGAGAGAGAGA GGAGAGAGAGAGAGAGAGAGAGAGA	143	3 0	GGAGAGAGAGAGAGAGAGAGAGAGA GGAGAGAGAGAGAGAGAGA	6.1207	3 2
1	10704720	CCTCTCTCTCTCTC	gene:OS01G0293900(dist=1602),gene:OS01G0294500(dist=15663)	intergenic	CCTCTCTCTCTCTC CCTCTCTCTCTC	12.7793	10 2	CCTCTCTCTCTCTC CCTCTCTCTCTCTC	123	3 0
1	10750631	TTATATATATATATATATAT	gene:OS01G0294700	upstream	TTATATATATATATATATAT TTATATATATATATATATAT	999	9 0	TTATATATATATATATATAT TTATATATATATATATAT	12.3289	7 2
1	10779950	CTATATATATATATATATATATATATAT	gene:OS01G0294700(dist=29744),gene:OS01G0295600(dist=22174)	intergenic	CTATATATATATATATATATATATATAT CTATATATATATATATATATATATATATAT	47.1183	1 3	CTATATATATATATATATATATATATAT CTATATATATATATATATATATATATAT	999	5 0
1	10799283	AATATATATATATATATAT	gene:OS01G0294700(dist=49068),gene:OS01G0295600(dist=2850)	intergenic	AATATATATATATATATAT AATATATATATATATATAT	999	7 0	AATATATATATATATATAT AATATATATATATATATATAT	19.8093	5 2
1	10879317	TACACACACACACACACACACACACACA	gene:OS01G0296900	downstream	TACACACACACACACACACACACACACA TACACACACACACACACACACACACA	45.4033	2 3	TACACACACACACACACACACACACACA TACACACACACACACACACACACACACA	999	7 0
1	10946749	AAGAGAGAGAGAGAGAGA	gene:OS01G0298500(dist=1123),gene:OS01G0299100(dist=13762)	intergenic	AAGAGAGAGAGAGAGAGA AAGAGAGAGAGAGAGA	18.2529	8 2	AAGAGAGAGAGAGAGAGA AAGAGAGAGAGAGAGAGA	999	10 0
1	11007412	TAAAAAAAAAA	gene:OS01G0300200(dist=1444),gene:OS01G0300400(dist=4873)	intergenic	TAAAAAAAAA TAAAAAAAAA	20.9928	1 8	TAAAAAAAAAA TAAAAAAAAAA	9.41555	1 3
1	11011034	CCTCTCTCTCTCTCTCTC	gene:OS01G0300200(dist=5072),gene:OS01G0300400(dist=1244)	intergenic	CCTCTCTCTCTCTCTCTC CCTCTCTCTCTCTCTCTC	999	8 0	CCTCTCTCTCTCTCTCTC CCTCTCTCTCTCTCTC	22.7749	7 2
1	11118785	ACTCTCTCTCTCTCTCTCTCTCT	gene:OS01G0302000	intronic	ACTCTCTCTCTCTCTCTCTCTCT ACTCTCTCTCTCTCTCTCTCT	32.0906	3 2	ACTCTCTCTCTCTCTCTCTCTCT ACTCTCTCTCTCTCTCTCTCTCT	999	7 0
1	11307070	TTATATATATATATATATAT	gene:OS01G0304500	intronic	TTATATATATATATATATAT TTATATATATATATATATAT	999	4 0	TTATATATATATATATATAT TTATATATATATATATAT	10.5061	7 2
1	11349006	TA	gene:OS01G0305200(dist=28946),gene:OS01G0305900(dist=1500)	intergenic	TA TA	999	9 0	TA T	17.865	6 6
1	11544316	GTTTTTTTTT	gene:OS01G0308600	UTR3	GTTTTTTTTTT GTTTTTTTTTT	47.0638	0 10	GTTTTTTTTT GTTTTTTTTT	2.03055	1 6
1	11561194	CAAAAAAAAAAA	gene:OS01G0308700(dist=10404),gene:OS01G0309100(dist=24402)	intergenic	CAAAAAAAAAA CAAAAAAAAAA	28.0713	1 11	CAAAAAAAAAAA CAAAAAAAAAAA	2.16866	1 7
1	11629735	ATTT	gene:OS01G0310100	intronic	ATT ATT	62	0 4	ATTT ATTT	67	1 0
1	11682455	AGCTCG	gene:OS01G0310800	downstream	AGCTCGGCTCGGCTCG AGCTCGGCTCGGCTCG	191	0 5	AGCTCG AGCTCG	41.5869	1 0
1	11734295	TTATATATATATATATA	gene:OS01G0311800(dist=16527),gene:OS01G0312500(dist=7597)	intergenic	TTATATATATATATATA TTATATATATATATATATA	196	1 6	TTATATATATATATATATA TTATATATATATATATATA	139	0 4
1	11738993	TCCCCCCCCCCC	gene:OS01G0311800(dist=21220),gene:OS01G0312500(dist=2904)	intergenic	TCCCCCCCCCC TCCCCCCCCCC	6.13029	0 4	TCCCCCCCCCCC TCCCCCCCCCCC	63	1 0
1	11757331	GTCTCTCTCTCTCTCTCTCTCTCTCTCTCTCTCTCTCTCTC	gene:OS01G0312800,gene:OS01G0313050	intronic	GTCTCTCTCTCTCTCTCTCTCTCTCTCTCTCTCTCTCTCTC GTCTCTCTCTCTCTCTCTCTCTCTCTCTCTCTCTCTCTC	29.167	1 2	GTCTCTCTCTCTCTCTCTCTCTCTCTCTCTCTCTCTCTCTC GTCTCTCTCTCTCTCTCTCTCTCTCTCTCTCTCTCTCTCTC	999	5 0
1	11932867	CGGGGGGGGGGGGGGGG	gene:OS01G0315800(dist=21965),gene:OS01G0316001(dist=7034)	intergenic	CGGGGGGGGGGGG CGGGGGGGGGGGG	37.6783	0 4	CGGGGGGGGGGGGGGGG CGGGGGGGGGGGGGGGG	3.25412	0 3
1	12036694	CGGGGGGGGGGGGGGGG	gene:OS01G0317500(dist=4453),gene:OS01G0317800(dist=30974)	intergenic	CGGGGGGGGGGGGG CGGGGGGGGGGGGG	25.5861	0 8	CGGGGGGGGGGGG CGGGGGGGGGGGG	12.4269	0 4
1	12046255	TGGG	gene:OS01G0317500(dist=14004),gene:OS01G0317800(dist=21426)	intergenic	TGGG TGG	79	6 6	TGGG TGGG	999	12 0
1	12074995	ACGCCGCCGCCGCCGC	gene:OS01G0318000:transcript:OS01T0318000-00:exon1:c.483_485del:p.161_162del,	nonframeshift deletion	ACGCCGCCGCCGCCGC ACGCCGCCGCCGC	39.0864	3 2	ACGCCGCCGCCGCCGC ACGCCGCCGCCGCCGC	999	12 0
1	12326234	GAAAAAAAAA	gene:OS01G0323000	upstream	GAAAAAAAAAA GAAAAAAAAAA	6.88967	1 7	GAAAAAAAAA GAAAAAAAAA	67	1 0
1	12646580	TTCTCTCTCTCTCTCTCTCTCTCTCTCTCTC	gene:OS01G0328500	UTR5	TTCTCTCTCTCTCTCTCTCTCTCTCTCTCTC TTCTCTCTCTCTCTCTCTCTCTCTCTCTCTCTC	7.87975	2 2	TTCTCTCTCTCTCTCTCTCTCTCTCTCTCTC TTCTCTCTCTCTCTCTCTCTCTCTCTCTCTC	999	4 0
1	12926030	CATATATATATATATATATATATATAT	gene:OS01G0332900(dist=1439),gene:OS01G0333600(dist=54529)	intergenic	CATATATATATATATATATATATATAT CATATATATATATATATATATATATAT	999	5 0	CATATATATATATATATATATATATAT CATATATATATATATATATATATAT	58	6 3
1	12931417	TTATATATATATATATATATATATATA	gene:OS01G0332900(dist=6827),gene:OS01G0333600(dist=49142)	intergenic	TTATATATATATATATATATATATATA TTATATATATATATATATATATATATATA	47.6243	1 3	TTATATATATATATATATATATATATA TTATATATATATATATATATATATATA	67	1 0
1	13010856	CCATCATCATCATCAT	gene:OS01G0333600(dist=28090),gene:OS01G0335600(dist=129166)	intergenic	CCATCATCATCATCAT CCATCATCATCATCAT	999	4 0	CCATCATCATCATCAT CCATCATCATCATCATCAT	19.8725	6 2
1	13157665	G	gene:OS01G0335700(dist=12724),gene:OS01G0336300(dist=13132)	intergenic	G GAGGA	34.6393	12 6	G G	29.8807	9 1
1	13166236	CAAAAA	gene:OS01G0335700(dist=21300),gene:OS01G0336300(dist=4556)	intergenic	CAAAAA CAAAAAA	33.3803	7 6	CAAAAA CAAAAA	30.1128	8 1
1	13168036	GAA	gene:OS01G0335700(dist=23097),gene:OS01G0336300(dist=2759)	intergenic	GAA GAA	29.8429	8 1	GAA GAAAA	30.4693	6 5
1	13291779	CCGGCGGCGGCGGCGGCGGCGGCGGCGGCG	gene:OS01G0338150:transcript:OS01T0338150-01:exon5:c.165_167del:p.55_56del,gene:OS01G0338100:transcript:OS01T0338100-00:exon1:c.149_151del:p.50_51del,	nonframeshift deletion	CCGGCGGCGGCGGCGGCGGCGGCGGCGGCG CCGGCGGCGGCGGCGGCGGCGGCGGCGGCG	999	12 0	CCGGCGGCGGCGGCGGCGGCGGCGGCGGCG CCGGCGGCGGCGGCGGCGGCGGCGGCG	16.0237	7 2
1	13323286	CAAGAAGAAGAAGAAGAAGAAGAAGAAGAAG	gene:OS01G0338600	intronic	CAAGAAGAAGAAGAAGAAGAAGAAGAAGAAG CAAGAAGAAGAAGAAGAAGAAGAAGAAG	48.8928	4 2	CAAGAAGAAGAAGAAGAAGAAGAAGAAGAAG CAAGAAGAAGAAGAAGAAGAAGAAGAAGAAG	999	6 0
1	13494695	TCCCCC	gene:OS01G0341750	intronic	TCCCCC TCCCCC	999	11 0	TCCCCC TCCCC	51	8 8
1	13558361	GCACACACACACACACA	gene:OS01G0343100(dist=1392),gene:OS01G0343200(dist=2455)	intergenic	GCACACACACACACACA GCACACACACACACACA	999	8 0	GCACACACACACACACA GCACACACACACACA	17.8738	4 2
1	13580486	CGAGAGAGAGAGAGAGAGAGAGAGAGAGAGAGAG	gene:OS01G0343400	upstream	CGAGAGAGAGAGAGAGAGAGAGAGAGAGAGAGAG CGAGAGAGAGAGAGAGAGAGAGAGAGAGAGAG	21.0374	5 3	CGAGAGAGAGAGAGAGAGAGAGAGAGAGAGAGAG CGAGAGAGAGAGAGAGAGAGAGAGAGAG	39.1299	4 4
1	13632947	CT	gene:OS01G0344620(dist=18658),gene:OS01G0346400(dist=9961)	intergenic	CT CT	999	10 0	CT C	4.93186	2 2
1	13650502	CTTTTT	gene:OS01G0346400(dist=5970),gene:OS01G0346250(dist=120239)	intergenic	CTTTTT CTTTTT	29.4037	13 3	CTTTTT CTTTT	22.4011	7 6
1	13650574	AG	gene:OS01G0346400(dist=6038),gene:OS01G0346250(dist=120171)	intergenic	AG AG	30.1654	12 2	AG A	7.03741	7 3
1	13710864	C	gene:OS01G0346400(dist=66327),gene:OS01G0346250(dist=59882)	intergenic	C CCA	12.1686	10 6	C C	26.2241	7 4
1	13711372	TG	gene:OS01G0346400(dist=66836),gene:OS01G0346250(dist=59373)	intergenic	TG TG	999	9 0	TG T	137	6 10
1	13738291	CATAA	gene:OS01G0346400(dist=93756),gene:OS01G0346250(dist=32451)	intergenic	CATAA CATAA	30.3128	22 2	CATAA CA	102	16 10
1	13804219	CTATATATATATAT	gene:OS01G0347100	intronic	CTATATATATATAT CTATATATATATAT	999	9 0	CTATATATATATAT CTATATATATATATAT	39.4266	7 2
1	13945887	CCCGAAACCGAAACCGAAACCG	gene:OS01G0349800(dist=1298),gene:OS01G0350000(dist=11606)	intergenic	CCCGAAACCGAAACCGAAACCG CCCGAAACCGAAACCGAAACCG	999	12 0	CCCGAAACCGAAACCGAAACCG CCCGAAACCGAAACCG	21.6607	6 2
1	14134514	CTTGTAAT	gene:OS01G0352100(dist=26433),gene:OS01G0353400(dist=33141)	intergenic	CTTGTAAT CTTGTAAT	999	6 0	CTTGTAAT CT	14.3446	7 2
1	14162625	TGGAAGGGGGAGAGAGCGGTCGGAGGGGAAGG	gene:OS01G0352100(dist=54549),gene:OS01G0353400(dist=5006)	intergenic	TGGAAGGGGGAGAGAGCGGTCGGAGGGGAAGG TGGAAGGGGGAGAGAGCGGTCGGAGGGGAAGG	29.9391	7 2	TGGAAGGGGGAGAGAGCGGTCGGAGGGGAAGG TGGAAGG	8.59322	3 3
1	14183311	CATATATATATATATATAT	gene:OS01G0353600(dist=7538),gene:OS01G0353900(dist=14003)	intergenic	CATATATATATATATATAT CATATATATATATAT	55	2 2	CATATATATATATATATAT CATATATATATATATATAT	999	8 0
1	14195555	ACCCCCC	gene:OS01G0353600(dist=19773),gene:OS01G0353900(dist=1771)	intergenic	ACCCCCC ACCCCCC	97	2 0	ACCCCC ACCCCC	38.9009	0 5
1	14351763	AAATAATAATAATAATAATAATAATAATAATAATAATAATAATAATAA	gene:OS01G0356400	intronic	AAATAATAATAATAATAATAATAATAATAATAATAATAATAATAATAA AAATAATAATAATAATAATAATAATAATAATAATAATAATAATAATAA	999	8 0	AAATAATAATAATAATAATAATAATAATAATAATAATAATAATAATAA AAATAATAATAATAATAATAATAATAATAATAATAATAATAATAA	41.1119	3 2
1	14518059	TTCTCTCTCTCTCTCTCTCTCTCTCTCT	gene:OS01G0358400(dist=2835),gene:OS01G0358700(dist=11801)	intergenic	TTCTCTCTCTCTCTCTCTCTCTCTCTCT TTCTCTCTCTCTCTCTCTCTCTCTCT	11.8917	3 3	TTCTCTCTCTCTCTCTCTCTCTCTCTCT TTCTCTCTCTCTCTCTCTCTCTCTCTCT	999	9 0
1	14627522	AAAGAAGAAGAAGAAGAAGAAGAAGAAGAAGAAGAAGAAGAA	gene:OS01G0360200	intronic	AAAGAAGAAGAAGAAGAAGAAGAAGAAGAAGAAGAAGAAGAA AAAGAAGAAGAAGAAGAAGAAGAAGAAGAAGAAGAAGAA	10.5926	5 2	AAAGAAGAAGAAGAAGAAGAAGAAGAAGAAGAAGAAGAAGAA AAAGAAGAAGAAGAAGAAGAAGAAGAAGAAGAAGAAGAAGAA	999	10 0
1	14631622	AATATATATATATATATATATAT	gene:OS01G0360200(dist=3710),gene:OS01G0360600(dist=47662)	intergenic	AATATATATATATATATATATAT AATATATATATATATATATATAT	999	4 0	AATATATATATATATATATATAT AATATATATATATATATATATATAT	3.14881	4 2
1	14719260	ATT	gene:OS01G0361000(dist=13264),gene:OS01G0361500(dist=12756)	intergenic	ATT ATT	999	12 0	ATT ATTTTT	112	10 5
1	14731250	CGAGAGAGAGAGAG	gene:OS01G0361500	downstream	CGAGAGAGAGAGAG CGAGAGAGAGAGAG	999	7 0	CGAGAGAGAGAGAG CGAGAGAGAGAG	4.1093	14 2
1	14909191	AATATATATATATATATATA	gene:OS01G0365000	intronic	AATATATATATATATATATA AATATATATATATATATA	59	5 3	AATATATATATATATATATA AATATATATATATATATATA	999	9 0
1	14987911	CCTCTCTCTCTCTCTCTCTCTCTCTCTCT	gene:OS01G0366501(dist=14848),gene:OS01G0367100(dist=5265)	intergenic	CCTCTCTCTCTCTCTCTCTCTCTCTCTCT CCTCTCTCTCTCTCTCTCTCTCTCTCTCT	999	7 0	CCTCTCTCTCTCTCTCTCTCTCTCTCTCT CCTCTCTCTCTCTCTCTCTCTCTCTCT	17.4674	2 2
1	15027785	GA	gene:OS01G0367500	UTR5	GA GA	999	9 0	GA GACA	220	11 8
1	15028475	GACAACAA	gene:OS01G0367500	splicing	GACAACAA GACAACAA	999	7 0	GACAACAA GACAA	222	13 10
1	15029082	TTAAATTAATTGCCATAAATTAATTGCCATA	gene:OS01G0367500	intronic	TTAAATTAATTGCCATAAATTAATTGCCATA TTAAATTAATTGCCATAAATTAATTGCCATA	999	7 0	TTAAATTAATTGCCATAAATTAATTGCCATA TTAAATTAATTGCCATA	209	3 8
1	15050438	AAAT	gene:OS01G0367500(dist=18175),gene:OS01G0367700(dist=9009)	intergenic	AAAT AAAT	29.1314	5 1	AAAT A	4.919	8 3
1	15050568	TGGGGG	gene:OS01G0367500(dist=18309),gene:OS01G0367700(dist=8877)	intergenic	TGGGGG TGGGGG	18.3808	5 3	TGGGGG TGGGGGGGGGGG	29.0346	3 2
1	15105491	CATATATATATATATATATATATATATATAT	gene:OS01G0368500	intronic	CATATATATATATATATATATATATATATAT CATATATATATATATATATATATATATATAT	99	4 0	CATATATATATATATATATATATATATAT CATATATATATATATATATATATATATAT	13.0852	0 2
1	15256238	TTATCTATCTATCTATCT	gene:OS01G0370600(dist=21559),gene:OS01G0370900(dist=2593)	intergenic	TTATCTATCTATCTATCT TTATCTATCTATCTATCT	999	6 0	TTATCTATCTATCTATCT TTATCTATCTATCT	11.2159	5 2
1	15501378	AATATATATATATATATATAT	gene:OS01G0375200(dist=8006),gene:OS01G0375500(dist=1798)	intergenic	AATATATATATATATATATAT AATATATATATATATATATATAT	35.4644	6 2	AATATATATATATATATATAT AATATATATATATATATATAT	999	4 0
1	15632316	AGAGG	gene:OS01G0377500(dist=7819),gene:OS01G0377700(dist=12654)	intergenic	AGAGG AGAGG	3.84933	5 2	AGAGG AG	50	11 9
1	15944655	AAATC	gene:OS01G0382000(dist=9339),gene:OS01G0382200(dist=4174)	intergenic	AAATC AAATC	30.0752	19 2	AAATC A	93	9 7
1	16310303	GA	gene:OS01G0387133(dist=30053),gene:OS01G0387566(dist=5489)	intergenic	GA G	25.067	6 4	GA GA	7.84519	3 3
1	16336744	GATATATATATATATATATATATA	gene:OS01G0388101(dist=8392),gene:OS01G0388200(dist=10717)	intergenic	GATATATATATATATATATATATA GATATATATATATATATATATATA	150	4 0	GATATATATATATATATATATATA GATATATATATATATATATATA	25.3805	2 2
1	16636472	GACAAGCTTGTCCACATCGGCATAACAAGC	gene:OS01G0391800	upstream	GACAAGCTTGTCCACATCGGCATAACAAGC GACAAGC	16.3142	12 2	GACAAGCTTGTCCACATCGGCATAACAAGC GACAAGCTTGTCCACATCGGCATAACAAGC	999	11 0
1	16759461	GAA	gene:OS01G0393400(dist=26052),gene:OS01G0495200(dist=169111)	intergenic	GAAA GAAA	99	0 6	GAA GAA	2.86939	4 2
1	16849127	T	gene:OS01G0393400(dist=115716),gene:OS01G0495200(dist=79447)	intergenic	T T	28.2648	20 8	T TG	13.0513	8 7
1	16851494	TAAAA	gene:OS01G0393400(dist=118087),gene:OS01G0495200(dist=77076)	intergenic	TAAAA TAAA	6.95558	7 4	TAAAA TAAAA	999	7 0
1	16878159	CAAA	gene:OS01G0393400(dist=144751),gene:OS01G0495200(dist=50412)	intergenic	CAAA CAAA	26.1457	3 2	CAAA CAAAA	15.3108	1 3
1	16909272	ATT	gene:OS01G0393400(dist=175863),gene:OS01G0495200(dist=19300)	intergenic	ATT ATTT	10.7411	11 6	ATT ATT	24.7968	17 5
1	16912057	GTTTTTT	gene:OS01G0393400(dist=178652),gene:OS01G0495200(dist=16511)	intergenic	GTTTTTT GTTTTT	57	5 16	GTTTTT GTTTTT	32.3305	2 9
1	16917596	GCCCCC	gene:OS01G0393400(dist=184190),gene:OS01G0495200(dist=10973)	intergenic	GCCCCC GCCCCCC	3.07337	5 3	GCCCCC GCCCCC	999	12 0
1	16940160	CTTTTTTTT	gene:OS01G0495200(dist=10623),gene:OS01G0495701(dist=40295)	intergenic	CTTTTTTTT CTTTTTTTT	26.3023	10 4	CTTTTTTTT CTTTTTTT	4.3837	8 8
1	16941512	GCTCCCTTGTACTCCCTTGTACTCCCTTG	gene:OS01G0495200(dist=11986),gene:OS01G0495701(dist=38923)	intergenic	GCTCCCTTGTACTCCCTTGTACTCCCTTG GCTCCCTTGTACTCCCTTGTACTCCCTTG	29.941	9 2	GCTCCCTTGTACTCCCTTGTACTCCCTTG GCTCCCTTGTACTCCCTTG	6.7057	8 3
1	16962362	TCTTTATATGAATGGAAAACTAAGAAGATAACCTTT	gene:OS01G0495200(dist=32822),gene:OS01G0495701(dist=18066)	intergenic	TCTTTATATGAATGGAAAACTAAGAAGATAACCTTT TCTTT	30.0781	7 3	TCTTTATATGAATGGAAAACTAAGAAGATAACCTTT TCTTTATATGAATGGAAAACTAAGAAGATAACCTTT	999	13 0
1	16974548	AATATATATATATATATA	gene:OS01G0495200(dist=45019),gene:OS01G0495701(dist=5898)	intergenic	AATATATATATATATATA AATATATATATATATATA	999	9 0	AATATATATATATATATA AATATATATATATATA	11.1	8 3
1	17059240	CAAAAAA	gene:OS01G0495900(dist=43008),gene:OS01G0496900(dist=7691)	intergenic	CAAAAAA CAAA	6.24491	11 5	CAAAAAA CAAAAAA	30.0128	18 5
1	17261873	AATATATATATATATATATATAT	gene:OS01G0500400	upstream	AATATATATATATATATATATAT AATATATATATATATATATATATAT	8.35584	2 3	AATATATATATATATATATATAT AATATATATATATATATATATAT	154	4 0
1	17263105	CAGTAATCTA	gene:OS01G0500400	downstream	CA CA	228	0 10	CAGTAATCTA CAGTAATCTA	999	11 0
1	17519231	TCCCC	gene:OS01G0504500(dist=6874),gene:OS01G0504950(dist=40463)	intergenic	TCCCC TCCCCC	34.856	11 6	TCCCC TCCCC	30.2717	16 2
1	17543332	AATATATATATATATATATATA	gene:OS01G0504500(dist=30991),gene:OS01G0504950(dist=16345)	intergenic	AATATATATATATATATATATA AATATATATATATATATATATA	999	5 0	AATATATATATATATATATATA AATATATATATATATATATA	32.2327	3 3
1	17643186	GTTT	gene:OS01G0506200(dist=16235),gene:OS01G0507000(dist=38297)	intergenic	GTTT GTTTT	3.12536	6 2	GTTT GTTT	999	12 0
1	17683676	CATATATATATATATATATA	gene:OS01G0507000	downstream	CATATATATATATATATATA CATATATATATATATATATA	999	9 0	CATATATATATATATATATA CATATATATATATATATATATA	56	9 3
1	17696595	CATATATATATATATATATATATA	gene:OS01G0507300	upstream	CATATATATATATATATATATATA CATATATATATATATATATATATA	999	4 0	CATATATATATATATATATATATA CATATATATATATATATATATATATA	27.8463	5 2
1	17954945	GTATATATATATATATATATATGTATATATATGTATATATGTATATATGTATATATATATATATATAT	gene:OS01G0510600(dist=3320),gene:OS01G0510701(dist=4617)	intergenic	GTATATATATATATATATATATGTATATATATGTATATATGTATATATGTATATATATATATATATAT GTATATATATATATATATATGTATATATATGTATATATGTATATATGTATATATATATATATATAT	36.8439	4 2	GTATATATATATATATATATATGTATATATATGTATATATGTATATATGTATATATATATATATATAT GTATATATATATATATATATATGTATATATATGTATATATGTATATATGTATATATATATATATATAT	117	2 0
1	18185617	TAGAGAGAGAGAGAGAGAGAGAG	gene:OS01G0514450(dist=7763),gene:OS01G0514600(dist=1346)	intergenic	TAGAGAGAGAGAGAGAGAGAGAG TAGAGAGAGAGAGAGAGAGAGAGAG	34.1183	7 2	TAGAGAGAGAGAGAGAGAGAGAG TAGAGAGAGAGAGAGAGAGAGAG	999	7 0
1	18289770	GAAAAAAA	gene:OS01G0516600	downstream	GAAAAAAA GAAAAAAAA	4.37555	4 5	GAAAAAAA GAAAAAAA	30.5454	8 1
1	18316561	GCCCCC	gene:OS01G0516900	intronic	GCCCCC GCCCCC	17.7587	6 2	GCCCCC GCCCCCC	21.2359	9 6
1	18409055	TTATATATATATATATATATATATATATATATATATATAT	gene:OS01G0518651(dist=1020),gene:OS01G0518800(dist=8566)	intergenic	TTATATATATATATATATATATATATATATATATATATAT TTATATATATATATATATATATATATATATATATATATAT	119	3 0	TTATATATATATATATATATATATATATATATATATATAT TTATATATATATATATATATATATATATATATATATAT	11.2539	3 2
1	18490075	GAAAA	gene:OS01G0519700(dist=29218),gene:OS01G0520180(dist=13194)	intergenic	GAAAA GAAAAAA	53	8 4	GAAAA GAAAA	29.9838	11 1
1	18542136	AGT	gene:OS01G0520600(dist=1399),gene:OS01G0520800(dist=13565)	intergenic	AGT A	5.97436	12 2	AGT AGT	999	9 0
1	18562916	TCCCCCCCCCCCCC	gene:OS01G0520800(dist=6111),gene:OS01G0521200(dist=21918)	intergenic	TCCCCCCC TCCCCCCC	28.1637	1 4	TCCCCCCCCCCCCC TCCCCCCCCCCCCC	14.7494	0 2
1	18626046	AATATATATATATATATATAT	gene:OS01G0522100	upstream	AATATATATATATATATATAT AATATATATATATATATATAT	134	3 0	AATATATATATATATATATAT AATATATATATATATATAT	25.6605	5 3
1	18651204	CAAAA	gene:OS01G0522400(dist=9446),gene:OS01G0522800(dist=7886)	intergenic	CAAAA CAAAA	999	10 0	CAAAA CAAAAA	59	9 8
1	18684898	CC	gene:OS01G0523100(dist=10426),gene:OS01G0523401(dist=2934)	intergenic	CC CCTC	15.6358	16 5	CC CC	999	12 0
1	18689487	TC	gene:OS01G0523401(dist=1277),gene:OS01G0523600(dist=14487)	intergenic	TC TC	0	300 0	TCC TCC	114	5 55
1	18689575	T	gene:OS01G0523401(dist=1364),gene:OS01G0523600(dist=14400)	intergenic	T TA	32.8684	7 3	T T	98	3 0
1	18756825	ATCTCTCTCTCTCTCTCTCTCTCTCTCTCTCTCT	gene:OS01G0524500	downstream	ATCTCTCTCTCTCTCTCTCTCTCTCTCTCTCTCT ATCTCTCTCTCTCTCTCTCTCTCTCTCTCTCT	14.0605	6 2	ATCTCTCTCTCTCTCTCTCTCTCTCTCTCTCTCT ATCTCTCTCTCTCTCTCTCTCTCTCTCTCTCTCT	999	5 0
1	18766783	TTGTGTGTGTGTGTGTGTGT	gene:OS01G0524700	intronic	TTGTGTGTGTGTGTGTGTGT TTGTGTGTGTGTGTGTGT	16.5802	10 2	TTGTGTGTGTGTGTGTGTGT TTGTGTGTGTGTGTGTGTGT	999	13 0
1	18805480	GTATATATATATAT	gene:OS01G0525100(dist=24101),gene:OS01G0525350(dist=12778)	intergenic	GTATATATATATAT GTATATATATATAT	999	6 0	GTATATATATATAT GTATATATATATATAT	9.83532	5 2
1	18910525	GA	gene:OS01G0526200(dist=53219),gene:OS01G0527400(dist=13083)	intergenic	GA GA	26.3435	8 2	GA GAA	62	11 8
1	18956524	CA	gene:OS01G0527600(dist=13492),gene:OS01G0527700(dist=4828)	intergenic	CA CA	30.0488	11 2	CA C	4.80757	11 5
1	19009783	AGGCGGCGGCGGCGGCGGCGGCGGCGG	gene:OS01G0528800	UTR5	AGGCGGCGGCGGCGGCGGCGGCGGCGG AGGCGGCGGCGGCGGCGGCGGCGGCGG	999	16 0	AGGCGGCGGCGGCGGCGGCGGCGGCGG AGGCGGCGGCGGCGGCGGCGGCGG	35.5612	6 2
1	19020792	ACCC	gene:OS01G0528800(dist=6658),gene:OS01G0529800(dist=38441)	intergenic	ACCC AC	11.5945	6 2	ACCC ACCC	999	9 0
1	19322445	GGAGAGAGAGAGAGAGAGAGAGAGAGAGAGAGAGAGAG	gene:OS01G0533800	intronic	GGAGAGAGAGAGAGAGAGAGAGAGAGAGAGAGAGAGAG GGAGAGAGAGAGAGAGAGAGAGAGAGAGAGAGAGAG	20.87	5 3	GGAGAGAGAGAGAGAGAGAGAGAGAGAGAGAGAGAGAG GGAGAGAGAGAGAGAGAGAGAGAGAGAGAGAGAGAGAG	127	3 0
1	19370829	AGTGTGTGTGTGTGTGTGTGTGTGTGTGTGTGTGTG	gene:OS01G0533900(dist=11420),gene:OS01G0534700(dist=10289)	intergenic	AGTGTGTGTGTGTGTGTGTGTGTGTGTGTGTGTGTG AGTGTGTGTGTGTGTGTGTGTGTGTGTGTGTGTGTG	138	4 0	AGTGTGTGTGTGTGTGTGTGTGTGTGTGTGTGTGTG AGTGTGTGTGTGTGTGTGTGTGTGTGTGTGTGTGTGTG	69	2 3
1	19437479	AAGAGAGAGAGAGAGAGAGA	gene:OS01G0535300	downstream	AAGAGAGAGAGAGAGAGAGA AAGAGAGAGAGAGAGAGA	19.7872	3 2	AAGAGAGAGAGAGAGAGAGA AAGAGAGAGAGAGAGAGAGA	30.0513	8 1
1	19588673	AGGG	gene:OS01G0537250(dist=38330),gene:OS01G0538000(dist=93149)	intergenic	AGGG AG	42.4044	2 3	AGGG AGGG	87	2 0
1	19654208	GAAAAA	gene:OS01G0537250(dist=103868),gene:OS01G0538000(dist=27612)	intergenic	GAAAAA GAAAAA	29.4037	7 2	GAAAAA GAAAAAA	4.32041	5 4
1	19672265	G	gene:OS01G0537250(dist=121920),gene:OS01G0538000(dist=9560)	intergenic	G GA	4.37725	5 5	G G	23.3504	2 2
1	19708932	ATTTT	gene:OS01G0538000(dist=22624),gene:OS01G0539400(dist=115295)	intergenic	ATTTT ATTTT	999	12 0	ATTTT AT	114	14 8
1	19730816	ACTCTCTCTCTCTCTCTC	gene:OS01G0538000(dist=44522),gene:OS01G0539400(dist=93398)	intergenic	ACTCTCTCTCTCTCTCTC ACTCTCTCTCTCTCTCTC	999	9 0	ACTCTCTCTCTCTCTCTC ACTCTCTCTCTCTCTC	16.4714	9 2
1	19774965	CA	gene:OS01G0538000(dist=88656),gene:OS01G0539400(dist=49265)	intergenic	CA CA	22.4785	12 3	CA CAAA	33.9289	10 7
1	19777556	GACTTTCGGCCCAAAGCCAA	gene:OS01G0538000(dist=91248),gene:OS01G0539400(dist=46656)	intergenic	GACTTTCGGCCCAAAGCCAA GA	38.8017	7 2	GACTTTCGGCCCAAAGCCAA GACTTTCGGCCCAAAGCCAA	144	5 0
1	19809425	CGCGGCGCGGCGGCTTCGTGGCGGCGGCGCGGCGGCTT	gene:OS01G0538000(dist=123131),gene:OS01G0539400(dist=14769)	intergenic	CGCGGCGCGGCGGCTTCGTGGCGGCGGCGCGGCGGCTT CGCGGCGCGGCGGCTT	21.5297	4 2	CGCGGCGCGGCGGCTTCGTGGCGGCGGCGCGGCGGCTT CGCGGCGCGGCGGCTTCGTGGCGGCGGCGCGGCGGCTT	67	1 0
1	19841317	ATTTTTTTTTT	gene:OS01G0539400(dist=14703),gene:OS01G0539900(dist=4293)	intergenic	ATTTTTTTTTT ATTTTTTTTTT	999	6 0	ATTTTTTTTTT ATTTTTT	109	12 8
1	19855049	GCTCTCTCTCTCTCT	gene:OS01G0540300,gene:OS01G0540400	upstream	GCTCTCTCTCTCTCT GCTCTCTCTCTCTCT	999	10 0	GCTCTCTCTCTCTCT GCTCTCTCTCTCT	6.6755	10 2
1	19996048	CA	gene:OS01G0542100(dist=18577),gene:OS01G0542700(dist=38113)	intergenic	CA CA	21.4005	6 6	CA CAA	9.92811	9 8
1	20180941	GAAAA	gene:OS01G0544200(dist=24668),gene:OS01G0544450(dist=11080)	intergenic	GAAAA GAAAA	999	18 0	GAAAA GAAAAA	5.57914	16 10
1	20220362	CTTT	gene:OS01G0544700(dist=20453),gene:OS01G0545100(dist=20183)	intergenic	CTTT CTTTT	21.8143	6 4	CTTT CTTT	30.2076	11 1
1	20418513	GATATATATATATATATATATATATA	gene:OS01G0548000(dist=3547),gene:OS01G0548600(dist=46189)	intergenic	GATATATATATATATATATATATATA GATATATATATATATATATATATA	26.2807	5 2	GATATATATATATATATATATATATA GATATATATATATATATATATATATA	999	5 0
1	20477927	ATCTCTCTCTCTCTCTCTCTCTCT	gene:OS01G0548750(dist=8700),gene:OS01G0548900(dist=3087)	intergenic	ATCTCTCTCTCTCTCTCTCTCTCT ATCTCTCTCTCTCTCTCTCTCTCT	999	8 0	ATCTCTCTCTCTCTCTCTCTCTCT ATCTCTCTCTCTCTCTCTCTCT	7.40547	10 2
1	20514233	ATT	gene:OS01G0549250(dist=11514),gene:OS01G0549300(dist=4446)	intergenic	ATT ATTT	24.729	7 4	ATT ATT	12.7955	6 2
1	20612015	CAGGCGAGGCGAGGCGAG	gene:OS01G0550300(dist=9770),gene:OS01G0550600(dist=16555)	intergenic	CAGGCGAGGCGAGGCGAG CAGGCGAGGCGAGGCGAG	999	15 0	CAGGCGAGGCGAGGCGAG CAGGCGAGGCGAG	77	10 9
1	20767439	T	gene:OS01G0552500(dist=16998),gene:OS01G0552850(dist=16077)	intergenic	T TA	8.75532	3 2	T T	999	10 0
1	20857227	GTA	gene:OS01G0553901(dist=14275),gene:OS01G0554150(dist=12818)	intergenic	GTA GTA	28.1842	7 2	GTA GTATA	11.4779	7 3
1	20936897	GTATATATATATATATATATAT	gene:OS01G0555100	intronic	GTATATATATATATATATATAT GTATATATATATATATATATATAT	5.72693	3 2	GTATATATATATATATATATAT GTATATATATATATATATATAT	999	10 0
1	20993784	AATATATATATATATATATATATATA	gene:OS01G0556201(dist=1428),gene:OS01G0556650(dist=45274)	intergenic	AATATATATATATATATATATATATA AATATATATATATATATATATATATATA	3.09772	4 2	AATATATATATATATATATATATATA AATATATATATATATATATATATATA	67	1 0
1	21315159	ACCG	gene:OS01G0560200(dist=36403),gene:OS01G0561500(dist=22811)	intergenic	ACCG ACCG	999	8 0	ACCG A	29.8969	5 4
1	21694374	GTATATATATATATATATATAT	gene:OS01G0566800(dist=5196),gene:OS01G0566900(dist=4607)	intergenic	GTATATATATATATATATATAT GTATATATATATATATATATATAT	213	1 10	GTATATATATATATATATATATAT GTATATATATATATATATATATAT	228	0 12
1	21794546	AGGGGGGGG	gene:OS01G0568800	intronic	AGGGGGGGGG AGGGGGGGGG	22.7501	0 5	AGGGGGGGG AGGGGGGGG	15.4731	0 1
1	21845177	CTATATATATATAT	gene:OS01G0568400(dist=5842),gene:OS01G0570500(dist=33800)	intergenic	CTATATATATATAT CTATATATATAT	27.0848	6 2	CTATATATATATAT CTATATATATATAT	999	7 0
1	21867929	ACCCCCCCCCCCC	gene:OS01G0568400(dist=28593),gene:OS01G0570500(dist=11049)	intergenic	ACCCCCCCCCC ACCCCCCCCCC	10.2182	0 4	ACCCCCCCCCCCC ACCCCCCCCCCCC	59	1 0
1	21904398	AAGAGAGAGAGAGAGAGAGAGAGAGAGAGA	gene:OS01G0570800(dist=1324),gene:OS01G0571000(dist=13627)	intergenic	AAGAGAGAGAGAGAGAGAGAGAGAGAGAGAGA AAGAGAGAGAGAGAGAGAGAGAGAGAGAGAGA	123	0 4	AAGAGAGAGAGAGAGAGAGAGAGAGAGAGA AAGAGAGAGAGAGAGAGAGAGAGAGAGAGAGA	25.8264	1 2
1	21986594	GCTCTCTCTCTCTCTCT	gene:OS01G0572100(dist=5029),gene:OS01G0572200(dist=6262)	intergenic	GCTCTCTCTCTCTCTCT GCTCTCTCTCTCTCTCT	999	8 0	GCTCTCTCTCTCTCTCT GCTCTCTCTCTCTCT	63	5 3
1	21987582	CTATATATAT	gene:OS01G0572100(dist=6010),gene:OS01G0572200(dist=5281)	intergenic	CTATATATAT CTATATATAT	999	6 0	CTATATATAT CTATATAT	11.9872	6 2
1	21992035	AAGAGAGAGAGAGAGAGAGAGAGAGAGAGAGAG	gene:OS01G0572300;gene:OS01G0572200	upstream;downstream	AAGAGAGAGAGAGAGAGAGAGAGAGAGAGAGAG AAGAGAGAGAGAGAGAGAGAGAGAGAGAGAGAGAG	75	1 3	AAGAGAGAGAGAGAGAGAGAGAGAGAGAGAGAGAG AAGAGAGAGAGAGAGAGAGAGAGAGAGAGAGAGAG	121	0 4
1	22014499	AATATATATATAT	gene:OS01G0572300(dist=17514),gene:OS01G0572700(dist=7338)	intergenic	AATATATATATAT AATATATATATAT	999	4 0	AATATATATATAT AATATATATATATAT	21.4138	2 2
1	22080426	CATATATATATATAT	gene:OS01G0574400	downstream	CATATATATATATAT CATATATATATATAT	999	13 0	CATATATATATATAT CATATATATATAT	22.7411	4 2
1	22116364	TGGGGGGGGGGG	gene:OS01G0574800(dist=16716),gene:OS01G0575000(dist=3945)	intergenic	TGGGGGGGGGGGGG TGGGGGGGGGGGGG	25.6277	0 4	TGGGGGGGGGGG TGGGGGGGGGGG	3.08816	0 1
1	22280009	CTATATATATATATA	gene:OS01G0576100(dist=41955),gene:OS01G0577300(dist=45449)	intergenic	CTATATATATATATA CTATATATATATA	4.9982	9 2	CTATATATATATATA CTATATATATATATA	999	11 0
1	22320008	A	gene:OS01G0576100(dist=81941),gene:OS01G0577300(dist=5464)	intergenic	A A	999	8 0	A AC	66	13 8
1	22379587	GTCTCTCTCTCTCTCTCTCTCTCTCTCTCTCTCT	gene:OS01G0578700	intronic	GTCTCTCTCTCTCTCTCTCTCTCTCTCTCTCTCT GTCTCTCTCTCTCTCTCTCTCTCTCTCTCTCT	16.5545	7 2	GTCTCTCTCTCTCTCTCTCTCTCTCTCTCTCTCT GTCTCTCTCTCTCTCTCTCTCTCTCTCTCTCTCT	999	6 0
1	22384794	CTATATATATATATATATATA	gene:OS01G0578800	upstream	CTATATATATATATATATATA CTATATATATATATATATATA	7.00659	4 2	CTATATATATATATATATATA CTATATATATATATATATATATA	34.3318	2 3
1	22568469	AC	gene:OS01G0581900(dist=6792),gene:OS01G0582400(dist=22964)	intergenic	AC AC	999	10 0	AC A	3.7625	6 4
1	22651497	TAGAGAGAGAGAGAGAGAGAGAGAGAGAGAGAGAGAGAGA	gene:OS01G0583700(dist=1389),gene:OS01G0583900(dist=4833)	intergenic	TAGAGAGAGAGAGAGAGAGAGAGAGAGAGAGAGAGAGAGA TAGAGAGAGAGAGAGAGAGAGAGAGAGAGAGAGAGAGA	17.389	8 2	TAGAGAGAGAGAGAGAGAGAGAGAGAGAGAGAGAGAGAGA TAGAGAGAGAGAGAGAGAGAGAGAGAGAGAGAGAGAGAGA	999	7 0
1	22678826	TAGAGAGAGAGAGAGAGAGAGAGAG	gene:OS01G0584032;gene:OS01G0584100	upstream;downstream	TAGAGAGAGAGAGAGAGAGAGAGAG TAGAGAGAGAGAGAGAGAGAGAGAG	999	5 0	TAGAGAGAGAGAGAGAGAGAGAGAG TAGAGAGAGAGAGAGAGAGAGAG	11.01	10 2
1	22697538	AGGGGGGG	gene:OS01G0584300(dist=5053),gene:OS01G0584800(dist=29536)	intergenic	AGGGGGG AGGGGGG	39.8881	0 7	AGGGGGGG AGGGGGGG	48.5868	1 0
1	22763030	TTCTCTCTCTCTCTCTCTCTCT	gene:OS01G0585400(dist=5758),gene:OS01G0585600(dist=4898)	intergenic	TTCTCTCTCTCTCTCTCTCTCTCT TTCTCTCTCTCTCTCTCTCTCTCT	228	0 9	TTCTCTCTCTCTCTCTCTCTCT TTCTCTCTCTCTCTCTCTCTCTCT	216	1 8
1	22763167	TTATATATATATATATAT	gene:OS01G0585400(dist=5891),gene:OS01G0585600(dist=4765)	intergenic	TTATATATATATATATAT TTATATATATATATATATAT	142	1 5	TTATATATATATATATATAT TTATATATATATATATATAT	205	0 6
1	22801596	CCTCTCTCTCTCTCTC	gene:OS01G0586000(dist=7887),gene:OS01G0586450(dist=8053)	intergenic	CCTCTCTCTCTCTCTC CCTCTCTCTCTCTCTC	999	10 0	CCTCTCTCTCTCTCTC CCTCTCTCTCTCTC	35.034	4 2
1	22828390	ATATCTATCTATCTATCTATCTATCTATCT	gene:OS01G0586800(dist=2142),gene:OS01G0586801(dist=6805)	intergenic	ATATCTATCTATCTATCTATCTATCTATCT ATATCTATCTATCTATCTATCTATCTATCTATCT	158	1 5	ATATCTATCTATCTATCTATCTATCTATCTATCT ATATCTATCTATCTATCTATCTATCTATCTATCT	228	0 10
1	22958027	GCCCCCCCCCCCCCC	gene:OS01G0588900	intronic	GCCCCCCCCCCCCCC GCCCCCCCCCCCCCC	67	1 0	GCCCCCCCCCCC GCCCCCCCCCCC	5.35877	0 4
1	22998430	GTTTTTTTTTTTTT	gene:OS01G0589500	upstream	GTTTTTTTTTTTT GTTTTTTTTTTTT	28.0703	0 10	GTTTTTTTTTTTTT GTTTTTTTTTTTTT	157	4 0
1	23008875	CGGAGGAGGAGGAGGAGGAGGAG	gene:OS01G0589900:transcript:OS01T0589900-00:exon1:c.45_47del:p.15_16del,	nonframeshift deletion	CGGAGGAGGAGGAGGAGGAGGAG CGGAGGAGGAGGAGGAGGAG	35.4671	8 2	CGGAGGAGGAGGAGGAGGAGGAG CGGAGGAGGAGGAGGAGGAGGAG	999	10 0
1	23047852	AATATATATATATATATATAT	gene:OS01G0590300(dist=16871),gene:OS01G0590700(dist=25736)	intergenic	AATATATATATATATATAT AATATATATATATATATAT	125	0 4	AATATATATATATATATATAT AATATATATATATATATAT	161	1 8
1	23086580	CTTTTTTTTTT	gene:OS01G0590800(dist=2377),gene:OS01G0590900(dist=4164)	intergenic	CTTTTTTTTTTT CTTTTTTTTTTT	29.019	0 12	CTTTTTTTTTTTT CTTTTTTTTTTTT	32.2021	1 12
1	23143342	TAAAAAAAAA	gene:OS01G0591300(dist=22835),gene:OS01G0592500(dist=24444)	intergenic	TAAAAAAAA TAAAAAAAA	26.8964	0 7	TAAAAAAAAA TAAAAAAAAA	3.2772	0 3
1	23143823	TCAAATCGCCATTGTTTCTCTCCAATGCCTGAGTTAATTCGCCCCAA	gene:OS01G0591300(dist=23311),gene:OS01G0592500(dist=23926)	intergenic	TCAAATCGCCATTGTTTCTCTCCAATGCCTGAGTTAATTCGCCCCAA TCAAATCGCCATTGTTTCTCTCCAATGCCTGAGTTAATTCGCCCCAA	81	2 0	TCAA TCAA	228	0 9
1	23165396	AGGGGG	gene:OS01G0591300(dist=44885),gene:OS01G0592500(dist=2394)	intergenic	AGGGGGG AGGGGGG	94	0 8	AGGGGG AGGGGGG	7.26045	1 3
1	23169213	TAAAAAAAAA	gene:OS01G0592500	upstream	TAAAAAAAA TAAAAAAAA	33.9487	0 7	TAAAAAAAAA TAAAAAAAAA	67	1 0
1	23198345	CAAAAAAAAAA	gene:OS01G0592900(dist=11332),gene:OS01G0593000(dist=9802)	intergenic	CAAAAAAAAAA CAAAAAAAAAA	9.86413	0 2	CAAAAAAAAA CAAAAAAAAA	33.1205	0 14
1	23212076	TGCCC	gene:OS01G0593000	intronic	T T	92	0 5	TGCCC TGCCC	97	2 0
1	23218418	TAAAAAAAAAAA	gene:OS01G0593100(dist=2468),gene:OS01G0593200(dist=5944)	intergenic	TAAAAAAAAAAAAA TAAAAAAAAAAAAA	92	0 13	TAAAAAAAAAAAAAA TAAAAAAAAAAAAAA	57	0 7
1	23224004	TAAAAAAAAAA	gene:OS01G0593200	upstream	TAAAAAAAAAAA TAAAAAAAAAAA	25.9986	0 9	TAAAAAAAAAA TAAAAAAAAAA	2.21332	2 7
1	23227329	GGAGAGAGAGAGAGAGA	gene:OS01G0593200	downstream	GGAGAGAGAGAGAGAGA GGAGAGAGAGAGAGAGAGAGA	133	2 4	GGAGAGAGAGAGAGAGAGAGA GGAGAGAGAGAGAGAGAGAGA	225	0 7
1	23308367	GTTTTTTT	gene:OS01G0594800(dist=1997),gene:OS01G0594900(dist=2831)	intergenic	GTTTTTT GTTTTTT	47.8879	0 7	GTTTTTTT GTTTTTTT	2.84619	0 2
1	23326304	GGAGGAGAAGAGGGGCGACGAAGAAGAATAGGCACGAAGAAAAAGAG	gene:OS01G0595201(dist=1183),gene:OS01G0595300(dist=3452)	intergenic	GGAGGAGAAGAGGGGCGACGAAGAAGAATAGGCACGAAGAAAAAGAG GGAGGAGAAGAGGGGCGACGAAGAAGAATAGGCACGAAGAAAAAGAG	0	0 0	GGAG GGAG	122	0 4
1	23344451	ATCTT	gene:OS01G0595600	intronic	ATCTT ATCTT	999	4 0	AT AT	91	0 3
1	23348009	ACGGCGGC	gene:OS01G0595725:transcript:OS01T0595725-00:exon3:c.756_757insGCCGCC:p.A253delinsAAA,	nonframeshift insertion	ACGGCGGC ACGGCGGC	67	1 0	ACGGCGGCGGCGGC ACGGCGGCGGCGGC	95	0 4
1	23370481	GAAAAAAAA	gene:OS01G0596100(dist=4612),gene:OS01G0596300(dist=6109)	intergenic	GAAAAAAAA GAAAAAAAA	59	1 0	GAAAAAAAAA GAAAAAAAAA	7.47263	0 5
1	23436174	GTTTTTTTTTTT	gene:OS01G0596700(dist=25014),gene:OS01G0597400(dist=3324)	intergenic	GTTTTTTTTTT GTTTTTTTTTT	16.9796	0 6	GTTTTTTTTTTT GTTTTTTTTTTT	80	1 0
1	23450177	GAAAAAAAA	gene:OS01G0597701:transcript:OS01T0597701-00:exon2:c.561_562insT:p.F188fs,	frameshift insertion	GAAAAAAAA GAAAAAAAA	2.09398	0 3	GAAAAAAAAA GAAAAAAAAA	31.8946	0 6
1	23451694	GAAAAAAAAA	gene:OS01G0597701	upstream	GAAAAAAAAA GAAAAAAAAA	67	1 0	GAAAAAAAAAA GAAAAAAAAAA	26.967	1 8
1	23464372	TT	gene:OS01G0598000:transcript:OS01T0598000-00:exon1:c.19_20insCCAGACCATGAGCGCCGCCGACGAGAGGAGCT:p.Y7_G8delinsSRPX,	stopgain SNV	TT TT	71	2 0	TTCCAGACCATGAGCGCCGCCGACGAGAGGAGCT TTCCAGACCATGAGCGCCGCCGACGAGAGGAGCT	142	0 4
1	23495624	A	gene:OS01G0598000(dist=30439),gene:OS01G0598200(dist=2821)	intergenic	A ACGT	12.1456	7 2	C C	92	1 7
1	23496141	TAAAAAAAA	gene:OS01G0598000(dist=30964),gene:OS01G0598200(dist=2296)	intergenic	TAAAAAAAAAA TAAAAAAAAAA	166	0 13	TAAAAAAAA TAAAAAAAA	81	2 0
1	23522567	CA	gene:OS01G0598600(dist=5803),gene:OS01G0598900(dist=7521)	intergenic	CA CA	2.18484	0 1	CACAA CACAA	104	0 6
1	23569799	ACCTCCTCCTC	gene:OS01G0600200	upstream	ACCTCCTC ACCTCCTC	106	0 4	ACCTCCTCCTC ACCTCCTCCTC	67	1 0
1	23570294	GTTTTTTTTTT	gene:OS01G0600200	intronic	GTTTTTTTTT GTTTTTTTTT	40.0921	1 12	GTTTTTTTTTT GTTTTTTTTTT	4.90326	0 3
1	23616493	TTA	gene:OS01G0601000(dist=1238),gene:OS01G0601200(dist=7794)	intergenic	TTACACTGATA TTACACTGATA	49.1283	0 2	TTA TTA	144	7 0
1	23618196	CACTTCA	gene:OS01G0601000(dist=2945),gene:OS01G0601200(dist=6087)	intergenic	CACTTCAACTTCA CACTTCAACTTCA	126	0 5	CACTTCA CACTTCA	53	1 0
1	23726707	ATTTTTTTT	gene:OS01G0602600(dist=37422),gene:OS01G0602800(dist=1048)	intergenic	ATTTTTTTT ATTTTTTTT	6.70672	0 2	ATTTTTTT ATTTTTTT	41.0324	0 8
1	23759954	TTT	gene:OS01G0603300	upstream	TTTAATTTTTTAATT TTTAATTTTTTAATT	228	0 7	TTT TTT	0	0 0
1	23798814	ATTTTTTTTTTTT	gene:OS01G0604150(dist=9078),gene:OS01G0604500(dist=11658)	intergenic	ATTTTTTTTTTTT ATTTTTTTTTTTT	2.25511	0 3	ATTTTTTTTTT ATTTTTTTTTT	65	0 7
1	23862312	GTTTTTTTTTTT	gene:OS01G0605650	downstream	GTTTTTTTTTTT GTTTTTTTTTTT	3.83544	0 3	GTTTTTTTTTT GTTTTTTTTTT	30.0689	1 11
1	23901992	ATGTGTGTGTGTG	gene:OS01G0606400(dist=4568),gene:OS01G0606900(dist=9513)	intergenic	ATGTGTGTGTGTG ATGTGTGTGTGTG	999	8 0	ATGTGTGTGTGTG ATGTGTGTGTG	63	2 3
1	23915932	TAAAAAAA	gene:OS01G0607000(dist=1083),gene:OS01G0607100(dist=3275)	intergenic	TAAAAAAA TAAAAAAA	21.0792	7 3	TAAAAAAA TAAAAAA	4.29039	10 7
1	23924378	AG	gene:OS01G0607200	intronic	AG AG	999	5 0	A A	182	0 13
1	23967325	GA	gene:OS01G0607600(dist=5075),gene:OS01G0607800(dist=3268)	intergenic	G G	149	0 10	GA GA	999	9 0
1	23978506	AACACACACACACACAC	gene:OS01G0607900	intronic	AACACACACACACACAC AACACACACACACACACAC	178	2 6	AACACACACACACACACAC AACACACACACACACACAC	227	0 7
1	24083161	GTATATATATATATATATATAT	gene:OS01G0609501(dist=1297),gene:OS01G0609700(dist=19560)	intergenic	GTATATATATATATATATATAT GTATATATATATATATATATAT	999	6 0	GTATATATATATATATATATAT GTATATATATATATATATATATAT	29.3377	3 2
1	24130491	ATCTCTCTCTCTCTCTCTCTCTC	gene:OS01G0610100	downstream	ATCTCTCTCTCTCTCTCTCTCTC ATCTCTCTCTCTCTCTCTCTCTC	999	12 0	ATCTCTCTCTCTCTCTCTCTCTC ATCTCTCTCTCTCTCTCTCTC	42.8744	6 3
1	24146054	GGGCGGCGGCGGCGGCG	gene:OS01G0610400:transcript:OS01T0610400-01:exon1:c.59_61del:p.20_21del,	nonframeshift deletion	GGGCGGCGGCGGCGGCG GGGCGGCGGCGGCG	31.8039	7 2	GGGCGGCGGCGGCGGCG GGGCGGCGGCGGCGGCG	999	6 0
1	24341209	GGATGATGATGATGATGATG	gene:OS01G0613300:transcript:OS01T0613300-01:exon1:c.13_15del:p.5_5del,	nonframeshift deletion	GGATGATGATGATGATGATG GGATGATGATGATGATGATG	157	4 0	GGATGATGATGATGATGATG GGATGATGATGATGATG	6.48685	9 2
1	24350846	TGAGAGAGAGAGAGAGAG	gene:OS01G0613800	downstream	TGAGAGAGAGAGAGAGAG TGAGAGAGAGAGAGAG	28.8605	7 2	TGAGAGAGAGAGAGAGAG TGAGAGAGAGAGAGAGAG	999	7 0
1	24468991	CTATATATATATATATATATAT	gene:OS01G0616300(dist=3975),gene:OS01G0616400(dist=2919)	intergenic	CTATATATATATATATATATAT CTATATATATATATATATATAT	999	9 0	CTATATATATATATATATATAT CTATATATATATATATATATATAT	15.042	3 2
1	24540786	CTATTA	gene:OS01G0617500	intronic	CTATTA CTA	31.3615	8 2	CTATTA CTATTA	999	8 0
1	25047486	ATCT	gene:OS01G0627500,gene:OS01G0627550	intronic	AT AT	191	0 5	ATCT AT	183	2 6
1	25063325	TTATATATATATAT	gene:OS01G0627800	UTR3	TTATATATATATAT TTATATATATATAT	999	16 0	TTATATATATATAT TTATATATATATATAT	12.7386	7 2
1	25071308	TTCTCTCTCTCTCTCTCTCTCTCTCTCTCTCTCTCTCTCTCTCTCTCT	gene:OS01G0627933:transcript:OS01T0627933-00:exon1:c.639_640del:p.213_214del,	frameshift deletion	TTCTCTCTCTCTCTCTCTCTCTCTCTCTCTCTCTCTCTCTCTCTCTCT TTCTCTCTCTCTCTCTCTCTCTCTCTCTCTCTCTCTCTCTCTCTCTCT	999	6 0	TTCTCTCTCTCTCTCTCTCTCTCTCTCTCTCTCTCTCTCTCTCTCTCT TTCTCTCTCTCTCTCTCTCTCTCTCTCTCTCTCTCTCTCTCTCTCT	15.2624	1 2
1	25218974	CGAGAGAGAGAGAG	gene:OS01G0630900	upstream	CGAGAGAGAGAGAG CGAGAGAGAGAG	35.2594	3 2	CGAGAGAGAGAGAG CGAGAGAGAGAGAG	148	4 0
1	25271606	CCTCTCTCTCTCTC	gene:OS01G0631500	upstream	CCTCTCTCTCTCTC CCTCTCTCTCTCTC	999	7 0	CCTCTCTCTCTCTC CCTCTCTCTCTC	23.0476	9 2
1	25282034	ACTCTCTCTCTCTCTCTCTCTCTCTC	gene:OS01G0631700	upstream	ACTCTCTCTCTCTCTCTCTCTCTCTC ACTCTCTCTCTCTCTCTCTCTCTCTC	999	6 0	ACTCTCTCTCTCTCTCTCTCTCTCTC ACTCTCTCTCTCTCTCTCTCTCTC	4.66143	9 2
1	25438345	GTATATATATATATATA	gene:OS01G0634500	downstream	GTATATATATATATATA GTATATATATATATATATA	8.82181	2 2	GTATATATATATATATA GTATATATATATATATA	999	7 0
1	25521402	TG	gene:OS01G0636600	intronic	TG T	12.4829	5 2	TG TG	999	12 0
1	25608284	TAAAAA	gene:OS01G0638000(dist=7944),gene:OS01G0638600(dist=7502)	intergenic	TAAAAA TAAAA	11.436	8 5	TAAAAA TAAAAA	30.1278	16 2
1	25608623	GTTTTT	gene:OS01G0638000(dist=8283),gene:OS01G0638600(dist=7163)	intergenic	GTTTTT GTTTTT	3.94695	14 5	GTTTTT GTTTT	57	14 14
1	25661260	GTTT	gene:OS01G0639200(dist=13754),gene:OS01G0639600(dist=20308)	intergenic	GTTT GTTTT	83	8 6	GTTT GTTT	24.3537	9 2
1	25745075	GCCTCCTCCTCCTCC	gene:OS01G0640600:transcript:OS01T0640600-01:exon1:c.291_293del:p.97_98del,	nonframeshift deletion	GCCTCCTCCTCCTCC GCCTCCTCCTCCTCC	999	16 0	GCCTCCTCCTCCTCC GCCTCCTCCTCC	5.17239	8 2
1	25882576	CGAGAGAGAGAGAGAGAGAGAG	gene:OS01G0643600	intronic	CGAGAGAGAGAGAGAGAGAGAG CGAGAGAGAGAGAGAGAGAGAGAG	21.2158	6 3	CGAGAGAGAGAGAGAGAGAGAG CGAGAGAGAGAGAGAGAGAGAG	999	15 0
1	25985389	GATATATATATATATATATATATA	gene:OS01G0645200(dist=5014),gene:OS01G0645400(dist=9257)	intergenic	GATATATATATATATATATATATA GATATATATATATATATATATATA	157	4 0	GATATATATATATATATATATATA GATATATATATATATATATATATATA	5.69592	3 2
1	25988166	GCTTCCGATCAAAATGATCTAAACC	gene:OS01G0645200(dist=7770),gene:OS01G0645400(dist=6479)	intergenic	GCTTCCGATCAAAATGATCTAAACC GC	28.9799	10 2	GCTTCCGATCAAAATGATCTAAACC GCTTCCGATCAAAATGATCTAAACC	999	10 0
1	26087168	GATATATATATATATATATATATATATATATA	gene:OS01G0647200	UTR3	GATATATATATATATATATATATATATATATA GATATATATATATATATATATATATATATA	28.2504	1 3	GATATATATATATATATATATATATATATATA GATATATATATATATATATATATATATATATA	67	1 0
1	26159523	CTGCGTTGCGTTGCGTT	gene:OS01G0648000(dist=33370),gene:OS01G0648500(dist=4247)	intergenic	CTGCGTTGCGTTGCGTT CTGCGTTGCGTT	15.5532	6 2	CTGCGTTGCGTTGCGTT CTGCGTTGCGTTGCGTT	999	7 0
1	26485713	CAGAGAGAGAGAGAGAGAGAGAGAGA	gene:OS01G0653800(dist=19786),gene:OS01G0654100(dist=28805)	intergenic	CAGAGAGAGAGAGAGAGAGAGAGAGA CAGAGAGAGAGAGAGAGAGAGAGAGA	999	6 0	CAGAGAGAGAGAGAGAGAGAGAGAGA CAGAGAGAGAGAGAGAGAGAGAGA	32.1632	3 2
1	26582459	TTATATATATATATATATATATATATATATA	gene:OS01G0654900(dist=8673),gene:OS01G0655250(dist=10199)	intergenic	TTATATATATATATATATATATATATATATA TTATATATATATATATATATATATATATA	20.1273	3 3	TTATATATATATATATATATATATATATATA TTATATATATATATATATATATATATATATA	141	4 0
1	26815761	GCTCTCTCTCTCTCTCTCTCTCTCTCTCTCTCTCTCTCT	gene:OS01G0659200	intronic	GCTCTCTCTCTCTCTCTCTCTCTCTCTCTCTCTCTCTCT GCTCTCTCTCTCTCTCTCTCTCTCTCTCTCTCTCTCT	30.5991	4 2	GCTCTCTCTCTCTCTCTCTCTCTCTCTCTCTCTCTCTCT GCTCTCTCTCTCTCTCTCTCTCTCTCTCTCTCTCTCTCT	999	10 0
1	26898150	GACTTATTC	gene:OS01G0660300(dist=2225),gene:OS01G0660400(dist=7420)	intergenic	GACTTATTC GACTTATTC	999	14 0	GACTTATTC G	51	14 6
1	26907191	AAGAGAGAGAGAGAGAGAGAGAGAGAGAGAGAGAGAGAGA	gene:OS01G0660400:transcript:OS01T0660400-01:exon1:c.10_11insTC:p.F4fs,	frameshift insertion	AAGAGAGAGAGAGAGAGAGAGAGAGAGAGAGAGAGAGAGA AAGAGAGAGAGAGAGAGAGAGAGAGAGAGAGAGAGAGAGA	135	3 0	AAGAGAGAGAGAGAGAGAGAGAGAGAGAGAGAGAGAGAGA AAGAGAGAGAGAGAGAGAGAGAGAGAGAGAGAGAGAGAGAGA	3.31335	4 2
1	27183620	CCGCGCGCGCGCG	gene:OS01G0665300	UTR5	CCGCGCGCGCGCG CCGCGCGCGCG	17.6277	11 2	CCGCGCGCGCGCG CCGCGCGCGCGCG	999	8 0
1	27183814	GGAGAGAGAGAGAGAGA	gene:OS01G0665300	UTR5	GGAGAGAGAGAGAGAGA GGAGAGAGAGAGAGA	7.3961	5 2	GGAGAGAGAGAGAGAGA GGAGAGAGAGAGAGAGA	143	4 0
1	27281115	CCTCTCTCTCTCTCTCTCTCT	gene:OS01G0667200(dist=2578),gene:OS01G0667400(dist=9135)	intergenic	CCTCTCTCTCTCTCTCTCTCT CCTCTCTCTCTCTCTCTCTCT	154	4 0	CCTCTCTCTCTCTCTCTCTCT CCTCTCTCTCTCTCTCTCT	34.8347	4 2
1	27330141	GAAAAAAAAA	gene:OS01G0667900(dist=3125),gene:OS01G0668000(dist=6110)	intergenic	GAAAAAAAAAA GAAAAAAAAAA	25.8987	0 7	GAAAAAAAAA GAAAAAAAAA	97	2 0
1	27336245	CCTCTCTCTCTCTCTCTCTCTCTCTCTCTCTCTCTCTC	gene:OS01G0668000	UTR5	CCTCTCTCTCTCTCTCTCTCTCTCTCTCTCTCTC CCTCTCTCTCTCTCTCTCTCTCTCTCTCTCTCTC	216	0 7	CCTCTCTCTCTCTCTCTCTCTCTCTCTCTCTCTCTCTC CCTCTCTCTCTCTCTCTCTCTCTCTCTCTCTCTCTCTC	98	2 0
1	27352876	TTAAAAAT	gene:OS01G0668100(dist=10928),gene:OS01G0668200(dist=1228)	intergenic	TTAAAAAT TT	143	3 6	TT TT	62	0 2
1	27392482	TAAAAAAAAAAA	gene:OS01G0668700(dist=1698),gene:OS01G0669100(dist=24791)	intergenic	TAAAAAAAAAA TAAAAAAAAAA	35.1368	0 12	TAAAAAAAAAAA TAAAAAAAAAAA	2.80788	0 8
1	27447209	CTTT	gene:OS01G0669100(dist=27128),gene:OS01G0670100(dist=26880)	intergenic	CTTT CTTT	29.7301	7 1	CTTT CTTTT	4.02977	8 2
1	27451051	GGAG	gene:OS01G0669100(dist=30969),gene:OS01G0670100(dist=23038)	intergenic	GGAG GG	90	1 5	GGAG GGAG	67	1 0
1	27482582	CTTTTTTTTT	gene:OS01G0670100(dist=5810),gene:OS01G0670500(dist=8432)	intergenic	CTTTTTTTTT CTTTTTTTTT	5.72679	0 4	CTTTTTTTTTT CTTTTTTTTTT	23.7546	2 9
1	27511491	GATAATAATAATAATAATAATAATAATAATAATAATAATAATAATAATAATAATAATAATAATAATA	gene:OS01G0670800(dist=4903),gene:OS01G0672100(dist=44470)	intergenic	GATAATAATAATAATAATAATAATAATAATAATAATAATAATAATAATAATAATAATAATAATA GATAATAATAATAATAATAATAATAATAATAATAATAATAATAATAATAATAATAATAATAATA	161	0 5	GATAATAATAATAATAATAATAATAATAATAATAATAATAATAATAATAATAATAATAATAATAATAATA GATAATAATAATAATAATAATAATAATAATAATAATAATAATAATAATAATAATAATAATAATAATAATA	64	0 2
1	27515446	TGCGCGCGCGCGCGC	gene:OS01G0670800(dist=8805),gene:OS01G0672100(dist=40567)	intergenic	TGCGCGCGCGCGCGC TGCGCGCGCGCGC	27.5068	4 2	TGCGCGCGCGCGCGC TGCGCGCGCGCGCGC	999	6 0
1	27640651	ATTTTTTTTT	gene:OS01G0672800(dist=7578),gene:OS01G0673300(dist=15607)	intergenic	ATTTTTTTTT ATTTTTTTTT	4.02914	0 4	ATTTTTTTTTT ATTTTTTTTTT	45.1696	0 14
1	27658200	CCTTTCTTTCTTTCTTTC	gene:OS01G0673300,gene:OS01G0673400	downstream	CCTTTCTTTCTTTCTTTC CCTTTCTTTCTTTCTTTC	999	8 0	CCTTTCTTTCTTTCTTTC CCTTTCTTTCTTTC	55	10 3
1	27714994	ATTTTTTTTT	gene:OS01G0674400	intronic	ATTTTTTTTTT ATTTTTTTTTT	45.0949	0 13	ATTTTTTTTT ATTTTTTTTT	97	2 0
1	27754348	AATAGATAGATAGATAGATAGATAGATAGATAGATAGATAGATAGATAGATAGAT	gene:OS01G0675400	downstream	AATAGATAGATAGATAGATAGATAGATAGATAGATAGATAGATAGATAGATAGAT AATAGATAGATAGATAGATAGATAGATAGATAGATAGATAGATAGATAGATAGAT	146	4 0	AATAGATAGATAGATAGATAGATAGATAGATAGATAGATAGATAGATAGAT AATAGATAGATAGATAGATAGATAGATAGATAGATAGATAGATAGATAGAT	228	0 9
1	27833879	CCTCTCTCTCTCTCTCTCTCTCTCTCTCTCTCTCTCTCTCTCTCT	gene:OS01G0676900	upstream	CCTCTCTCTCTCTCTCTCTCTCTCTCTCTCTCTCTCTCTCTCTCT CCTCTCTCTCTCTCTCTCTCTCTCTCTCTCTCTCTCTCTCTCTCTCT	60	1 3	CCTCTCTCTCTCTCTCTCTCTCTCTCTCTCTCTCTCTCTCTCTCT CCTCTCTCTCTCTCTCTCTCTCTCTCTCTCTCTCTCTCTCTCTCT	4.1442	0 1
1	27838443	TTATATATATATATAT	gene:OS01G0676900(dist=2519),gene:OS01G0677000(dist=1747)	intergenic	TTATATATATATAT TTATATATATATAT	157	0 5	TTATATATATATATAT TTATATATATATAT	136	1 6
1	27847846	TG	gene:OS01G0677100(dist=2997),gene:OS01G0677400(dist=6451)	intergenic	TGG TGG	160	10 166	TG TGG	158	14 27
1	27969441	CATATATATATATATATATATATATATAT	gene:OS01G0679700(dist=1362),gene:OS01G0679900(dist=14219)	intergenic	CATATATATATATATATATATATATATATATATATATAT CATATATATATATATATATATATATATATATATATATAT	167	0 7	CATATATATATATATATATATATATATAT CATATATATATATATATATATATATATAT	67	1 0
1	27978918	GGAGAGAGAGAGAGAGAGAGA	gene:OS01G0679700(dist=10830),gene:OS01G0679900(dist=4750)	intergenic	GGAGAGAGAGAGAGAGAGA GGAGAGAGAGAGAGAGAGA	127	0 5	GGAGAGAGAGAGAGAGAGAGA GGAGAGAGAGAGAGAGAGA	132	1 8
1	28099379	TATCATCATCATCA	gene:OS01G0682001:transcript:OS01T0682001-01:exon10:c.1208_1210del:p.403_404del,	nonframeshift deletion	TATCATCATCATCA TATCATCATCA	15.9976	8 2	TATCATCATCATCA TATCATCATCATCA	999	11 0
1	28136626	TCCCCCCCCCCC	gene:OS01G0683100	intronic	TCCCCCCCCCC TCCCCCCCCCC	28.1181	0 12	TCCCCCCCCCCC TCCCCCCCCCCC	7.56391	0 4
1	28184888	GAAAAAAAAAAA	gene:OS01G0683700(dist=7143),gene:OS01G0684200(dist=2992)	intergenic	GAAAAAAAAAAAA GAAAAAAAAAAAA	21.9745	0 7	GAAAAAAAAAAA GAAAAAAAAAAA	9.89494	0 4
1	28205458	GTCCTCCTCCTCCTCCTC	gene:OS01G0684301(dist=8758),gene:OS01G0684800(dist=25944)	intergenic	GTCCTCCTCCTCCTCCTC GTCCTCCTCCTCCTCCTC	999	7 0	GTCCTCCTCCTCCTCCTC GTCCTCCTCCTCCTC	32.289	9 2
1	28215078	TCCCCCCCCCC	gene:OS01G0684301(dist=18373),gene:OS01G0684800(dist=16331)	intergenic	TCCCCCCCCCCCC TCCCCCCCCCCCC	16.9022	0 4	TCCCCCCCCCC TCCCCCCCCCC	67	1 0
1	28240285	TGCGACGGC	gene:OS01G0685100	UTR5	TGCGACGGCAACAGCGGCAGGCTCGGCGACGGC TGCGACGGCAACAGCGGCAGGCTCGGCGACGGC	228	0 10	TGCGACGGC TGCGACGGC	97	2 0
1	28242805	AGGGGGGGGGG	gene:OS01G0685100,gene:OS01G0685200	downstream	AGGGGGGGGGGGG AGGGGGGGGGGGG	32.8473	0 4	AGGGGGGGGGG AGGGGGGGGGG	3.06517	0 2
1	28259397	CGTGTGTGTGTGTGTGTGTGTGTGTGTGTGTGTGTGTG	gene:OS01G0685400(dist=7923),gene:OS01G0685500(dist=1839)	intergenic	CGTGTGTGTGTGTGTGTGTGTGTGTGTGTGTGTGTGTG CGTGTGTGTGTGTGTGTGTGTGTGTGTGTGTGTGTGTG	21.9859	6 1	CGTGTGTGTGTGTGTGTGTGTGTGTGTGTGTGTGTGTG CGTGTGTGTGTGTGTGTGTGTGTGTGTGTGTGTG	9.92136	2 3
1	28317865	TTATATATATATATAT	gene:OS01G0686400	downstream	TTATATATATATATAT TTATATATATATATAT	91	2 0	TTATATATATATATATAT TTATATATATATATATAT	183	0 7
1	28353114	CAAAAAAAAAAAA	gene:OS01G0687300(dist=2244),gene:OS01G0687400(dist=1756)	intergenic	CAAAAAAAAAAAAA CAAAAAAAAAAAAA	6.89396	0 8	CAAAAAAAAAAAA CAAAAAAAAAAAA	21.3006	2 3
1	28587072	TAGAGAGAGAGAGAGAGAG	gene:OS01G0692700	upstream	TAGAGAGAGAGAGAGAGAG TAGAGAGAGAGAGAGAGAG	999	4 0	TAGAGAGAGAGAGAGAGAG TAGAGAGAGAGAGAGAG	5.87956	9 2
1	28601773	CCTCTCTCTCTCTCTCTCTCTCTC	gene:OS01G0693100(dist=1385),gene:OS01G0693300(dist=3267)	intergenic	CCTCTCTCTCTCTCTCTCTC CCTCTCTCTCTCTCTCTCTC	197	0 7	CCTCTCTCTCTCTCTCTCTCTCTC CCTCTCTCTCTCTCTCTCTCTCTC	12.129	0 1
1	28627000	TAA	gene:OS01G0693466(dist=1137),gene:OS01G0693532(dist=8384)	intergenic	TA TA	99	0 4	TAA TAA	67	1 0
1	28691225	CCTCTCTCTCTCTCTCTCTCTCTCTCTCTCT	gene:OS01G0694300(dist=4917),gene:OS01G0694400(dist=6188)	intergenic	CCTCTCTCTCTCTCTCTCTCTCTCTCTCTCT CCTCTCTCTCTCTCTCTCTCTCTCTCTCTCTCT	43.0414	6 2	CCTCTCTCTCTCTCTCTCTCTCTCTCTCTCT CCTCTCTCTCTCTCTCTCTCTCTCTCTCTCT	122	3 0
1	28746593	CCTCTCTCTCTCTCTCTCTCTCTCTCTCTCTCTCTCTC	gene:OS01G0695200	UTR5	CCTCTCTCTCTCTCTCTCTCTCTCTCTCTCTCTCTCTC CCTCTCTCTCTCTCTCTCTCTCTCTCTCTCTCTCTCTCTC	12.4332	6 4	CCTCTCTCTCTCTCTCTCTCTCTCTCTCTCTCTCTCTC CCTCTCTCTCTCTCTCTCTCTCTCTCTCTCTCTCTCTC	104	2 0
1	29166553	GCGCCCGCCCGCCCGC	gene:OS01G0703600;gene:OS01G0703800	UTR5;UTR3	GCGCCCGCCCGCCCGC GCGCCCGCCCGCCCGC	999	8 0	GCGCCCGCCCGCCCGC GCGCCCGCCCGC	9.09364	10 2
1	29199100	TTATATATATATATATATATATAT	gene:OS01G0704200(dist=4389),gene:OS01G0704300(dist=3081)	intergenic	TTATATATATATATATATATATAT TTATATATATATATATATATATAT	999	6 0	TTATATATATATATATATATATAT TTATATATATATATATATATATATAT	22.1471	3 2
1	29409313	GTTTT	gene:OS01G0708000	intronic	GTTTT GTT	18.1432	9 6	GTTTT GTTTT	30.0787	6 4
1	29521402	CTT	gene:OS01G0710250	UTR5	CTT CT	29.7566	10 4	CTT CTT	30.066	12 2
1	29536352	AATATGATATGATATGATATGATATG	gene:OS01G0710800,gene:OS01G0711000	upstream	AATATGATATGATATGATATGATATG AATATGATATGATATGATATGATATG	999	11 0	AATATGATATGATATGATATGATATG AATATGATATGATATGATATG	23.1704	9 2
1	29675568	AAGAGAGAGAGAGAGAGAGAG	gene:OS01G0713900	upstream	AAGAGAGAGAGAGAGAGAGAG AAGAGAGAGAGAGAGAGAG	3.7661	10 2	AAGAGAGAGAGAGAGAGAGAG AAGAGAGAGAGAGAGAGAGAG	999	10 0
1	29698458	GCGCCATCGCTCTCTCTCTCCGCC	gene:OS01G0714225(dist=9823),gene:OS01G0714600(dist=9873)	intergenic	GCGCCATCGCTCTCTCTCTCCGCC GCGCC	15.3991	7 4	GCGCCATCGCTCTCTCTCTCCGCC GCGCCATCGCTCTCTCTCTCCGCC	999	6 0
1	29756610	AGCTC	gene:OS01G0715201(dist=5178),gene:OS01G0715400(dist=4156)	intergenic	A G	3.23422	7 2	AGCTC AGCTCGGCTC	191	3 9
1	29806780	GCTCTCTCTCTCTCTCTCTCTCTCTCTC	gene:OS01G0716200	UTR5	GCTCTCTCTCTCTCTCTCTCTCTCTCTC GCTCTCTCTCTCTCTCTCTCTCTCTCTC	999	7 0	GCTCTCTCTCTCTCTCTCTCTCTCTCTC GCTCTCTCTCTCTCTCTCTCTCTCTC	8.19061	6 3
1	29826691	TGCGCGCGCGCGC	gene:OS01G0716500(dist=4804),gene:OS01G0716800(dist=3562)	intergenic	TGCGCGCGCGCGC TGCGCGCGCGCGC	999	6 0	TGCGCGCGCGCGC TGCGCGCGCGC	44.8928	5 3
1	29837245	ATTT	gene:OS01G0716800(dist=1158),gene:OS01G0717000(dist=5666)	intergenic	ATTT ATTT	999	13 0	ATTT ATT	26.1442	7 4
1	29845794	ATCT	gene:OS01G0717000	UTR3	ATCT AT	9.56039	7 2	ATCT ATCT	97	2 0
1	29908640	CTATATATATATATAT	gene:OS01G0718000(dist=3865),gene:OS01G0718300(dist=18932)	intergenic	CTATATATATATATAT CTATATATATATATAT	999	6 0	CTATATATATATATAT CTATATATATATATATAT	33.3353	6 3
1	30210605	T	gene:OS01G0723800(dist=15265),gene:OS01G0724400(dist=3526)	intergenic	T TTGCA	9.59243	9 3	T T	24.3011	2 1
1	30238781	CAAA	gene:OS01G0725000(dist=2007),gene:OS01G0725400(dist=3170)	intergenic	CAAA CAAA	999	13 0	CAAA CA	40.7382	14 4
1	30586448	TGAGAGAGAGAGAGAGAGAG	gene:OS01G0733100(dist=1009),gene:OS01G0733500(dist=3392)	intergenic	TGAGAGAGAGAGAGAGAGAG TGAGAGAGAGAGAGAGAGAG	999	6 0	TGAGAGAGAGAGAGAGAGAG TGAGAGAGAGAGAGAGAG	31.3802	2 2
1	30685620	CCTCTCTCTCTCT	gene:OS01G0735500(dist=8210),gene:OS01G0735900(dist=4218)	intergenic	CCTCTCTCTCTCT CCTCTCTCTCTCT	999	4 0	CCTCTCTCTCTCT CCTCTCTCTCT	18.4316	3 2
1	30725317	TCCGCCGCCGCCGCCGCCGCCGCCGC	gene:OS01G0736500(dist=5388),gene:OS01G0736551(dist=1989)	intergenic	TCCGCCGCCGCCGCCGCCGCCGCCGC TCCGCCGCCGCCGCCGCCGCCGC	38.9481	7 2	TCCGCCGCCGCCGCCGCCGCCGCCGC TCCGCCGCCGCCGCCGCCGCCGCCGC	999	9 0
1	30924995	CAGAGAGAGAGAGAGAGAGAGAGAG	gene:OS01G0740500	intronic	CAGAGAGAGAGAGAGAGAGAGAGAG CAGAGAGAGAGAGAGAGAGAGAG	26.2353	6 4	CAGAGAGAGAGAGAGAGAGAGAGAG CAGAGAGAGAGAGAGAGAGAGAGAG	999	16 0
1	30958300	CGAGAGAGAGAGAGAGAGAGAG	gene:OS01G0741300(dist=2391),gene:OS01G0741900(dist=17444)	intergenic	CGAGAGAGAGAGAGAGAGAGAG CGAGAGAGAGAGAGAGAGAGAGAG	33.5749	7 4	CGAGAGAGAGAGAGAGAGAGAG CGAGAGAGAGAGAGAGAGAGAG	999	8 0
1	31312434	CGAGAGAGAGAGAGAGAGAGAGAGAGAGAGAGAGAG	gene:OS01G0748000	intronic	CGAGAGAGAGAGAGAGAGAGAGAGAGAGAGAGAGAG CGAGAGAGAGAGAGAGAGAGAGAGAGAGAGAG	28.9917	10 2	CGAGAGAGAGAGAGAGAGAGAGAGAGAGAGAGAGAG CGAGAGAGAGAGAGAGAGAGAGAGAGAGAGAGAG	3.20145	2 2
1	31410917	ACTCTCTCTCTCTCTCTCTCTCTCTCTCTCTCT	gene:OS01G0750100	upstream	ACTCTCTCTCTCTCTCTCTCTCTCTCTCTCTCT ACTCTCTCTCTCTCTCTCTCTCTCTCT	9.89006	1 2	ACTCTCTCTCTCTCTCTCTCTCTCTCTCTCTCT ACTCTCTCTCTCTCTCTCTCTCTCTCTCTCT	47.5617	7 4
1	31575732	ACCGCCGCCGCCGCCGCCGC	gene:OS01G0752700	UTR5	ACCGCCGCCGCCGCCGCCGC ACCGCCGCCGCCGCCGCCGC	999	10 0	ACCGCCGCCGCCGCCGCCGC ACCGCCGCCGCCGCCGC	11.5945	6 2
1	31607407	CCTCTCTCTCTCTCT	gene:OS01G0753150;gene:OS01G0753200	upstream;downstream	CCTCTCTCTCTCTCT CCTCTCTCTCTCTCT	999	6 0	CCTCTCTCTCTCTCT CCTCTCTCTCTCT	27.8803	8 3
1	31726485	CAACTCGA	gene:OS01G0756101(dist=1183),gene:OS01G0756200(dist=1523)	intergenic	CAACTCGA C	33.5788	5 3	CAACTCGA CAACTCGA	20.7124	11 2
1	31784802	GGAGAGAGAGAGAGAGAG	gene:OS01G0756900(dist=17719),gene:OS01G0757200(dist=10286)	intergenic	GGAGAGAGAGAGAGAGAG GGAGAGAGAGAGAGAG	13.4284	3 2	GGAGAGAGAGAGAGAGAG GGAGAGAGAGAGAGAGAG	106	3 0
1	31900597	TTCTCTCTCTCTCTCTCTCT	gene:OS01G0758500(dist=9394),gene:OS01G0758900(dist=18878)	intergenic	TTCTCTCTCTCTCTCTCTCT TTCTCTCTCTCTCTCTCT	30.7145	4 2	TTCTCTCTCTCTCTCTCTCT TTCTCTCTCTCTCTCTCTCT	0	0 0
1	31931920	CCGTCATCGCCGTCGTCATCGCC	gene:OS01G0759100(dist=1926),gene:OS01G0759200(dist=6617)	intergenic	CCGTCATCGCCGTCGTCATCGCC CCGTCATCGCC	25.2496	4 3	CCGTCATCGCCGTCGTCATCGCC CCGTCATCGCCGTCGTCATCGCC	109	3 0
1	31934793	TCCCCCCCCC	gene:OS01G0759100(dist=4796),gene:OS01G0759200(dist=3757)	intergenic	TCCCCCCCCC TCCCCCCC	29.1815	9 6	TCCCCCCC TCCCCCCC	105	4 16
1	31948528	ACTCTCTCTCTCTCTCTCTCTCTCTCTCTCTC	gene:OS01G0759400	UTR5	ACTCTCTCTCTCTCTCTCTCTCTCTCTCTCTC ACTCTCTCTCTCTCTCTCTCTCTCTCTCTC	6.12192	3 2	ACTCTCTCTCTCTCTCTCTCTCTCTCTCTCTC ACTCTCTCTCTCTCTCTCTCTCTCTCTCTCTC	97	2 0
1	31959197	TGACGGTGGTTCAGGAGGCGACGGTGGT	gene:OS01G0759400(dist=10627),gene:OS01G0759700(dist=10072)	intergenic	TGACGGTGGTTCAGGAGGCGACGGTGGT TGACGGTGGT	48.7537	6 6	TGACGGTGGTTCAGGAGGCGACGGTGGT TGACGGTGGTTCAGGAGGCGACGGTGGT	999	23 0
1	31962077	GACGGC	gene:OS01G0759400(dist=13502),gene:OS01G0759700(dist=7214)	intergenic	GACGGC GACGGC	29.8753	10 2	GACGGC GACGGCAACGGC	4.64144	5 2
1	32027823	CCTCTCTCTCTCTCTCTCTCTCTCTCTCTCTCTCTCTC	gene:OS01G0761300	upstream	CCTCTCTCTCTCTCTCTCTCTCTCTCTCTCTCTCTCTC CCTCTCTCTCTCTCTCTCTCTCTCTCTCTCTCTCTC	47.3782	3 4	CCTCTCTCTCTCTCTCTCTCTCTCTCTCTCTCTCTCTC CCTCTCTCTCTCTCTCTCTCTCTCTCTCTCTCTCTCTC	147	3 0
1	32615765	CCTCTCTCTCTCTCTCTCTC	gene:OS01G0772600	UTR5	CCTCTCTCTCTCTCTCTCTC CCTCTCTCTCTCTCTCTC	17.0574	10 2	CCTCTCTCTCTCTCTCTCTC CCTCTCTCTCTCTCTCTCTC	999	6 0
1	32681762	CATATATATATATATAT	gene:OS01G0773200	upstream	CATATATATATATATAT CATATATATATATAT	29.2051	3 2	CATATATATATATATAT CATATATATATATATAT	999	7 0
1	32755754	GGAGAGAGAGAGAGAGAGAGAGAGAGAGAGA	gene:OS01G0774500	intronic	GGAGAGAGAGAGAGAGAGAGAGAGAGAGAGA GGAGAGAGAGAGAGAGAGAGAGAGAGAGAGAGA	8.28857	2 2	GGAGAGAGAGAGAGAGAGAGAGAGAGAGAGA GGAGAGAGAGAGAGAGAGAGAGAGAGAGAGA	67	1 0
1	32922342	CAGAGAGAGAGAGAGAGAGAGAGAGA	gene:OS01G0777700	intronic	CAGAGAGAGAGAGAGAGAGAGAGAGA CAGAGAGAGAGAGAGAGAGAGAGAGAGA	22.6296	9 3	CAGAGAGAGAGAGAGAGAGAGAGAGA CAGAGAGAGAGAGAGAGAGAGAGAGA	999	7 0
1	32927930	CATATATATATATATATATAT	gene:OS01G0777700(dist=2584),gene:OS01G0777800(dist=1123)	intergenic	CATATATATATATATATATAT CATATATATATATATATATAT	104	2 0	CATATATATATATATATATAT CATATATATATATATAT	28.079	8 3
1	33038353	GAAAAA	gene:OS01G0779800(dist=7869),gene:OS01G0780400(dist=12326)	intergenic	GAAAAA GAAAAAA	14.4789	3 5	GAAAAA GAAAAA	154	5 0
1	33050804	CGAGAGAGAGAGAGAGAGAGAGAGAGAG	gene:OS01G0780400:transcript:OS01T0780400-01:exon1:c.146_147del:p.49_49del,	frameshift deletion	CGAGAGAGAGAGAGAGAGAGAGAGAGAG CGAGAGAGAGAGAGAGAGAGAGAGAG	12.3443	7 2	CGAGAGAGAGAGAGAGAGAGAGAGAGAG CGAGAGAGAGAGAGAGAGAGAGAGAGAG	999	6 0
1	33238782	TAGAGAGAGAGAGAGAGAGAGAGAGAGAGAGAGAGAGAGAGAGAGAGAGAG	gene:OS01G0784450	downstream	TAGAGAGAGAGAGAGAGAGAGAGAGAGAGAGAGAGAGAGAGAGAGAGAGAG TAGAGAGAGAGAGAGAGAGAGAGAGAGAGAGAGAGAGAGAGAGAGAGAGAG	154	5 0	TAGAGAGAGAGAGAGAGAGAGAGAGAGAGAGAGAGAGAGAGAGAGAGAGAG TAGAGAGAGAGAGAGAGAGAGAGAGAGAGAGAGAGAGAGAGAGAGAG	5.41185	2 2
1	33287410	ATCTCTCTCTCTCTCTC	gene:OS01G0784900(dist=13006),gene:OS01G0785300(dist=15295)	intergenic	ATCTCTCTCTCTCTCTC ATCTCTCTCTCTCTC	19.304	8 2	ATCTCTCTCTCTCTCTC ATCTCTCTCTCTCTCTC	999	9 0
1	33456697	T	gene:OS01G0788400,gene:OS01G0788451	intronic	T TA	154	10 10	T T	30.1268	9 2
1	33538162	TCCCCCCCCC	gene:OS01G0791033(dist=3484),gene:OS01G0793100(dist=52465)	intergenic	TCCCCCCCCC TCCCCCCCCC	0	1321 0	TCCCCCCCCCCC TCCCCCCCCCCC	175	7 120
1	33714300	CCTCTCTCTCTCTCTCT	gene:OS01G0796000	downstream	CCTCTCTCTCTCTCTCT CCTCTCTCTCTCTCTCT	29.4539	11 1	CCTCTCTCTCTCTCTCT CCTCTCTCTCTCT	5.6146	9 2
1	33785060	ATTTTT	gene:OS01G0797900	UTR3	ATTTTT ATTTTT	18.4371	8 4	ATTTTT ATTTTTTTTT	31.3038	11 5
1	33975970	AAGAGAGAGAGAGAGAG	gene:OS01G0802100	intronic	AAGAGAGAGAGAGAGAG AAGAGAGAGAGAGAG	23.969	6 2	AAGAGAGAGAGAGAGAG AAGAGAGAGAGAGAGAG	999	12 0
1	34105553	AATAGATAGATAGATAGATAGATAGA	gene:OS01G0803900(dist=14417),gene:OS01G0804150(dist=7335)	intergenic	AATAGATAGATAGATAGATAGATAGA AATAGATAGATAGATAGATAGATAGA	999	7 0	AATAGATAGATAGATAGATAGATAGA AATAGATAGATAGATAGATAGA	22.0603	5 2
1	34117933	ACTCTCTCTCTCTCTCTCTCT	gene:OS01G0804150	downstream	ACTCTCTCTCTCTCTCTCTCT ACTCTCTCTCTCTCTCTCTCT	999	7 0	ACTCTCTCTCTCTCTCTCTCT ACTCTCTCTCTCTCTCTCT	11.6786	4 2
1	34290963	CAAAAAAAAAAAAAAAAAAAAA	gene:OS01G0807532(dist=29527),gene:OS01G0807800(dist=2093)	intergenic	CAAAAAAAAAAAAAAAAAAAAA CAAAAAAAAAAAAAAA	8.96025	3 3	CAAAAAAAAAAAAAAAAAAAAA CAAAAAAAAAAAAAAAAAAAAA	26.8144	2 2
1	34404059	TG	gene:OS01G0809450(dist=13910),gene:OS01G0809900(dist=2316)	intergenic	T T	100	0 7	TG TG	3.74654	0 1
1	34427728	TAAAAAAAAAA	gene:OS01G0810500	downstream	TAAAAAAAAAAA TAAAAAAAAAAA	21.9197	0 6	TAAAAAAAAAA TAAAAAAAAAA	7.89035	0 2
1	34494594	GTATATATATATATATATA	gene:OS01G0811400(dist=4779),gene:OS01G0812000(dist=13840)	intergenic	GTATATATATATATATATA GTATATATATATATATA	20.9061	9 2	GTATATATATATATATATA GTATATATATATATATATA	104	2 0
1	34499694	TACCACCACCACCAC	gene:OS01G0811400(dist=9874),gene:OS01G0812000(dist=8744)	intergenic	TACCACCACCACCAC TACCACCACCACCAC	999	8 0	TACCACCACCACCAC TACCACCACCAC	14.2972	4 2
1	34509788	TCCCCCCCCCCC	gene:OS01G0812000	intronic	TCCCCCCCCCCCC TCCCCCCCCCCCC	5.37812	0 6	TCCCCCCCCCCC TCCCCCCCCCCC	114	3 0
1	34780918	AGT	gene:OS01G0817100	upstream	AGT AGT	999	10 0	A A	52	0 2
1	34788518	TGC	gene:OS01G0817400:transcript:OS01T0817400-00:exon1:c.329_330insAGCGTGCGTGCGAGC:p.A110delinsAACVRA,	nonframeshift insertion	TGC TGC	0	0 0	TGCAGCGTGCGTGCGAGC TGCAGCGTGCGTGCGAGC	228	0 8
1	34792204	ATT	gene:OS01G0817400	downstream	ATT ATT	44.5868	1 0	AT AT	79	0 4
1	34794495	CTTTTTTTTTTTTT	gene:OS01G0817400(dist=2920),gene:OS01G0817633(dist=6677)	intergenic	CTTTTTTTTTTTT CTTTTTTTTTTTT	23.0848	0 10	CTTTTTTTTTTTTT CTTTTTTTTTTTTT	9.85531	1 6
1	34796988	TA	gene:OS01G0817400(dist=5401),gene:OS01G0817633(dist=4196)	intergenic	TA T	70	1 6	T T	198	0 9
1	34802709	A	gene:OS01G0817633;gene:OS01G0817650	upstream;downstream	A A	0	0 0	ACGCCGAAAGATGGATAT ACGCCGAAAGATGGATAT	186	0 5
1	34821175	CCATAGGAATTT	gene:OS01G0817800(dist=9006),gene:OS01G0818000(dist=13388)	intergenic	CCATAGGAATTT C	134	1 5	C C	199	0 7
1	34863113	TGAGAGAGAGAGAGAGAGAGAGAGAGAGAGAGAGAGAGAGAGAGAGAGAGAGAG	gene:OS01G0818400	UTR5	TGAGAGAGAGAGAGAGAGAGAGAGAGAGAGAGAGAGAGAG TGAGAGAGAGAGAGAGAGAGAGAGAGAGAGAGAGAGAGAG	171	0 6	TGAGAGAGAGAGAGAGAGAGAGAGAGAGAGAGAGAGAGAGAGAGAGAGAGAGAG TGAGAGAGAGAGAGAGAGAGAGAGAGAGAGAGAGAGAGAGAGAGAGAGAGAGAG	999	4 0
1	34916754	C	gene:OS01G0819400	upstream	C CA	127	1 8	C C	26.958	4 1
1	34916830	CGGGGGGG	gene:OS01G0819400	upstream	CGGGGGGG CGGGGGGGGGGGG	73	5 5	CGGGGGGG CGGGGGGG	999	7 0
1	34916963	ATTTTTTT	gene:OS01G0819400	upstream	ATTTTTTT ATTTTTT	27.2368	8 13	ATTTTTTT ATTTTTTT	6.66498	4 5
1	34934833	C	gene:OS01G0819400(dist=15196),gene:OS01G0819500(dist=6614)	intergenic	C C	999	8 0	C CTAATTTTTTTACTTTGGACTTGATATTCTTAG	35.4671	8 2
1	34948844	CAAAAAAAAAAA	gene:OS01G0819800	UTR3	CAAAAAAAAAAA CAAAAAAAAAAA	3.6427	1 5	CAAAAAAAAAA CAAAAAAAAAA	24.0482	0 9
1	34956638	TGAGAGAGAGAGAGAGAGAGAGAGAGAGAG	gene:OS01G0819900	intronic	TGAGAGAGAGAGAGAGAGAGAGAGAGAGAG TGAGAGAGAGAGAGAGAGAGAGAGAGAGAG	157	4 0	TGAGAGAGAGAGAGAGAGAGAGAGAG TGAGAGAGAGAGAGAGAGAGAGAGAG	64	0 2
1	35028657	ACTCTCTCTCTCTCTCTCT	gene:OS01G0820800(dist=23072),gene:OS01G0821300(dist=4183)	intergenic	ACTCTCTCTCTCTCTCTCT ACTCTCTCTCTCTCTCTCTCT	163	2 5	ACTCTCTCTCTCTCTCTCTCT ACTCTCTCTCTCTCTCTCTCT	104	0 4
1	35049621	GCTCTCTCTCTCTCTCTCTCTC	gene:OS01G0821300(dist=15984),gene:OS01G0821600(dist=13096)	intergenic	GCTCTCTCTCTCTCTCTCTC GCTCTCTCTCTCTCTCTCTC	127	0 5	GCTCTCTCTCTCTCTCTCTCTC GCTCTCTCTCTCTCTCTCTCTC	0	0 0
1	35188522	CTGTTTG	gene:OS01G0823900	upstream	CTGTTTG CTG	82	6 3	CTGTTTG CTGTTTG	999	10 0
1	35218816	AC	gene:OS01G0824000(dist=24438),gene:OS01G0824500(dist=5768)	intergenic	ACAAACTCGTCCCACC ACAAACTCGTCCCACC	119	0 5	AC AC	44.5868	1 0
1	35234488	ATTTTTT	gene:OS01G0824600	downstream	ATTTTTT ATTTTTT	10.552	0 1	ATTTTTTT ATTTTTTT	30.7529	0 4
1	35240866	ATGTGTGTGTGTGTGTGTGTG	gene:OS01G0824700	downstream	ATGTGTGTGTGTGTGTGTGTG ATGTGTGTGTGTGTGTGTG	20.0885	9 2	ATGTGTGTGTGTGTGTGTGTG ATGTGTGTGTGTGTGTGTGTG	999	8 0
1	35241482	ATTTTTTTT	gene:OS01G0824700	downstream	ATTTTTTT ATTTTTTT	24.7416	0 5	ATTTTTTTT ATTTTTTTT	5.03011	0 2
1	35336346	GCTCTCTCTCTCTCTCTCTCTCTCTCTCTCTTTCTCTCTCTCTCT	gene:OS01G0826000(dist=2901),gene:OS01G0826400(dist=11592)	intergenic	GCTCTCTCTCTCTCTCTCTCTCTCTCTCTTTCTCTCTCTCTCT GCTCTCTCTCTCTCTCTCTCTCTCTCTCTTTCTCTCTCTCTCT	124	0 5	GCTCTCTCTCTCTCTCTCTCTCTCTCTCTCTTTCTCTCTCTCTCT GCTCTCTCTCTCTCTCTCTCTCTCTCTCTCTTTCTCTCTCTCTCT	97	2 0
1	35419033	GAAAAAAAAAA	gene:OS01G0827600(dist=1579),gene:OS01G0827800(dist=1846)	intergenic	GAAAAAAAAAA GAAAAAAAAAA	4.98825	0 3	GAAAAAAAAA GAAAAAAAAA	21.8446	0 6
1	35427458	CCTCTCTCTCTC	gene:OS01G0827800(dist=5607),gene:OS01G0828100(dist=3942)	intergenic	CCTCTCTCTCTCTC CCTCTCTCTCTCTC	98	0 5	CCTCTCTCTCTC CCTCTCTCTCTC	6.99864	0 1
1	35430475	GTTTTTTTT	gene:OS01G0828100	upstream	GTTTTTTTT GTTTTTTTT	5.21818	0 2	GTTTTTTTTT GTTTTTTTTT	23.1602	0 10
1	35463225	ATCTCTCTCTCTCTCTC	gene:OS01G0828300(dist=21519),gene:OS01G0828900(dist=10454)	intergenic	ATCTCTCTCTCTCTCTC ATCTCTCTCTCTCTCTCTC	180	1 7	ATCTCTCTCTCTCTCTCTC ATCTCTCTCTCTCTCTCTC	228	0 13
1	35733431	AAGAGAGAGAGAGAGAGAGAGAGAGAGAGA	gene:OS01G0834200	intronic	AAGAGAGAGAGAGAGAGAGAGAGAGAGAGA AAGAGAGAGAGAGAGAGAGAGAGAGAGA	9.6649	6 3	AAGAGAGAGAGAGAGAGAGAGAGAGAGAGA AAGAGAGAGAGAGAGAGAGAGAGAGAGAGA	999	7 0
1	36091126	GTAAAT	gene:OS01G0840900	UTR3	GTAAAT G	104	5 4	GTAAAT GTAAAT	5.27751	4 1
1	36091345	GCGGAGATGCCACG	gene:OS01G0840900	UTR3	GCGGAGATGCCACG GCGGAGATGCCACG	28.0481	7 1	GCGGAGATGCCACG GCG	50	5 6
1	36091511	A	gene:OS01G0840900:transcript:OS01T0840900-01:exon1:c.309_310insG:p.Y104fs,	frameshift insertion	A A	7.52547	7 3	A AC	99	6 6
1	36091651	TGGCCGCCG	gene:OS01G0840900:transcript:OS01T0840900-01:exon1:c.161_162insCGGCGGC:p.C54fs,	frameshift insertion	TGGCCGCCG TGGCCGCCGGCCGCCG	26.3269	5 3	TGGCCGCCG TGGCCGCCG	999	9 0
1	36207258	ACCCCCCCCCCC	gene:OS01G0842801(dist=12658),gene:OS01G0843300(dist=15079)	intergenic	ACCCCCCCCCC ACCCCCCCCCC	13.1653	0 6	ACCCCCCCCCCC ACCCCCCCCCCC	67	1 0
1	36342653	CAAAAAAAA	gene:OS01G0846000(dist=6120),gene:OS01G0846300(dist=1287)	intergenic	CAAAAAAAAA CAAAAAAAAA	35.0334	0 8	CAAAAAAAA CAAAAAAAA	11.9646	2 3
1	36459603	ACCCCCCCC	gene:OS01G0848475(dist=10184),gene:OS01G0848550(dist=6805)	intergenic	ACCCCCCCCCC ACCCCCCCCCC	42.8576	0 5	ACCCCCCCC ACCCCCCCC	0	0 0
1	36469170	CAAAAAAAAA	gene:OS01G0848700,gene:OS01G0848766	intronic	CAAAAAAAAA CAAAAAAAAA	3.02649	1 4	CAAAAAAAAAA CAAAAAAAAAA	43.0315	0 9
1	36484225	TTATATATATATATAT	gene:OS01G0849000	UTR3	TTATATATATATATAT TTATATATATATAT	12.9205	10 2	TTATATATATATATAT TTATATATATATATAT	999	9 0
1	36560266	CGGGGGGGGGGG	gene:OS01G0850100(dist=15079),gene:OS01G0850200(dist=37442)	intergenic	CGGGGGGGG CGGGGGGGG	66	0 5	CGGGGGGGGGGG CGGGGGGGGGGG	55	1 0
1	36678834	TGGGGGGGGGGGGGGG	gene:OS01G0851700(dist=2371),gene:OS01G0852100(dist=4988)	intergenic	TGGGGGGGGGGGGGGGGGGG TGGGGGGGGGGGGGGGGGGG	12.8401	0 5	TGGGGGGGGGGGGGGG TGGGGGGGGGGGGGGG	55	1 0
1	36823568	AACCGGGACTAAAGA	gene:OS01G0854500(dist=8547),gene:OS01G0854651(dist=14942)	intergenic	AACCGGGACTAAAGA AACCGGGACTAAAGA	999	5 0	AACCGGGACTAAAGA AA	84	7 5
1	36846411	CGAGAGAGAGAGAGAGAGAGAGAGAGAGAGAGAGAGAG	gene:OS01G0854800(dist=4331),gene:OS01G0855000(dist=16729)	intergenic	CGAGAGAGAGAGAGAGAGAGAGAGAGAGAGAGAG CGAGAGAGAGAGAGAGAGAGAGAGAGAGAGAGAG	149	0 5	CGAGAGAGAGAGAGAGAGAGAGAGAGAGAGAGAGAGAG CGAGAGAGAGAGAGAGAGAGAGAGAGAGAGAGAGAGAG	67	1 0
1	36894634	TCCCCCCCCCC	gene:OS01G0855200	UTR5	TCCCCCCCCCCC TCCCCCCCCCCC	8.30922	0 4	TCCCCCCCCCC TCCCCCCCCCC	999	8 0
1	36938821	TGCAGCAGCAGCAGCAGCA	gene:OS01G0855400:transcript:OS01T0855400-00:exon3:c.1083_1085del:p.361_362del,	nonframeshift deletion	TGCAGCAGCAGCAGCAGCA TGCAGCAGCAGCAGCA	39.0864	3 2	TGCAGCAGCAGCAGCAGCA TGCAGCAGCAGCAGCAGCA	999	10 0
1	36952838	GTCTCTCTCTCTCTCTCTCTCTCTCTCTCTC	gene:OS01G0856000	UTR5	GTCTCTCTCTCTCTCTCTCTCTCTCTCTCTC GTCTCTCTCTCTCTCTCTCTCTCTCTCTC	83	5 4	GTCTCTCTCTCTCTCTCTCTCTCTCTCTCTC GTCTCTCTCTCTCTCTCTCTCTCTCTCTCTC	157	4 0
1	37138452	AGTGTGTGTGTGTGTGTGT	gene:OS01G0858900(dist=3151),gene:OS01G0859100(dist=8449)	intergenic	AGTGTGTGTGTGTGTGTGTGT AGTGTGTGTGTGTGTGTGTGT	213	0 6	AGTGTGTGTGTGTGTGTGT AGTGTGTGTGTGTGTGTGTGT	219	2 14
1	37140082	CAAAAAAAAAAA	gene:OS01G0858900(dist=4774),gene:OS01G0859100(dist=6826)	intergenic	CAAAAAAAAAA CAAAAAAAAAA	30.1189	0 13	CAAAAAAAAAAA CAAAAAAAAAAA	4.90843	0 7
1	37150464	ACTCTCTCTCTCTCTCT	gene:OS01G0859100(dist=1360),gene:OS01G0859200(dist=3968)	intergenic	ACTCTCTCTCTCTCTCT ACTCTCTCTCTCTCTCT	999	11 0	ACTCTCTCTCTCTCTCT ACTCTCTCTCTCTCT	37.737	8 3
1	37158883	ACTCTCTCTCTCTCTCTCTCTCT	gene:OS01G0859200(dist=1456),gene:OS01G0859300(dist=15879)	intergenic	ACTCTCTCTCTCTCTCTCTCTCT ACTCTCTCTCTCTCTCTCTCT	193	1 8	ACTCTCTCTCTCTCTCTCTCT ACTCTCTCTCTCTCTCTCTCT	140	0 5
1	37209675	GCTCTCTCTCTCTCTCTCTC	gene:OS01G0859600(dist=11947),gene:OS01G0860300(dist=21864)	intergenic	GCTCTCTCTCTCTCTCTCTC GCTCTCTCTCTCTCTC	6.01458	3 2	GCTCTCTCTCTCTCTCTCTC GCTCTCTCTCTCTCTCTCTC	999	5 0
1	37247861	ATTTTTTTTT	gene:OS01G0860700	upstream	ATTTTTTTTTT ATTTTTTTTTT	24.0536	0 6	ATTTTTTTTT ATTTTTTTTT	3.17953	0 3
1	37323140	CAGAGAGAGAGAGAGAGAGAGAGAG	gene:OS01G0862400;gene:OS01G0862500	UTR5;UTR3	CAGAGAGAGAGAGAGAGAGAGAGAG CAGAGAGAGAGAGAGAGAGAGAG	32.289	3 2	CAGAGAGAGAGAGAGAGAGAGAGAG CAGAGAGAGAGAGAGAGAGAGAGAG	143	4 0
1	37450996	GGAGAGAGAGAGAG	gene:OS01G0865400	downstream	GGAGAGAGAGAGAG GGAGAGAGAGAG	12.9769	9 2	GGAGAGAGAGAGAG GGAGAGAGAGAGAG	999	6 0
1	37779627	GCCTCCTCCTCCTCCTCCTCCTC	gene:OS01G0871300:transcript:OS01T0871300-01:exon1:c.69_71del:p.23_24del,	nonframeshift deletion	GCCTCCTCCTCCTCCTCCTCCTC GCCTCCTCCTCCTCCTCCTC	41.6104	9 3	GCCTCCTCCTCCTCCTCCTCCTC GCCTCCTCCTCCTCCTCCTCCTC	999	14 0
1	37857358	TAGAGAGAGAGAGAGAGAGAGAGAGAGAG	gene:OS01G0872800	UTR5	TAGAGAGAGAGAGAGAGAGAGAGAGAGAG TAGAGAGAGAGAGAGAGAGAGAGAGAGAGAG	52	3 3	TAGAGAGAGAGAGAGAGAGAGAGAGAGAGAG TAGAGAGAGAGAGAGAGAGAGAGAGAGAGAG	122	0 4
1	37859104	ACTCTCTCTCTCTCTCTC	gene:OS01G0872800(dist=1612),gene:OS01G0872900(dist=1012)	intergenic	ACTCTCTCTCTCTCTCTC ACTCTCTCTCTCTCTCTCTC	54	1 3	ACTCTCTCTCTCTCTCTCTC ACTCTCTCTCTCTCTCTCTC	63	0 3
1	37869391	CCTCTCTCTCTCTCT	gene:OS01G0873300	downstream	CCTCTCTCTCTCTCT CCTCTCTCTCTCTCT	999	12 0	CCTCTCTCTCTCTCT CCTCTCTCTCTCT	41.3684	3 3
1	37902829	TGGGGGGGGGGGGGGGG	gene:OS01G0873900	intronic	TGGGGGGGGGGGG TGGGGGGGGGGGG	63	0 7	TGGGGGGGGGGGGGGGG TGGGGGGGGGGGGGGGG	104	2 0
1	38008913	GACACACACACACACA	gene:OS01G0875700	upstream	GACACACACACACACA GACACACACACACACA	999	9 0	GACACACACACACACA GACACACACACACA	38.0053	4 2
1	38013958	ACCGCCGCCGCCGCCGC	gene:OS01G0876100:transcript:OS01T0876100-00:exon1:c.357_362del:p.119_121del,gene:OS01G0875800:transcript:OS01T0875800-01:exon1:c.200_205del:p.67_69del,	nonframeshift deletion	ACCGCCGCCGCCGCCGC ACCGCCGCCGC	5.46624	10 2	ACCGCCGCCGCCGCCGC ACCGCCGCCGCCGCCGC	135	3 0
1	38035182	TGCGGCGGCGGCGGCGGCGGCGGCG	gene:OS01G0876500	UTR3	TGCGGCGGCGGCGGCGGCGGCGGCGGCGGCG TGCGGCGGCGGCGGCGGCGGCGGCGGCGGCG	224	0 6	TGCGGCGGCGGCGGCGGCGGCGGCG TGCGGCGGCGGCGGCGGCGGCGGCG	97	2 0
1	38049701	TTCTCTCTCTCTCTCTCTC	gene:OS01G0876800	intronic	TTCTCTCTCTCTCTCTCTC TTCTCTCTCTCTCTCTC	24.4964	7 2	TTCTCTCTCTCTCTCTCTC TTCTCTCTCTCTCTCTCTC	122	3 0
1	38166613	TGGGGGGGGGGGGGGGGG	gene:OS01G0879600	downstream	TGGGGGGGGGGGGGG TGGGGGGGGGGGGGG	11.9341	0 4	TGGGGGGGGGGGGGGGGG TGGGGGGGGGGGGGGGGG	92	2 0
1	38197038	CGAGAGAGAGAGAGAGAGAG	gene:OS01G0880200	UTR5	CGAGAGAGAGAGAGAGAGAG CGAGAGAGAGAGAGAGAGAG	999	8 0	CGAGAGAGAGAGAGAGAGAG CGAGAGAGAGAGAGAGAG	46.2559	8 4
1	38203564	CAGAGAGAGAGAGAGAGAGAGAGAGAGAGAGAGAGAGAG	gene:OS01G0880200	downstream	CAGAGAGAGAGAGAGAGAGAGAGAGAGAGAGAGAGAGAG CAGAGAGAGAGAGAGAGAGAGAGAGAGAGAGAGAGAGAG	157	5 0	CAGAGAGAGAGAGAGAGAGAGAGAGAGAGAGAGAGAGAG CAGAGAGAGAGAGAGAGAGAGAGAGAGAGAGAGAGAG	9.27549	3 4
1	38205486	AATATATATATATATATA	gene:OS01G0880200(dist=2890),gene:OS01G0880300(dist=1449)	intergenic	AATATATATATATATATA AATATATATATATATA	35.3591	5 2	AATATATATATATATATA AATATATATATATATATA	999	11 0
1	38246224	ATTTTTTTTTTTT	gene:OS01G0881100(dist=5931),gene:OS01G0881300(dist=7819)	intergenic	ATTTTTTTTTTTT ATTTTTTTTTTTT	6.5921	0 3	ATTTTTTTTTTT ATTTTTTTTTTT	20.036	0 8
1	38282396	GTTTTTTTTTTT	gene:OS01G0881966	downstream	GTTTTTTTTTTTT GTTTTTTTTTTTT	28.038	0 9	GTTTTTTTTTTTTTT GTTTTTTTTTTTTTT	9.32632	1 10
1	38292983	TGAGAGAGAGAGAGAGAGAGAG	gene:OS01G0882200	upstream	TGAGAGAGAGAGAGAGAGAGAG TGAGAGAGAGAGAGAGAGAGAGAG	213	1 11	TGAGAGAGAGAGAGAGAGAGAG TGAGAGAGAGAGAGAGAGAGAG	999	4 0
1	38343825	AACACACACACACACACACACAC	gene:OS01G0883400	upstream	AACACACACACACACACACACAC AACACACACACACACACACACAC	999	8 0	AACACACACACACACACACACAC AACACACACACACACACAC	22.7046	9 3
1	38346433	ATTT	gene:OS01G0883400(dist=1499),gene:OS01G0883800(dist=35949)	intergenic	ATTT ATTT	999	19 0	ATTTTT ATTTTT	116	0 7
1	38382384	GCACACACACACACAC	gene:OS01G0883800:transcript:OS01T0883800-01:exon1:c.13_14insAC:p.L5fs,	frameshift insertion	GCACACACACACACAC GCACACACACACACACAC	8.80942	2 2	GCACACACACACACAC GCACACACACACACAC	999	6 0
1	38401727	AGGGGGGGGG	gene:OS01G0884300;gene:OS01G0884350	upstream;downstream	AGGGGGGGGGG AGGGGGGGGGG	33.9963	0 7	AGGGGGGGGG AGGGGGGGGG	3.06935	0 3
1	38427086	GAAAAAAAAA	gene:OS01G0884500(dist=2538),gene:OS01G0884700(dist=5612)	intergenic	GAAAAAAAAAA GAAAAAAAAAA	24.9061	0 8	GAAAAAAAAA GAAAAAAAAA	17.3174	1 2
1	38507570	CATATATATATATATATATATAT	gene:OS01G0886200(dist=2505),gene:OS01G0886300(dist=1531)	intergenic	CATATATATATATATATATATAT CATATATATATATATATATAT	71	3 4	CATATATATATATATATATATAT CATATATATATATATATATATAT	999	8 0
1	38559913	TAAAAAAAAAAA	gene:OS01G0887400(dist=1559),gene:OS01G0887550(dist=3431)	intergenic	TAAAAAAAAAAA TAAAAAAAAAAA	3.58951	1 7	TAAAAAAAAAA TAAAAAAAAAA	31.0673	0 9
1	38613786	CCTCTCTCTCTCTCTCTCTCTCTCTCTCTCTCTCTCT	gene:OS01G0888300	UTR3	CCTCTCTCTCTCTCTCTCTCTCTCTCTCTCTCTCTCT CCTCTCTCTCTCTCTCTCTCTCTCTCTCTCTCTCTCT	999	5 0	CCTCTCTCTCTCTCTCTCTCTCTCTCTCTCTCTCTCT CCTCTCTCTCTCTCTCTCTCTCTCTCTCTCTCTCT	26.033	4 3
1	38637994	CTTTTTTTTTTT	gene:OS01G0888800	UTR3	CTTTTTTTTTT CTTTTTTTTTT	13.0374	0 6	CTTTTTTTTTTT CTTTTTTTTTTT	30.8603	4 1
1	38771271	GACTA	gene:OS01G0891700:transcript:OS01T0891700-01:exon2:c.812_814del:p.271_272del,	nonframeshift deletion	GACTA GA	9.10745	9 2	GACTA GACTA	999	11 0
1	38967801	TGGGGGGGGGG	gene:OS01G0896700	upstream	TGGGGGGGGGGG TGGGGGGGGGGG	9.2928	0 4	TGGGGGGGGGG TGGGGGGGGGG	55	1 0
1	39112204	CTAT	gene:OS01G0899275(dist=1273),gene:OS01G0899350(dist=2552)	intergenic	CTAT CTATAT	98	11 5	CTAT CTAT	29.9641	12 1
1	39119914	AG	gene:OS01G0899387(dist=2595),gene:OS01G0899425(dist=1955)	intergenic	AG AGG	40.1955	5 3	AG AG	999	7 0
1	39121914	G	gene:OS01G0899425:transcript:OS01T0899425-00:exon1:c.45_46insT:p.W15fs,	frameshift insertion	GT GT	28.8854	0 2	G G	999	10 0
1	39147561	CCTCTCTCTCTCTCTCTCTCT	gene:OS01G0899800(dist=2108),gene:OS01G0900200(dist=15154)	intergenic	CCTCTCTCTCTCTCTCTCTCT CCTCTCTCTCTCTCTCTCT	22.989	6 3	CCTCTCTCTCTCTCTCTCTCT CCTCTCTCTCTCTCTCTCTCT	999	11 0
1	39176826	TGAGAGAGAGAGAGAGAGAGAGAGAGAGAGAG	gene:OS01G0900400;gene:OS01G0900300	upstream;downstream	TGAGAGAGAGAGAGAGAGAGAGAGAGAGAGAG TGAGAGAGAGAGAGAGAGAGAGAGAG	5.38007	3 2	TGAGAGAGAGAGAGAGAGAGAGAGAGAGAGAG TGAGAGAGAGAGAGAGAGAGAGAGAGAG	20.81	5 3
1	39351566	CGGGG	gene:OS01G0904000(dist=6364),gene:OS01G0904200(dist=5960)	intergenic	CGGG CGGG	19.7706	11 76	CGGGG CGGG	30.3535	9 10
1	39519290	ATTTTTTTTT	gene:OS01G0907600(dist=16389),gene:OS01G0907900(dist=4339)	intergenic	ATTTTTTTTT ATTTTTTTTT	999	12 0	ATTTTTTTTT ATTTTTTTT	10.0872	6 11
1	39720070	GCTCTCTCTCTCTCTCTCTCTCTCTCTCTCTCTCTCTCTCTCTCTCTCTCT	gene:OS01G0911300(dist=14056),gene:OS01G0911700(dist=3051)	intergenic	GCTCTCTCTCTCTCTCTCTCTCTCTCTCTCTCTCTCTCTCTCTCTCTCTCT GCTCTCTCTCTCTCTCTCTCTCTCTCTCTCTCTCTCTCTCTCTCTCTCTCT	999	9 0	GCTCTCTCTCTCTCTCTCTCTCTCTCTCTCTCTCTCTCTCTCT GCTCTCTCTCTCTCTCTCTCTCTCTCTCTCTCTCTCTCTCTCT	72	0 3
1	39729590	CATATATATATATAT	gene:OS01G0911800	upstream	CATATATATATATAT CATATATATATATAT	999	5 0	CATATATATATATAT CATATATATATAT	4.98134	6 2
1	39806725	GTTTTTTTTTT	gene:OS01G0913100(dist=4218),gene:OS01G0913300(dist=3572)	intergenic	GTTTTTTTTTTTT GTTTTTTTTTTTT	7.58654	2 10	GTTTTTTTTTTT GTTTTTTTTTTT	20.0085	0 11
1	39832354	CTTTTTTTTTTT	gene:OS01G0914000	upstream	CTTTTTTTTTTTT CTTTTTTTTTTTT	20.0312	0 9	CTTTTTTTTTTT CTTTTTTTTTTT	2.36198	1 8
1	39899204	ATACTGTAGTATAGTACTGTA	gene:OS01G0915600(dist=1692),gene:OS01G0915732(dist=13767)	intergenic	ATACTGTAGTATAGTACTGTA ATACTGTAGTATAGTACTGTA	86	2 0	ATACTGTA ATACTGTA	228	0 9
1	39935006	GA	gene:OS01G0916200	intronic	G G	85	0 8	GA GA	67	1 0
1	39954775	AGGGGGGGGGG	gene:OS01G0916600	intronic	AGGGGGGGGG AGGGGGGGGG	21.9745	0 7	AGGGGGGGGGG AGGGGGGGGGG	2.22329	0 4
1	40045322	AAGAGAGAGAGAGAG	gene:OS01G0917900(dist=7894),gene:OS01G0918100(dist=10738)	intergenic	AAGAGAGAGAGAGAG AAGAGAGAGAGAGAG	999	14 0	AAGAGAGAGAGAGAG AAGAGAGAGAGAG	14.2893	6 2
1	40112477	TGAGAGAGAGAGAGAGAGAG	gene:OS01G0919400(dist=5901),gene:OS01G0919500(dist=3413)	intergenic	TGAGAGAGAGAGAGAGAGAG TGAGAGAGAGAGAGAGAGAGAG	133	1 4	TGAGAGAGAGAGAGAGAGAGAG TGAGAGAGAGAGAGAGAGAGAG	205	0 9
1	40152536	GTCTCTCTCTCTCTCTCTCT	gene:OS01G0920000	downstream	GTCTCTCTCTCTCTCTCTCT GTCTCTCTCTCTCTCTCTCTCT	77	3 3	GTCTCTCTCTCTCTCTCTCTCT GTCTCTCTCTCTCTCTCTCTCT	153	0 5
1	40240763	TCCCCCCCCCCCCC	gene:OS01G0921500,gene:OS01G0921600;gene:OS01G0921550	upstream;downstream	TCCCCCCCCCC TCCCCCCCCCC	24.8064	0 4	TCCCCCCCCCCCCC TCCCCCCCCCCCCC	12.4068	0 1
1	40262253	GAAAAAAAAAAA	gene:OS01G0921800(dist=3640),gene:OS01G0922000(dist=13247)	intergenic	GAAAAAAAAAA GAAAAAAAAAA	26.0436	1 10	GAAAAAAAAAAA GAAAAAAAAAAA	3.6427	1 5
1	40304507	TCCCCC	gene:OS01G0922350(dist=17471),gene:OS01G0922600(dist=27754)	intergenic	TCCCCCC TCCCCCC	82	0 7	TCCCCC TCCCCC	6.13864	1 3
1	40354145	TCC	gene:OS01G0922800	intronic	TCC TCC	999	10 0	TC TC	169	0 12
1	40360509	CAAAAGTATGCACTTTATGAAGGATATGGGTAAAGTTATTGATAA	gene:OS01G0922800	intronic	CAAAAGTATGCACTTTATGAAGGATATGGGTAAAGTTATTGATAA CAA	105	1 4	CAA CAA	196	0 6
1	40475112	AAGAGAGAGAGAGAGAGAGAG	gene:OS01G0924300(dist=7378),gene:OS01G0924400(dist=2108)	intergenic	AAGAGAGAGAGAGAGAGAGAG AAGAGAGAGAGAGAGAGAG	23.2898	8 2	AAGAGAGAGAGAGAGAGAGAG AAGAGAGAGAGAGAGAGAGAG	999	8 0
1	40574347	CCTCTCTCTCTCTCTCTCTCTCT	gene:OS01G0925400	downstream	CCTCTCTCTCTCTCTCTCTCTCT CCTCTCTCTCTCTCTCTCTCTCT	999	5 0	CCTCTCTCTCTCTCTCTCTCTCT CCTCTCTCTCTCTCTCTCTCT	20.6008	7 2
1	40595953	TGGGGGGGG	gene:OS01G0925800	downstream	TGGGGGGGG TGGGGGGGG	5.97692	1 3	TGGGGGGG TGGGGGGG	26.9346	1 7
1	40604120	TAAAAA	gene:OS01G0925800(dist=5056),gene:OS01G0926200(dist=3429)	intergenic	TAAAAA TAAAA	52	8 9	TAAAAA TAAAAA	12.0826	9 3
1	40604144	TAAAAAAA	gene:OS01G0925800(dist=5082),gene:OS01G0926200(dist=3403)	intergenic	TAAAAAAA TAAAAAA	8.1132	8 7	TAAAAAAA TAAAAAAA	28.4529	10 3
1	40604961	ACC	gene:OS01G0925800(dist=5894),gene:OS01G0926200(dist=2591)	intergenic	ACC ACC	20.7617	7 2	ACC ACCC	112	6 7
1	40648703	TAAAAAAAAAAA	gene:OS01G0926800	downstream	TAAAAAAAAAAAA TAAAAAAAAAAAA	21.0308	1 9	TAAAAAAAAAAA TAAAAAAAAAAA	6.91058	0 5
1	40654274	GGCCGCCGCCGCCGCCGCCGCC	gene:OS01G0927000	UTR5	GGCCGCCGCCGCCGCCGCCGCC GGCCGCCGCCGCCGCCGCCGCC	999	13 0	GGCCGCCGCCGCCGCCGCCGCC GGCCGCCGCCGCCGCC	35.8414	7 2
1	40690332	AG	gene:OS01G0927500(dist=6430),gene:OS01G0927600(dist=5331)	intergenic	A A	130	0 7	AG AG	999	8 0
1	40702174	TGAGAGAG	gene:OS01G0927600(dist=1266),gene:OS01G0927900(dist=6477)	intergenic	TGAGAGAG TGAGAGAG	999	16 0	TGAGAGAG TGAGAG	79	5 3
1	41029930	GCTCTCTCTCTCTCTCTCTCT	gene:OS01G0935200	UTR5	GCTCTCTCTCTCTCTCTCTCT GCTCTCTCTCTCTCTCTCTCT	97	2 0	GCTCTCTCTCTCTCTCTCTCT GCTCTCTCTCTCTCTCTCTCTCT	5.16111	3 2
1	41198395	ATCTCTCTCTCTCTCTCTCTCTCTCTCTCTC	gene:OS01G0938200	intronic	ATCTCTCTCTCTCTCTCTCTCTCTCTCTC ATCTCTCTCTCTCTCTCTCTCTCTCTCTC	30.8834	0 2	ATCTCTCTCTCTCTCTCTCTCTCTCTCTCTC ATCTCTCTCTCTCTCTCTCTCTCTCTCTC	50	1 6
1	41281910	TCACACACACACACAC	gene:OS01G0939700(dist=9831),gene:OS01G0940000(dist=18278)	intergenic	TCACACACACACACAC TCACACACACACAC	98	1 4	TCACACACACACAC TCACACACACACAC	228	0 8
1	41324818	AATATATATATATATATAT	gene:OS01G0940100(dist=13700),gene:OS01G0940600(dist=18491)	intergenic	AATATATATATATATATAT AATATATATATATATAT	24.2104	6 3	AATATATATATATATATAT AATATATATATATATATAT	999	9 0
1	41359765	TCCCCCCC	gene:OS01G0940800(dist=8654),gene:OS01G0941200(dist=5388)	intergenic	TCCCCCCCCC TCCCCCCCCC	41.6163	0 4	TCCCCCCC TCCCCCCC	2.26966	0 1
1	41373877	GAAAAAAAA	gene:OS01G0941200(dist=7342),gene:OS01G0941500(dist=1369)	intergenic	GAAAAAAA GAAAAAAA	6.97546	0 3	GAAAAAAAA GAAAAAAAA	96	4 0
1	41468912	AT	gene:OS01G0943700(dist=1721),gene:OS01G0943800(dist=1370)	intergenic	AT AT	999	7 0	AT A	23.1569	7 8
1	41468983	GAAAAAAA	gene:OS01G0943700(dist=1798),gene:OS01G0943800(dist=1293)	intergenic	GAAAAAAA GAAAAAAA	29.8109	7 2	GAAAAAAA GAAAAAA	28.9348	5 11
1	41514800	AAGAGAGAGAGAGAG	gene:OS01G0944200	intronic	AAGAGAGAGAGAGAGAG AAGAGAGAGAGAGAGAG	52	0 5	AAGAGAGAGAGAGAG AAGAGAGAGAGAGAG	12.1676	0 1
1	41521612	A	gene:OS01G0944200(dist=1940),gene:OS01G0944500(dist=4090)	intergenic	A A	27.432	12 3	A ATC	68	6 6
1	41587726	TTCTCTCTCTCTC	gene:OS01G0946300	downstream	TTCTCTCTCTCTC TTCTCTCTCTCTCTC	135	1 6	TTCTCTCTCTCTCTC TTCTCTCTCTCTCTC	164	0 6
1	41590669	ATTT	gene:OS01G0946300(dist=3609),gene:OS01G0946500(dist=1544)	intergenic	ATTT ATT	36.1137	5 3	ATTT ATTT	999	10 0
1	41614261	ATGCTGCTGCTGCT	gene:OS01G0946800	intronic	ATGCTGCTGCTGCT ATGCTGCTGCTGCT	999	10 0	ATGCTGCTGCTGCT ATGCTGCTGCT	11.2	6 5
1	41628575	ATTTTTTT	gene:OS01G0947000;gene:OS01G0946800	upstream;downstream	ATTTTTTTT ATTTTTTTT	35.9517	1 7	ATTTTTTT ATTTTTTTT	8.68221	5 6
1	41632139	GC	gene:OS01G0947000	downstream	GC GC	999	6 0	GC GCTC	24.406	2 2
1	41632141	GCTCTCTCTCTCTCTCTCTCTCTC	gene:OS01G0947000	downstream	GCTCTCTCTCTCTCTCTCTCTCTCTC GCTCTCTCTCTCTCTCTCTCTCTCTC	123	0 4	GCTCTCTCTCTCTCTCTCTCTCTC GCTCTCTCTCTCTCTCTCTCTCTC	114	3 0
1	41855969	TCCGCCGCCGCCGCCGCCGC	gene:OS01G0950300(dist=1108),gene:OS01G0950700(dist=5574)	intergenic	TCCGCCGCCGCCGCCGCCGC TCCGCCGCCGCCGCCGCCGC	999	7 0	TCCGCCGCCGCCGCCGCCGC TCCGCCGCCGCCGCCGC	40.9218	4 2
1	41856038	ACCTCCTCCTCCTCCTCCTC	gene:OS01G0950300(dist=1177),gene:OS01G0950700(dist=5505)	intergenic	ACCTCCTCCTCCTCCTCCTC ACCTCCTCCTCCTCCTCCTC	999	9 0	ACCTCCTCCTCCTCCTCCTC ACCTCCTCCTCCTCCTC	25.3815	9 2
1	41881039	TAAAAAAAAAAAAA	gene:OS01G0951000	upstream	TAAAAAAAAAAAA TAAAAAAAAAAAA	23.0914	0 12	TAAAAAAAAAAAAA TAAAAAAAAAAAAA	7.15764	0 5
1	41932319	ACTCTCTCTCTCTCT	gene:OS01G0952300	intronic	ACTCTCTCTCTCTCT ACTCTCTCTCTCT	3.3522	7 3	ACTCTCTCTCTCTCT ACTCTCTCTCTCTCT	999	10 0
1	41977903	TAGAGAGAGAGAGAG	gene:OS01G0952800	UTR5	TAGAGAGAGAGAGAG TAGAGAGAGAGAGAG	999	7 0	TAGAGAGAGAGAGAG TAGAGAGAGAGAG	7.58766	14 3
1	41981880	GTTTTTTTTTTTTT	gene:OS01G0953000	UTR3	GTTTTTTTTTTTTT GTTTTTTTTTTTTT	11.4724	2 6	GTTTTTTTTTTTT GTTTTTTTTTTTT	22.1629	0 13
1	42039296	GTACTACTACTACTACTAC	gene:OS01G0954500	UTR5	GTACTACTACTACTACTAC GTACTACTACTACTACTAC	999	4 0	GTACTACTACTACTACTAC GTACTACTACTACTAC	36.0909	8 2
1	42116098	CCGTCATCGCCGTCGTCATCGCC	gene:OS01G0955700(dist=20685),gene:OS01G0956075(dist=6397)	intergenic	CCGTCATCGCC CCGTCATCGCC	144	0 4	CCGTCATCGCCGTCGTCATCGCC CCGTCATCGCCGTCGTCATCGCC	47.5868	1 0
1	42183429	CCATATACATATACATATACATATACATATAC	gene:OS01G0957000	UTR3	CCATATACATATACATATACATATACATATAC CCATATACATATACATATACATATACATATAC	67	1 0	CCATATACATATACATATACATATACATATACATATAC CCATATACATATACATATACATATACATATACATATAC	228	0 13
1	42184134	CCCACCACCACCA	gene:OS01G0957100;gene:OS01G0957000	upstream;downstream	CCCACCACCACCA CCCACCACCA	10.968	5 2	CCCACCACCACCA CCCACCACCACCA	999	13 0
1	42206252	CTATATATATAT	gene:OS01G0957600;gene:OS01G0957500	upstream;downstream	CTATATATATATAT CTATATATATATAT	170	0 5	CTATATATATAT CTATATATATATAT	95	1 3
1	42291040	GAAAAAAAAAA	gene:OS01G0959200(dist=7431),gene:OS01G0959600(dist=6053)	intergenic	GAAAAAAAAAA GAAAAAAAAAA	6.51401	0 4	GAAAAAAAAA GAAAAAAAAA	22.9926	1 9
1	42324709	CTTTTTTTT	gene:OS01G0960000(dist=7038),gene:OS01G0960200(dist=3128)	intergenic	CTTTTTTTTT CTTTTTTTTT	16.1254	0 4	CTTTTTTTT CTTTTTTTT	134	3 0
1	42366476	GAAAAAAAA	gene:OS01G0960900(dist=1579),gene:OS01G0961000(dist=3286)	intergenic	GAAAAAAAA GAAAAAAAA	5.03011	0 2	GAAAAAAA GAAAAAAA	36.9955	0 7
1	42456099	TTATATATATATATATAT	gene:OS01G0963400(dist=1807),gene:OS01G0963600(dist=4439)	intergenic	TTATATATATATATATATAT TTATATATATATATATATAT	119	0 4	TTATATATATATATATAT TTATATATATATATATATAT	160	1 8
1	42613744	GAAAAAAAAA	gene:OS01G0966200	downstream	GAAAAAAAA GAAAAAAAA	52	0 11	GAAAAAAAAA GAAAAAAAAA	2.13698	1 4
1	42631144	AT	gene:OS01G0966700	downstream	AT AT	999	11 0	AT ATT	45.4226	12 5
1	42635366	CATATATATATATATA	gene:OS01G0966700(dist=5014),gene:OS01G0966900(dist=1085)	intergenic	CATATATATATATATA CATATATATATATATA	999	5 0	CATATATATATATATA CATATATATATATA	21.7442	8 3
1	42656374	CGAGAGAGAGAGAGAGAGAGAGAGAGAGAGAG	gene:OS01G0967200	downstream	CGAGAGAGAGAGAGAGAGAGAGAGAGAGAGAG CGAGAGAGAGAGAGAGAGAGAGAGAGAGAGAGAG	72	1 3	CGAGAGAGAGAGAGAGAGAGAGAGAGAGAGAGAG CGAGAGAGAGAGAGAGAGAGAGAGAGAGAGAGAG	71	0 2
1	42743804	ATATATTTATAT	gene:OS01G0969100(dist=1636),gene:OS01G0969200(dist=9166)	intergenic	ATATAT ATATAT	228	0 8	ATATATTTATAT ATATATTTATAT	0	0 0
1	42775613	ACCCCCCCCCCCCCC	gene:OS01G0969700	intronic	ACCCCCCCC ACCCCCCCC	13.078	0 2	ACCCCCCCCCC ACCCCCCCCCC	61	0 4
1	42817583	TA	gene:OS01G0970400(dist=2427),gene:OS01G0970600(dist=3670)	intergenic	TA TAAA	23.1889	8 4	TA TA	21.971	7 2
1	42852503	CAAGAAGAAGAAGAAGAAGAAGAAGAAGAAGAA	gene:OS01G0971200	intronic	CAAGAAGAAGAAGAAGAAGAAGAAGAAGAAGAA CAAGAAGAAGAAGAAGAAGAAGAAGAAGAAGAA	999	10 0	CAAGAAGAAGAAGAAGAAGAAGAAGAAGAAGAA CAAGAAGAAGAAGAAGAAGAAGAAGAAGAA	8.57954	5 2
1	42918288	AGCTGCTGCTGCTGCTG	gene:OS01G0972300:transcript:OS01T0972300-01:exon1:c.210_212del:p.70_71del,	nonframeshift deletion	AGCTGCTGCTGCTGCTG AGCTGCTGCTGCTG	45.523	5 2	AGCTGCTGCTGCTGCTG AGCTGCTGCTGCTGCTG	999	5 0
1	42924230	TAA	gene:OS01G0972300(dist=5526),gene:OS01G0972800(dist=22543)	intergenic	TAAGAAGAA TAAGAAGAA	149	0 4	TAA TAA	113	3 0
1	42963085	GATATATATATATATATATA	gene:OS01G0973100,gene:OS01G0973150	intronic	GATATATATATATATATATA GATATATATATATATATATA	999	8 0	GATATATATATATATATATA GATATATATATATATATA	51	7 4
1	42987201	CATATATATATATATATAT	gene:OS01G0973500(dist=2231),gene:OS01G0973600(dist=29707)	intergenic	CATATATATATATATATAT CATATATATATATATATAT	999	5 0	CATATATATATATATATAT CATATATATATATATATATAT	12.8201	9 3
1	43097759	AATATATATATAT	gene:OS01G0975300	UTR3	AATATATATATAT AATATATATAT	21.3409	8 2	AATATATATATAT AATATATATATAT	999	17 0
1	43172813	CGAAGAAGAAGAAGAAGAAGAAGAAGAAGAAGAAGAAGAAGAAGAAGAAGAAGAAGAAGAAGAAGAAGAA	gene:OS01G0976800	intronic	CGAAGAAGAAGAAGAAGAAGAAGAAGAAGAAGAAGAAGAAGAAGAAGAAGAAGAAGAAGAAGAAGAAGAAGAAGAAGAAGAA CGAAGAAGAAGAAGAAGAAGAAGAAGAAGAAGAAGAAGAAGAAGAAGAAGAAGAAGAAGAAGAAGAAGAAGAAGAAGAAGAA	149	0 4	CGAAGAAGAAGAAGAAGAAGAAGAAGAAGAAGAAGAAGAAGAAGAAGAAGAAGAAGAAGAAGAAGAAGAA CGAAGAAGAAGAAGAAGAAGAAGAAGAAGAAGAAGAAGAAGAAGAAGAAGAAGAAGAAGAAGAAGAAGAAGAAGAAGAAGAA	52	1 2
1	43188317	AATATATATATATATATATATATATATATATAT	gene:OS01G0977200;gene:OS01G0977250	upstream;downstream	AATATATATATATATATATATATATATATATATATAT AATATATATATATATATATATATATATATATATATAT	86	0 4	AATATATATATATATATATATATATATATATAT AATATATATATATATATATATATATATATATAT	67	1 0
10	24854	AACACA	NONE(dist=NONE),gene:OS10G0100200(dist=20043)	intergenic	AACACA AACA	50	9 4	AACACA AACACA	29.9783	17 3
10	74285	TTATATATATATATATATATATATATATATATAT	gene:OS10G0100500(dist=1349),gene:OS10G0100700(dist=6784)	intergenic	TTATATATATATATATATATATATATATATATAT TTATATATATATATATATATATATATATATAT	48.2188	4 3	TTATATATATATATATATATATATATATATATAT TTATATATATATATATATATATATATATATATATAT	40.8928	2 3
10	174611	CATCCAATCCAATCCAATCCAAT	gene:OS10G0102200	upstream	CATCCAATCCAATCCAATCCAAT CATCCAATCCAATCCAAT	28.2795	8 2	CATCCAATCCAATCCAATCCAAT CATCCAATCCAATCCAATCCAAT	999	5 0
10	225144	GAAAAAAAA	gene:OS10G0102400(dist=36821),gene:OS10G0102900(dist=2671)	intergenic	GAAAAAAAA GAAAAAAAA	30.4863	9 1	GAAAAAAAA GAAAAAAA	5.33791	4 8
10	225731	TGG	gene:OS10G0102400(dist=37402),gene:OS10G0102900(dist=2090)	intergenic	TGG TG	5.47704	3 4	TGG TGG	999	13 0
10	225936	GAAAAAAAAA	gene:OS10G0102400(dist=37614),gene:OS10G0102900(dist=1878)	intergenic	GAAAAAAAA GAAAAAAAA	33.66	3 14	GAAAAAAAAA GAAAAAAAAA	3.82065	6 9
10	227958	CCCTCCTCCTCCTCCTCCTCCTC	gene:OS10G0102900:transcript:OS10T0102900-00:exon1:c.96_98del:p.32_33del,	nonframeshift deletion	CCCTCCTCCTCCTCCTCCTCCTC CCCTCCTCCTCCTCCTCCTCCTC	999	7 0	CCCTCCTCCTCCTCCTCCTCCTC CCCTCCTCCTCCTCCTCCTC	26.8933	6 2
10	249985	TAAAAAAAAA	gene:OS10G0103380	intronic	TAAAAAAAAA TAAAAAAAA	5.78661	5 9	TAAAAAAAAA TAAAAAAAAA	30.5624	6 2
10	250214	CATATATATA	gene:OS10G0103380	intronic	CATATATATA CATATATA	8.27626	9 2	CATATATATA CATATATATA	147	3 0
10	280803	TGAGAGAGAGAGAGAG	gene:OS10G0103500(dist=8821),gene:OS10G0103700(dist=3888)	intergenic	TGAGAGAGAGAGAGAG TGAGAGAGAGAGAG	20.4904	8 2	TGAGAGAGAGAGAGAG TGAGAGAGAGAGAGAG	147	3 0
10	287168	CATATATATATATATATATATAT	gene:OS10G0103700	upstream	CATATATATATATATATATATAT CATATATATATATATATATATAT	1.77429	4 2	CATATATATATATATATATATAT CATATATATATATATATATAT	30.8379	3 4
10	317081	CCTCTCTCTCTCT	gene:OS10G0103800(dist=9068),gene:OS10G0104000(dist=3119)	intergenic	CCTCTCTCTCTCT CCTCTCTCTCTCT	999	10 0	CCTCTCTCTCTCT CCTCTCTCTCT	10.3389	3 2
10	446581	GATATATATATATATATATATATATATATATAT	gene:OS10G0106000(dist=1041),gene:OS10G0106550(dist=16346)	intergenic	GATATATATATATATATATATATATATATATAT GATATATATATATATATATATATATATATAT	46.9611	4 3	GATATATATATATATATATATATATATATATAT GATATATATATATATATATATATATATATATAT	97	2 0
10	450050	ATTTTT	gene:OS10G0106000(dist=4484),gene:OS10G0106550(dist=12904)	intergenic	ATTTTT ATTTTT	999	5 0	ATTTTT ATTTTTT	3.76809	2 3
10	657407	GATATATATATATATATATATATATTTATATATATATATATAT	gene:OS10G0109300	intronic	GATATATATATATATATATATATATTTATATATATATATATAT GATATATATATATATATATATATATTTATATATATATATATAT	999	5 0	GATATATATATATATATATATATATTTATATATATATATATAT GATATATATATATATATATATTTATATATATATATATAT	10.4525	1 2
10	744031	GA	gene:OS10G0109900(dist=52185),gene:OS10G0110250(dist=1613)	intergenic	GA GA	999	9 0	GA G	11.6493	6 5
10	816152	CATATATATATATATAT	gene:OS10G0111900	upstream	CATATATATATATATAT CATATATATATATATAT	999	5 0	CATATATATATATATAT CATATATATATAT	22.7021	6 2
10	1072257	TTATAGATAACGAGCTGA	gene:OS10G0116701(dist=2019),gene:OS10G0116800(dist=10673)	intergenic	TTATAGATAACGAGCTGA T	21.7307	4 2	TTATAGATAACGAGCTGA TTATAGATAACGAGCTGA	110	2 0
10	1098497	G	gene:OS10G0117000(dist=1624),gene:OS10G0117400(dist=16655)	intergenic	G GT	33.2288	5 6	G G	30.2462	10 2
10	1135384	CAA	gene:OS10G0117800(dist=3902),gene:OS10G0118000(dist=4543)	intergenic	CAA CAAA	33.7991	8 5	CAA CAA	12.7408	8 3
10	1156995	TTTAATTAA	gene:OS10G0118000(dist=15567),gene:OS10G0118100(dist=3412)	intergenic	TTTAATTAA TTTAA	49.3512	15 7	TTTAATTAA TTTAATTAA	999	11 0
10	1157134	A	gene:OS10G0118000(dist=15701),gene:OS10G0118100(dist=3281)	intergenic	A A	28.008	8 1	A ATTTTCT	74	7 7
10	1157837	CAAAAAAA	gene:OS10G0118000(dist=16411),gene:OS10G0118100(dist=2571)	intergenic	CAAAAAAA CAAAAAAA	30.7945	11 2	CAAAAAAA CAAAAAAAA	12.6325	9 8
10	1176737	CCACACACACAC	gene:OS10G0118200(dist=12265),gene:OS10G0118800(dist=13081)	intergenic	CCACACACACAC CCACACACACACAC	18.0426	9 2	CCACACACACAC CCACACACACAC	999	11 0
10	1335255	GA	gene:OS10G0120300(dist=24311),gene:OS10G0121300(dist=20101)	intergenic	GA GA	4.96619	6 3	GA G	24.8529	1 5
10	1433093	CATATATATATATATATA	gene:OS10G0122200;gene:OS10G0122300	upstream;downstream	CATATATATATATATATA CATATATATATATATA	61	8 3	CATATATATATATATATA CATATATATATATATATA	999	9 0
10	1544792	ATTTTTTT	gene:OS10G0124400	downstream	ATTTTTTT ATTTTTTT	999	9 0	ATTTTTTT ATTTTTTTTT	7.70079	4 2
10	1545005	GA	gene:OS10G0124400	downstream	GA GAA	61	3 5	GA GA	10.9467	8 4
10	1591925	TCCCC	gene:OS10G0124900	intronic	TCCCC TCCCC	26.8235	3 1	TCCCC TCCC	12.6006	2 3
10	1592477	CAA	gene:OS10G0124900	intronic	CAA CAAAA	5.65844	7 3	CAA CAA	999	7 0
10	1596388	AAATAATAATAATAATAATAATAATAATAATAATAATAATAATAATAATAATAATAATAA	gene:OS10G0124900(dist=2393),gene:OS10G0125300(dist=25777)	intergenic	AAATAATAATAATAATAATAATAATAATAATAATAATAATAATAATAATAATAATAATAA AAATAATAATAATAATAATAATAATAATAATAATAATAATAATAATAATAATAATAATAA	999	4 0	AAATAATAATAATAATAATAATAATAATAATAATAATAATAATAATAATAATAATAATAATAA AAATAATAATAATAATAATAATAATAATAATAATAATAATAATAATAATAATAATAATAATAA	64	0 2
10	1675090	AT	gene:OS10G0126100(dist=5271),gene:OS10G0126500(dist=6001)	intergenic	AT A	54	5 10	AT AT	999	19 0
10	1936592	TAGGTACA	gene:OS10G0131500(dist=2717),gene:OS10G0131550(dist=1899)	intergenic	TAGGTACA TAGGTACAGGTACA	65	1 5	TAGGTACA TAGGTACA	4.29024	2 2
10	1940821	CATATATATATATATATATATATATATATATA	gene:OS10G0131550(dist=1741),gene:OS10G0131701(dist=1431)	intergenic	CATATATATATATATATATATATATATATATA CATATATATATATATATATATATATATATATA	134	3 0	CATATATATATATATATATATATATATATATA CATATATATATATATATATATATATATATA	14.0218	1 3
10	1983374	AGG	gene:OS10G0131800(dist=26445),gene:OS10G0132300(dist=15461)	intergenic	AGG AGG	3.07076	5 2	AGG AG	28.3594	11 4
10	2038572	TG	gene:OS10G0132500(dist=11962),gene:OS10G0132700(dist=5469)	intergenic	TG T	39.3171	6 8	TG TG	30.082	19 3
10	2165624	CCTCTCTCTCTCTCTCTCTCTCTCTCTCTCTCTCTCTC	gene:OS10G0134900(dist=1095),gene:OS10G0135100(dist=3438)	intergenic	CCTCTCTCTCTCTCTCTCTCTCTCTCTCTCTCTCTCTC CCTCTCTCTCTCTCTCTCTCTCTCTCTCTCTCTCTC	22.6394	4 2	CCTCTCTCTCTCTCTCTCTCTCTCTCTCTCTCTCTCTC CCTCTCTCTCTCTCTCTCTCTCTCTCTCTCTCTCTCTC	12.734	5 1
10	2168978	GCTCTCTCTCTCTCTCTCTCTCTCTCTCTCTTTCTCTCTCTCTCTCTCTC	gene:OS10G0135100	upstream	GCTCTCTCTCTCTCTCTCTCTCTCTCTCTCTTTCTCTCTCTCTCTCTCTC GCTCTCTCTCTCTCTCTCTCTCTCTCTCTCTTTCTCTCTCTCTCTCTCTC	999	8 0	GCTCTCTCTCTCTCTCTCTCTCTCTCTCTCTTTCTCTCTCTCTCTCTCTC GCTCTCTCTCTCTCTCTCTCTCTCTCTCTCTCTTTCTCTCTCTCTCTCTCTC	3.53962	4 2
10	2430275	CGCGCTAGGGGAGCGCCTCCGGCGCT	gene:OS10G0139300(dist=3716),gene:OS10G0139500(dist=8529)	intergenic	CGCGCTAGGGGAGCGCCTCCGGCGCT CGCGCTAGGGGAGCGCCTCCGGCGCT	999	9 0	CGCGCTAGGGGAGCGCCTCCGGCGCT CGCGCT	19.4536	5 5
10	2432504	ATT	gene:OS10G0139300(dist=5941),gene:OS10G0139500(dist=6323)	intergenic	ATT ATT	29.8794	6 1	ATT AT	9.91928	5 3
10	2433104	CTATA	gene:OS10G0139300(dist=6542),gene:OS10G0139500(dist=5721)	intergenic	CTATA CTA	4.4816	5 3	CTATA CTATA	999	8 0
10	2469711	ATTT	gene:OS10G0139700(dist=13992),gene:OS10G0140200(dist=7495)	intergenic	ATTT ATTTTCCTTTTCCTCTTT	89	8 4	ATTT ATTT	999	6 0
10	2581001	CGAGGAGGAGGAGGAGGAGG	gene:OS10G0142100(dist=8965),gene:OS10G0142500(dist=6352)	intergenic	CGAGGAGGAGGAGGAGGAGG CGAGGAGGAGGAGGAGGAGG	999	6 0	CGAGGAGGAGGAGGAGGAGG CGAGGAGGAGGAGGAGG	53	2 2
10	2620598	ACTCTCTCTCTCTCT	gene:OS10G0143200	downstream	ACTCTCTCTCTCTCT ACTCTCTCTCTCTCT	999	8 0	ACTCTCTCTCTCTCT ACTCTCTCTCTCT	5.51105	12 2
10	2755984	C	gene:OS10G0145200(dist=7582),gene:OS10G0146200(dist=38651)	intergenic	C CCT	48.97	12 8	C C	999	10 0
10	2759064	GAATAAT	gene:OS10G0145200(dist=10666),gene:OS10G0146200(dist=35565)	intergenic	GAATAAT GAATAAT	0	307 0	GAATAAT GAAT	112	18 37
10	2759474	CTTT	gene:OS10G0145200(dist=11075),gene:OS10G0146200(dist=35158)	intergenic	CTTT CTT	4.99689	5 2	CTTT CTTT	999	14 0
10	2845833	CATATATATATATATATATA	gene:OS10G0147300	downstream	CATATATATATATATATATA CATATATATATATATATATATA	79	7 3	CATATATATATATATATATA CATATATATATATATATATA	999	10 0
10	2939068	CGTTGTCGTCGCCGCGGCCGCCGTAGATG	gene:OS10G0148800(dist=4940),gene:OS10G0149000(dist=3044)	intergenic	CGTTGTCGTCGCCGCGGCCGCCGTAGATG CG	12.8232	6 3	CGTTGTCGTCGCCGCGGCCGCCGTAGATG CGTTGTCGTCGCCGCGGCCGCCGTAGATG	999	5 0
10	3165603	CTATATATA	gene:OS10G0152000(dist=38430),gene:OS10G0153900(dist=176064)	intergenic	CTATATATA CTATATATA	24.1117	20 5	CTATATATA CTATATATATA	6.28087	14 4
10	3228604	GCAGCAGCAACAACAGCAGCA	gene:OS10G0152000(dist=101432),gene:OS10G0153900(dist=113051)	intergenic	GCAGCAGCAACAACAGCAGCA GCAGCAGCA	6.54635	3 2	GCAGCAGCAACAACAGCAGCA GCAGCAGCAACAACAGCAGCA	999	15 0
10	3229851	CATT	gene:OS10G0152000(dist=102671),gene:OS10G0153900(dist=111821)	intergenic	CATT CATT	3.80977	4 2	CATT C	56	6 4
10	3238664	AATATATATATATA	gene:OS10G0152000(dist=111495),gene:OS10G0153900(dist=102998)	intergenic	AATATATATATATA AATATATATATATA	999	5 0	AATATATATATATA AATATATATATA	12.5186	4 2
10	3301809	TCTTGGGCAATCCAACAATAAAATCCATACCTATCTCATCCCATTTCCACT	gene:OS10G0152000(dist=174631),gene:OS10G0153900(dist=39816)	intergenic	TCTTGGGCAATCCAACAATAAAATCCATACCTATCTCATCCCATTTCCACT TCTTGGGCAATCCAACAATAAAATCCATACCTATCTCATCCCATTTCCACT	157	5 0	TCTTGGGCAATCCAACAATAAAATCCATACCTATCTCATCCCATTTCCACT TCT	7.7397	16 4
10	3353357	AA	gene:OS10G0153900(dist=10442),gene:OS10G0154000(dist=4704)	intergenic	AA AA	24.5289	6 2	AA AACCA	70	5 7
10	3356709	AAGAGAGAGAGAGAGAGAGAG	gene:OS10G0153900(dist=13812),gene:OS10G0154000(dist=1333)	intergenic	AAGAGAGAGAGAGAGAGAGAG AAGAGAGAGAGAGAGAGAG	20.1206	3 2	AAGAGAGAGAGAGAGAGAGAG AAGAGAGAGAGAGAGAGAGAG	999	8 0
10	3369322	GTT	gene:OS10G0154000(dist=8772),gene:OS10G0154200(dist=4676)	intergenic	GTT GT	17.1762	3 2	GTT GTT	28.3755	12 3
10	3390047	TGC	gene:OS10G0154200(dist=15167),gene:OS10G0154500(dist=3894)	intergenic	TGC TGC	999	10 0	TGC T	32.4584	12 5
10	3390871	ACTCTCT	gene:OS10G0154200(dist=15995),gene:OS10G0154500(dist=3066)	intergenic	ACTCTCT ACTCTCT	999	9 0	ACTCTCT ACTCT	3.65858	16 5
10	3573049	ACAGCAGCAGCAGCAG	gene:OS10G0156300(dist=31335),gene:OS10G0156800(dist=14469)	intergenic	ACAGCAGCAGCAGCAG ACAGCAGCAGCAGCAG	999	6 0	ACAGCAGCAGCAGCAG ACAGCAGCAGCAG	23.6747	8 2
10	3575702	AT	gene:OS10G0156300(dist=33976),gene:OS10G0156800(dist=11830)	intergenic	AT A	6.69635	5 3	AT AT	29.8829	24 1
10	3593786	CTATATATATATATATATATATAT	gene:OS10G0156800(dist=5547),gene:OS10G0157200(dist=18155)	intergenic	CTATATATATATATATATATATAT CTATATATATATATATATATATAT	999	5 0	CTATATATATATATATATATATAT CTATATATATATATATATATAT	3.99156	2 2
10	3644733	AATATATATATATATATATATA	gene:OS10G0157400(dist=23151),gene:OS10G0158000(dist=6428)	intergenic	AATATATATATATATATATATA AATATATATATATATATATATA	999	6 0	AATATATATATATATATATATA AATATATATATATATATATATATA	31.5768	8 3
10	3933486	CCGGCGGCGGCGGCGG	gene:OS10G0161700:transcript:OS10T0161700-01:exon1:c.489_491del:p.163_164del,	nonframeshift deletion	CCGGCGGCGGCGGCGG CCGGCGGCGGCGG	40.893	4 2	CCGGCGGCGGCGGCGG CCGGCGGCGGCGGCGG	999	12 0
10	4532277	CTT	gene:OS10G0165400(dist=22367),gene:OS10G0166300(dist=49474)	intergenic	CTT CTTT	28.4729	9 3	CTT CTT	999	10 0
10	4532408	A	gene:OS10G0165400(dist=22496),gene:OS10G0166300(dist=49345)	intergenic	A A	25.0636	8 1	A AC	65	4 4
10	4621372	T	gene:OS10G0166600(dist=18523),gene:OS10G0167200(dist=7965)	intergenic	T T	999	7 0	T TCG	91	15 7
10	4621468	AAACCTGCCA	gene:OS10G0166600(dist=18621),gene:OS10G0167200(dist=7860)	intergenic	AAACCTGCCA AAACCTGCCA	999	14 0	AAACCTGCCA AA	134	11 6
10	4621656	TCACGCAAGTTGTTACA	gene:OS10G0166600(dist=18810),gene:OS10G0167200(dist=7665)	intergenic	TCACGCAAGTTGTTACA TCA	14.3463	8 3	TCACGCAAGTTGTTACA TCACGCAAGTTGTTACA	999	8 0
10	4728047	AATATATATATATAT	gene:OS10G0168500(dist=1892),gene:OS10G0168751(dist=15664)	intergenic	AATATATATATATAT AATATATATATAT	28.2729	11 4	AATATATATATATAT AATATATATATATAT	999	7 0
10	4829310	GCCCCCC	gene:OS10G0170000(dist=20997),gene:OS10G0170200(dist=2738)	intergenic	GCCCCCC GCCCCCC	19.4647	10 2	GCCCCCC GCCCCCCCC	111	11 10
10	4842968	CGGAAGGA	gene:OS10G0170300	downstream	CGGAAGGA CGGAAGGA	7.00384	9 2	CGGAAGGA CGGA	62	7 6
10	4907479	GAAAA	gene:OS10G0170501(dist=58358),gene:OS10G0171300(dist=6838)	intergenic	GAAAA GAAA	74	8 10	GAAAA GAAAA	30.5051	17 3
10	4907854	AT	gene:OS10G0170501(dist=58730),gene:OS10G0171300(dist=6466)	intergenic	AT ATATTT	5.09739	3 3	AT AT	30.0313	13 2
10	4966465	GCTCTCTCTCTCTCTCTCTCTC	gene:OS10G0172600	UTR5	GCTCTCTCTCTCTCTCTCTCTC GCTCTCTCTCTCTCTCTCTCTCTC	22.5883	10 2	GCTCTCTCTCTCTCTCTCTCTC GCTCTCTCTCTCTCTCTCTCTC	999	6 0
10	4979160	CGG	gene:OS10G0172600(dist=9621),gene:OS10G0173000(dist=15338)	intergenic	CGG C	8.96124	7 2	CGG CGG	999	6 0
10	4987044	CAATAATAA	gene:OS10G0172600(dist=17512),gene:OS10G0173000(dist=7448)	intergenic	CAATAATAA CAATAATAA	26.2332	4 2	CAATAATAA CAATAATAATAA	33.9119	11 6
10	5044237	AATATATATATATATATATATATATATATATAT	gene:OS10G0173000(dist=49106),gene:OS10G0173800(dist=11054)	intergenic	AATATATATATATATATATATATATATATATAT AATATATATATATATATATATATATATATATAT	154	4 0	AATATATATATATATATATATATATATATATAT AATATATATATATATATATATATATATAT	3.42977	4 2
10	5103137	ATTTT	gene:OS10G0173800(dist=47405),gene:OS10G0174548(dist=54495)	intergenic	ATTTT ATTT	4.20765	13 5	ATTTT ATTTT	999	25 0
10	5105301	AAGAGAGAGAGA	gene:OS10G0173800(dist=49575),gene:OS10G0174548(dist=52324)	intergenic	AAGAGAGAGAGA AAGAGAGAGA	23.9448	9 6	AAGAGAGAGAGA AAGAGAGAGAGA	999	11 0
10	5177214	AAGATCTAAACTAATA	gene:OS10G0174548(dist=12283),gene:OS10G0174751(dist=21742)	intergenic	AAGATCTAAACTAATA AA	15.7534	7 4	AAGATCTAAACTAATA AAGATCTAAACTAATA	999	11 0
10	5177384	GACA	gene:OS10G0174548(dist=12453),gene:OS10G0174751(dist=21584)	intergenic	GACA GA	88	12 8	GACA GACA	999	10 0
10	5272302	CATATATATATATATATATATATATATATATATAT	gene:OS10G0175800(dist=24322),gene:OS10G0176300(dist=5854)	intergenic	CATATATATATATATATATATATATATATATATAT CATATATATATATATATATATATATATATATAT	10.2879	2 3	CATATATATATATATATATATATATATATATATAT CATATATATATATATATATATATATATATATATAT	97	2 0
10	5421178	CTT	gene:OS10G0178500(dist=6885),gene:OS10G0178800(dist=20964)	intergenic	CTT CTTT	40.3912	5 9	CTT CTT	3.30163	7 4
10	5443982	GTATATATATATATAT	gene:OS10G0179000:transcript:OS10T0179000-00:exon2:c.2_3insAT:p.M1fs,	frameshift insertion	GTATATATATATATAT GTATATATATATATAT	999	6 0	GTATATATATATATAT GTATATATATATATATAT	9.3579	5 2
10	5552765	TCACACA	gene:OS10G0180800(dist=8192),gene:OS10G0181100(dist=16054)	intergenic	TCACACA TCACA	4.35317	8 2	TCACACA TCACACA	999	7 0
10	5745778	ATTTTT	gene:OS10G0183900(dist=9457),gene:OS10G0184200(dist=13914)	intergenic	ATTTTT ATTTTT	27.1239	9 1	ATTTTT ATTTTTTTTTTT	35.7517	10 5
10	5841221	CCTCTCTCTCTCTCTC	gene:OS10G0185100	UTR5	CCTCTCTCTCTCTCTC CCTCTCTCTCTCTC	10.8613	11 2	CCTCTCTCTCTCTCTC CCTCTCTCTCTCTCTC	999	14 0
10	5907587	CGG	gene:OS10G0186200:transcript:OS10T0186200-00:exon1:c.173delG:p.G58fs,	frameshift deletion	CG CG	40.8455	0 4	CGG CGG	6.21759	0 1
10	5962172	GTATATATATATATATATA	gene:OS10G0186900(dist=12661),gene:OS10G0187366(dist=13581)	intergenic	GTATATATATATATATATA GTATATATATATATATATA	999	4 0	GTATATATATATATATATA GTATATATATATATATA	10.5756	7 2
10	6014362	CATATATATATATA	gene:OS10G0187366(dist=36045),gene:OS10G0187500(dist=3756)	intergenic	CATATATATATATA CATATATATATATA	999	10 0	CATATATATATATA CATATATATATATATA	60	4 3
10	6170552	GAAAAAAAAA	gene:OS10G0189100	intronic	GAAAAAAAAAA GAAAAAAAAAA	23.9094	0 6	GAAAAAAAAA GAAAAAAAAA	8.3494	0 2
10	6257306	CTT	gene:OS10G0190100(dist=2857),gene:OS10G0190500(dist=15341)	intergenic	CTT C	13.8977	3 3	CTT CTT	999	12 0
10	6257339	C	gene:OS10G0190100(dist=2889),gene:OS10G0190500(dist=15310)	intergenic	C C	29.6754	3 2	C CAT	5.60787	3 3
10	6340988	G	gene:OS10G0191100(dist=33657),gene:OS10G0191201(dist=13873)	intergenic	G GC	7.57202	4 3	G G	999	8 0
10	6428008	T	gene:OS10G0191900(dist=22495),gene:OS10G0193100(dist=56455)	intergenic	T T	25.9968	11 3	T TG	20.4357	8 9
10	6481727	CTATATATATATATAT	gene:OS10G0191900(dist=76229),gene:OS10G0193100(dist=2721)	intergenic	CTATATATATATATAT CTATATATATATATATAT	9.06986	7 3	CTATATATATATATAT CTATATATATATATAT	999	6 0
10	6525053	GCCC	gene:OS10G0193500(dist=14756),gene:OS10G0194200(dist=15730)	intergenic	GCC GCC	38.0055	0 5	GCCC GCCC	13.2398	0 1
10	6638914	AATATATATATATATA	gene:OS10G0195600	upstream	AATATATATATATATA AATATATATATATA	42.2335	3 2	AATATATATATATATA AATATATATATATATA	999	5 0
10	6668478	TTATATATATATATATATA	gene:OS10G0195600(dist=23171),gene:OS10G0196000(dist=30235)	intergenic	TTATATATATATATATATA TTATATATATATATATATA	999	8 0	TTATATATATATATATATA TTATATATATATATATATATA	10.7494	12 3
10	6705714	CAGAGAGAGAGAGAGAGA	gene:OS10G0196000(dist=3355),gene:OS10G0196100(dist=9875)	intergenic	CAGAGAGAGAGAGAGAGA CAGAGAGAGAGAGAGA	38.3927	2 2	CAGAGAGAGAGAGAGAGA CAGAGAGAGAGAGAGAGA	999	7 0
10	6999448	ACATATATATGTTTATTAGAATTTCTAAAGGTTTTAAATC	gene:OS10G0199500(dist=46088),gene:OS10G0200000(dist=23532)	intergenic	ACATATATATGTTTATTAGAATTTCTAAAGGTTTTAAATC ACATATATATGTTTATTAGAATTTCTAAAGGTTTTAAATC	999	7 0	ACATATATATGTTTATTAGAATTTCTAAAGGTTTTAAATC A	4.49754	15 4
10	7058247	CG	gene:OS10G0200000(dist=27075),gene:OS10G0200700(dist=56516)	intergenic	CG C	5.84995	4 2	CG CG	22.9814	3 1
10	7092016	TCCCCCCCCC	gene:OS10G0200000(dist=60852),gene:OS10G0200700(dist=22739)	intergenic	TCCCCCCCCCCC TCCCCCCCCCCC	14.0569	0 3	TCCCCCCCCC TCCCCCCCCC	76	5 0
10	7097298	GGACGACGACGACGACGAC	gene:OS10G0200000(dist=66141),gene:OS10G0200700(dist=17448)	intergenic	GGACGACGACGACGACGAC GGACGACGACGACGACGAC	999	7 0	GGACGACGACGACGACGAC GGACGACGACGACGAC	20.999	6 2
10	7102843	GCTC	gene:OS10G0200000(dist=71672),gene:OS10G0200700(dist=11918)	intergenic	GCTC GCTC	14.3937	12 6	GCTC GC	40.509	7 7
10	7359499	CGG	gene:OS10G0203100(dist=17134),gene:OS10G0203600(dist=26265)	intergenic	CGG CGG	15.4351	12 3	CGG CG	125	4 10
10	7497182	ATCTCTCTCTCTCTCTCTCTCTCTCTCTCTCTCTCTCT	gene:OS10G0205200	intronic	ATCTCTCTCTCTCTCTCTCTCTCTCTCTCTCTCTCTCT ATCTCTCTCTCTCTCTCTCTCTCTCTCTCTCTCTCT	26.099	4 3	ATCTCTCTCTCTCTCTCTCTCTCTCTCTCTCTCTCTCT ATCTCTCTCTCTCTCTCTCTCTCTCTCTCTCTCTCTCT	999	6 0
10	7701032	CATATATATATATATAT	gene:OS10G0208600	intronic	CATATATATATATATAT CATATATATATATATAT	104	2 0	CATATATATATATATAT CATATATATATATATATAT	28.3444	2 2
10	7794124	AGG	gene:OS10G0209700(dist=12772),gene:OS10G0210500(dist=16566)	intergenic	AGG AG	22.3718	7 5	AGG AGG	999	10 0
10	7809739	GACCTTAA	gene:OS10G0210500	downstream	GACCTTAA GA	65	1 4	GACCTTAA GACCTTAA	7.12367	3 1
10	7960576	AATAATA	gene:OS10G0214400	upstream	AATAATA AATAATATAATA	18.9786	9 4	AATAATA AATAATA	999	6 0
10	7998406	TTCT	gene:OS10G0213800(dist=2517),gene:OS10G0213700(dist=2170)	intergenic	TTCT TT	107	8 5	TTCT TTCT	11.2341	7 2
10	7998568	TAAAGTTTGTATACAAAGTTT	gene:OS10G0213800(dist=2685),gene:OS10G0213700(dist=1991)	intergenic	TAAAGTTTGTATACAAAGTTT TAAAGTTT	22.7964	4 2	TAAAGTTTGTATACAAAGTTT TAAAGTTTGTATACAAAGTTT	999	6 0
10	8031818	CG	gene:OS10G0213700(dist=30531),gene:OS10G0213100(dist=3418)	intergenic	CGA CA	147	6 9	CG C	214	11 14
10	8031818	CGA	gene:OS10G0213700(dist=30530),gene:OS10G0213100(dist=3417)	intergenic	CGA CA	147	6 9	CG C	214	11 14
10	8050926	CAAA	gene:OS10G0213100(dist=12814),gene:OS10G0212100(dist=19442)	intergenic	CAAA CAA	189	9 16	CAAA CAAA	23.0287	14 3
10	8053218	CCACATGTC	gene:OS10G0213100(dist=15105),gene:OS10G0212100(dist=17145)	intergenic	CCACATGTC CCACATGTC	8.57247	17 3	CCACATGTC CC	196	10 10
10	8088041	TGG	gene:OS10G0211900	intronic	TGG TGG	29.9239	14 1	TGG TG	24.502	6 4
10	8089432	AGTGAGAACATGGAGGTGCTG	gene:OS10G0211900	UTR5	AGTGAGAACATGGAGGTGCTG AGTGAGAACATGGAGGTGCTG	999	12 0	AGTGAGAACATGGAGGTGCTG AG	26.9997	10 3
10	8093851	CTTTT	gene:OS10G0254720	intronic	CTTTT CTTTT	5.43512	12 6	CTTTT CTTT	25.8545	11 7
10	8095482	CG	gene:OS10G0254720	intronic	CG CGTG	106	10 6	CG CG	29.4569	12 1
10	8098105	ACCC	gene:OS10G0254720	intronic	ACCC ACC	26.5028	10 5	ACCC ACCC	999	14 0
10	8116077	GT	gene:OS10G0254720(dist=16604),gene:OS10G0315400(dist=77736)	intergenic	GT G	13.9725	4 3	GT GT	999	10 0
10	8132826	G	gene:OS10G0254720(dist=33352),gene:OS10G0315400(dist=60988)	intergenic	G G	31.0465	38 12	G GA	46.3894	13 13
10	8134474	G	gene:OS10G0254720(dist=35000),gene:OS10G0315400(dist=59340)	intergenic	G GGGTCTCAACA	13.4331	16 3	G G	999	8 0
10	8187203	AAGAGAGAGAGAGAGAGAGAGAGA	gene:OS10G0254720(dist=87751),gene:OS10G0315400(dist=6588)	intergenic	AAGAGAGAGAGAGAGAGAGAGAGA AAGAGAGAGAGAGAGAGAGAGA	47.4016	2 3	AAGAGAGAGAGAGAGAGAGAGAGA AAGAGAGAGAGAGAGAGAGAGAGA	157	5 0
10	8209974	GCC	gene:OS10G0315400(dist=8906),gene:OS10G0316400(dist=85662)	intergenic	GCC GC	64	5 7	GCC GCC	29.8	21 1
10	8339736	GGACGACGACGACGACGACGAC	gene:OS10G0316400(dist=30728),gene:OS10G0317300(dist=122438)	intergenic	GGACGACGACGACGACGACGAC GGACGACGACGACGACGAC	42.8193	5 4	GGACGACGACGACGACGACGAC GGACGACGACGACGACGACGAC	30.0437	18 2
10	8351884	ATCTCTCTCTCTCTCTCTCTCTCTC	gene:OS10G0316400(dist=42880),gene:OS10G0317300(dist=110287)	intergenic	ATCTCTCTCTCTCTCTCTCTCTCTC ATCTCTCTCTCTCTCTCTCTCTCTC	999	6 0	ATCTCTCTCTCTCTCTCTCTCTCTC ATCTCTCTCTCTCTCTCTCTCTC	22.427	2 2
10	8417321	GATATATATATATATATA	gene:OS10G0316400(dist=108310),gene:OS10G0317300(dist=44857)	intergenic	GATATATATATATATATA GATATATATATATATATA	999	11 0	GATATATATATATATATA GATATATATATATATA	21.8643	7 2
10	8418238	CATATATATATATATATATATAT	gene:OS10G0316400(dist=109232),gene:OS10G0317300(dist=43935)	intergenic	CATATATATATATATATATATAT CATATATATATATATATATATAT	999	7 0	CATATATATATATATATATATAT CATATATATATATATATATAT	21.8982	4 3
10	8651293	GTTT	gene:OS10G0318900(dist=78784),gene:OS10G0320001(dist=9150)	intergenic	GTTT GTTTT	37.3909	4 4	GTTT GTTT	12.749	3 1
10	8749075	TCCCC	gene:OS10G0320400(dist=51851),gene:OS10G0321700(dist=37901)	intergenic	TCCCC TCCCC	22.8638	10 5	TCCCC TCCC	4.06602	14 5
10	8749797	GA	gene:OS10G0320400(dist=52570),gene:OS10G0321700(dist=37182)	intergenic	GA GA	999	11 0	GA GAAA	67	7 9
10	8749940	TAAA	gene:OS10G0320400(dist=52715),gene:OS10G0321700(dist=37037)	intergenic	TAAA TAAA	999	14 0	TAAA TAA	105	5 11
10	9106254	ACCCCC	gene:OS10G0327000(dist=1286),gene:OS10G0327300(dist=14276)	intergenic	ACCCCC ACCCCC	29.0391	9 2	ACCCCC ACCCCCC	3.13444	5 5
10	9176358	CA	gene:OS10G0328100(dist=5094),gene:OS10G0328600(dist=36585)	intergenic	CA C	5.42792	5 2	CA CA	999	5 0
10	9353502	CATATATATATATATAT	gene:OS10G0330600	intronic	CATATATATATATATAT CATATATATATATATAT	999	5 0	CATATATATATATATAT CATATATATATATATATAT	41.1605	4 2
10	9674982	TTATA	gene:OS10G0336300(dist=4548),gene:OS10G0336600(dist=22042)	intergenic	TTATA TTATA	150	5 0	TTATA TTA	9.59467	5 3
10	9688542	CA	gene:OS10G0336300(dist=18106),gene:OS10G0336600(dist=8485)	intergenic	CA CA	67	1 0	CA C	4.12951	3 4
10	9879968	CATATATATATATATATA	gene:OS10G0339290(dist=11953),gene:OS10G0339400(dist=30704)	intergenic	CATATATATATATATATA CATATATATATATATATATA	55	5 4	CATATATATATATATATA CATATATATATATATATA	17.6811	4 1
10	9913364	TAA	gene:OS10G0339400	intronic	TAA TAA	28.1636	10 1	TAA TAAA	116	10 9
10	9935086	C	gene:OS10G0339600(dist=3666),gene:OS10G0340100(dist=39198)	intergenic	C C	25.6916	7 1	C CACTATAT	37.1771	6 3
10	9973419	GATATATATATATATATATATA	gene:OS10G0340100	upstream	GATATATATATATATATATATA GATATATATATATATATATA	33.2726	5 2	GATATATATATATATATATATA GATATATATATATATATATATA	999	7 0
10	10054785	T	gene:OS10G0340800(dist=31431),gene:OS10G0341101(dist=23522)	intergenic	T TC	42.2619	5 4	T T	30.1399	8 2
10	10108809	CAGAGAGAGAGAG	gene:OS10G0341750(dist=4631),gene:OS10G0341800(dist=9593)	intergenic	CAGAGAGAGAGAG CAGAGAGAGAGAGAG	23.2176	1 2	CAGAGAGAGAGAG CAGAGAGAGAGAG	143	4 0
10	10328808	CATATATATATATATATA	gene:OS10G0345100(dist=24471),gene:OS10G0345600(dist=8552)	intergenic	CATATATATATATATATA CATATATATATATATATA	999	5 0	CATATATATATATATATA CATATATATATATATA	11.853	3 2
10	10692025	ACTACTAAAGCAGAGT	gene:OS10G0351414(dist=18570),gene:OS10G0351500(dist=7228)	intergenic	ACTACTAAAGCAGAGT A	3.74455	14 7	ACTACTAAAGCAGAGT ACTACTAAAGCAGAGT	29.7672	14 3
10	10706762	CATATATATATATATATATATAT	gene:OS10G0351500(dist=4872),gene:OS10G0351600(dist=6606)	intergenic	CATATATATATATATATATATAT CATATATATATATATATATATAT	999	9 0	CATATATATATATATATATATAT CATATATATATATATAT	35.8021	5 4
10	10725433	CATATATATATATATATATATATAT	gene:OS10G0351600(dist=9913),gene:OS10G0351700(dist=1862)	intergenic	CATATATATATATATATATATATAT CATATATATATATATATATATATAT	999	5 0	CATATATATATATATATATATATAT CATATATATATATATATATAT	7.73272	2 2
10	10862773	CTTTTTT	gene:OS10G0356000	downstream	CTTTTTT CTTTTTT	0	1373 0	CTTTTTTTT CTTTTTTTT	228	7 177
10	10917701	TGTTG	gene:OS10G0356000(dist=55064),gene:OS10G0357700(dist=10643)	intergenic	TGTTG TGTTG	999	20 0	TGTTG T	15.96	8 8
10	10974971	CTT	gene:OS10G0358200(dist=15825),gene:OS10G0358600(dist=13366)	intergenic	CTT CTTT	13.6365	6 2	CTT CTT	30.0179	12 1
10	11003678	TGTCGTCGTCGTCGTCGTC	gene:OS10G0358700(dist=6309),gene:OS10G0359200(dist=22833)	intergenic	TGTCGTCGTCGTCGTCGTC TGTCGTCGTCGTCGTCGTC	999	7 0	TGTCGTCGTCGTCGTCGTC TGTCGTCGTCGTCGTC	36.3404	5 2
10	11058073	CTATATATATATATATATATATAT	gene:OS10G0360100	upstream	CTATATATATATATATATATATAT CTATATATATATATATATATATAT	134	3 0	CTATATATATATATATATATATAT CTATATATATATATATATATATATAT	26.7193	5 4
10	11149494	TCCGCCGCCGCCGCCGCCGCCGC	gene:OS10G0361375(dist=19456),gene:OS10G0361876(dist=27066)	intergenic	TCCGCCGCCGCCGCCGCCGCCGC TCCGCCGCCGCCGCCGCCGC	35.156	6 2	TCCGCCGCCGCCGCCGCCGCCGC TCCGCCGCCGCCGCCGCCGCCGC	30.1136	11 1
10	11203770	AGTGGTGGTGGTG	gene:OS10G0362300	upstream	AGTGGTGGTGGTG AGTGGTGGTGGTG	999	13 0	AGTGGTGGTGGTG AGTGGTGGTG	15.5473	12 2
10	11234873	CTATATATATATATATAT	gene:OS10G0362300(dist=31291),gene:OS10G0362700(dist=9416)	intergenic	CTATATATATATATATAT CTATATATATATATATATAT	40.4022	2 2	CTATATATATATATATAT CTATATATATATATATAT	999	10 0
10	11243460	CTATATATATATATA	gene:OS10G0362700	upstream	CTATATATATATATA CTATATATATATATATA	35.7679	8 2	CTATATATATATATA CTATATATATATATA	999	12 0
10	11439499	A	gene:OS10G0365900(dist=19398),gene:OS10G0366400(dist=20831)	intergenic	A A	999	9 0	A AAG	58	11 6
10	11524848	GAA	gene:OS10G0366400(dist=60731),gene:OS10G0368100(dist=12787)	intergenic	GA GA	90	0 4	GAA GAA	67	1 0
10	11758370	CCTCTCTCTCTCTCTCTCTCTC	gene:OS10G0371200(dist=19386),gene:OS10G0372100(dist=25891)	intergenic	CCTCTCTCTCTCTCTCTCTCTC CCTCTCTCTCTCTCTCTCTC	7.77756	4 2	CCTCTCTCTCTCTCTCTCTCTC CCTCTCTCTCTCTCTCTCTCTC	999	9 0
10	11978750	AATATATATATATATAT	gene:OS10G0375700(dist=27735),gene:OS10G0376200(dist=2254)	intergenic	AATATATATATATATAT AATATATATATATATAT	999	6 0	AATATATATATATATAT AATATATATATATAT	33.4055	3 2
10	12039399	AATATATATATATATGTATATATATAT	gene:OS10G0377150(dist=14738),gene:OS10G0377300(dist=2179)	intergenic	AATATATATATATATGTATATATATAT AATATATATATATATGTATATATATAT	999	4 0	AATATATATATATATGTATATATATAT AATATATATATATATATGTATATATATAT	49.1413	4 2
10	12215395	CTAGTTAG	gene:OS10G0379854	intronic	CTAGTTAG CTAG	200	9 10	CTAGTTAG CTAGTTAG	999	7 0
10	12262911	TAGAGAGAGAGAGAGAGAGAGAGAGAGAGAG	gene:OS10G0380800	upstream	TAGAGAGAGAGAGAGAGAGAGAGAGAGAGAG TAGAGAGAGAGAGAGAGAGAGAGAGAGAGAG	999	8 0	TAGAGAGAGAGAGAGAGAGAGAGAGAGAGAG TAGAGAGAGAGAGAGAGAGAGAGAGAGAG	16.7823	9 3
10	12473099	TAAAAA	gene:OS10G0382600(dist=122283),gene:OS10G0384600(dist=7435)	intergenic	TAAAAA TAAAAA	29.0431	10 2	TAAAAA TAAAAAA	22.3591	7 6
10	12765858	ACTCTCTCTCTCTCTCTCTCTCTCTCTCTC	gene:OS10G0387000(dist=6314),gene:OS10G0387201(dist=18392)	intergenic	ACTCTCTCTCTCTCTCTCTCTCTCTCTCTC ACTCTCTCTCTCTCTCTCTCTCTCTCTCTC	999	6 0	ACTCTCTCTCTCTCTCTCTCTCTCTCTCTC ACTCTCTCTCTCTCTCTCTCTCTCTCTC	78	1 4
10	13254627	GACAACAACAACAACAACAACAA	gene:OS10G0395150:transcript:OS10T0395150-00:exon1:c.33_35del:p.11_12del,	nonframeshift deletion	GACAACAACAACAACAACAACAA GACAACAACAACAACAACAACAA	999	5 0	GACAACAACAACAACAACAACAA GACAACAACAACAACAACAA	25.3006	8 2
10	13292366	ATCTCTCTCTCTCTCTCTCTCTCTCTCTCTCTCTCTCTCT	gene:OS10G0396300	upstream	ATCTCTCTCTCTCTCTCTCTCTCTCTCTCTCTCTCTCTCT ATCTCTCTCTCTCTCTCTCTCTCTCTCTCTCTCTCTCTCTCT	7.61502	3 2	ATCTCTCTCTCTCTCTCTCTCTCTCTCTCTCTCTCTCTCT ATCTCTCTCTCTCTCTCTCTCTCTCTCTCTCTCTCTCTCT	999	7 0
10	13317447	CCAGCTCCCGTTCACGTGTCAGCTCCCG	gene:OS10G0396666(dist=13899),gene:OS10G0396932(dist=9358)	intergenic	CCAGCTCCCGTTCACGTGTCAGCTCCCG CCAGCTCCCGTTCACGTGTCAGCTCCCG	999	12 0	CCAGCTCCCGTTCACGTGTCAGCTCCCG CCAGCTCCCG	118	9 7
10	13437747	GCTCTCTCTCTCTCTCT	gene:OS10G0399100	upstream	GCTCTCTCTCTCTCTCT GCTCTCTCTCTCTCTCT	999	8 0	GCTCTCTCTCTCTCTCT GCTCTCTCTCTCTCT	32.006	6 2
10	13518194	TTTATG	gene:OS10G0400250(dist=14389),gene:OS10G0400500(dist=6218)	intergenic	TTTATG T	58	12 6	TTTATG TTTATG	29.7397	19 2
10	13530216	AATATATATATATATATATATATATATATATA	gene:OS10G0400500(dist=4311),gene:OS10G0400700(dist=4900)	intergenic	AATATATATATATATATATATATATATATATA AATATATATATATATATATATATATATATATA	999	7 0	AATATATATATATATATATATATATATATATA AATATATATATATATATATA	3.13157	4 2
10	13543765	CCTCTCTCTCTCTCTCTCTCTCTCTCTCTCTCT	gene:OS10G0400900	intronic	CCTCTCTCTCTCTCTCTCTCTCTCTCTCTCTCT CCTCTCTCTCTCTCTCTCTCTCTCTCTCT	80	1 3	CCTCTCTCTCTCTCTCTCTCTCTCTCTCTCTCT CCTCTCTCTCTCTCTCTCTCTCTCTCTCTCTCT	999	6 0
10	13545477	CCTCTCTCTCTCTCTCTCTC	gene:OS10G0400900	intronic	CCTCTCTCTCTCTCTCTCTC CCTCTCTCTCTCTCTCTCTC	999	7 0	CCTCTCTCTCTCTCTCTCTC CCTCTCTCTCTCTCTCTC	34.8409	11 3
10	13559814	GTCTCTCTCTCTCTCTCTCTCTCTCTCTCTCTCTCTCTCTCTCT	gene:OS10G0401100	intronic	GTCTCTCTCTCTCTCTCTCTCTCTCTCTCTCTCTCTCTCTCTCT GTCTCTCTCTCTCTCTCTCTCTCTCTCTCTCTCTCTCTCTCTCT	999	6 0	GTCTCTCTCTCTCTCTCTCTCTCTCTCTCTCTCTCTCTCTCTCT GTCTCTCTCTCTCTCTCTCTCTCTCTCTCTCTCTCTCTCTCT	22.9651	3 2
10	13579914	CATGAAAGGGGGATCGAGGTAACCCAAAGGAGCGTTAATG	gene:OS10G0401100(dist=17885),gene:OS10G0402200(dist=20947)	intergenic	CATGAAAGGGGGATCGAGGTAACCCAAAGGAGCGTTAATG CATG	47.6362	18 5	CATGAAAGGGGGATCGAGGTAACCCAAAGGAGCGTTAATG CATGAAAGGGGGATCGAGGTAACCCAAAGGAGCGTTAATG	4.36475	15 4
10	13919997	TCGCCGCCGCCGCCGCCGCC	gene:OS10G0406800	UTR5	TCGCCGCCGCCGCCGCCGCC TCGCCGCCGCCGCCGCC	40.893	4 2	TCGCCGCCGCCGCCGCCGCC TCGCCGCCGCCGCCGCCGCC	999	6 0
10	13974532	TAAAAAAAAAAAA	gene:OS10G0407500(dist=16527),gene:OS10G0408700(dist=120552)	intergenic	TAAAAAAAAAAAA TAAAAAAAAAAAA	2.27721	0 4	TAAAAAAAAAAA TAAAAAAAAAAA	30.1397	0 11
10	13979496	CGCGCAAGTCCCCGCCGCCGAGCGC	gene:OS10G0407500(dist=21503),gene:OS10G0408700(dist=115576)	intergenic	CGCGCAAGTCCCCGCCGCCGAGCGC CGCGCAAGTCCCCGCCGCCGAGCGCAAGTCCCCGCCGCCGAGCGC	125	5 4	CGCGCAAGTCCCCGCCGCCGAGCGC CGCGCAAGTCCCCGCCGCCGAGCGC	16.1761	12 2
10	14004531	GTTAT	gene:OS10G0407500(dist=46518),gene:OS10G0408700(dist=90561)	intergenic	GTTAT GTTATTAT	22.4099	3 4	GTTAT GTTAT	30.2743	6 4
10	14051554	AATATATATATATATATA	gene:OS10G0407500(dist=93553),gene:OS10G0408700(dist=43525)	intergenic	AATATATATATATATATA AATATATATATATATA	42.1385	3 2	AATATATATATATATATA AATATATATATATATATA	999	6 0
10	14112561	TACACACACAC	gene:OS10G0408700(dist=6244),gene:OS10G0409400(dist=58761)	intergenic	TACACACACAC TACACACAC	73	6 3	TACACACACAC TACACACACAC	999	10 0
10	14312733	GGAGAGAGAGAGAGAGAGAGAGAGAGAGAG	gene:OS10G0411100(dist=19114),gene:OS10G0411500(dist=6681)	intergenic	GGAGAGAGAGAGAGAGAGAGAGAGAGAGAG GGAGAGAGAGAGAGAGAGAGAGAGAGAGAG	999	6 0	GGAGAGAGAGAGAGAGAGAGAGAGAGAGAG GGAGAGAGAGAGAGAGAGAGAGAGAGAG	20.947	3 2
10	14439478	TAGAGAGAGAGAGAGAGAG	gene:OS10G0413700	downstream	TAGAGAGAGAGAGAGAGAG TAGAGAGAGAGAGAGAG	7.08213	6 2	TAGAGAGAGAGAGAGAGAG TAGAGAGAGAGAGAGAGAG	124	3 0
10	14591330	TACAACAACAACAACAACA	gene:OS10G0416500	downstream	TACAACAACAACAACAACA TACAACAACAACAACAACAACA	58	1 2	TACAACAACAACAACAACAACA TACAACAACAACAACAACAACA	174	0 7
10	14731533	CAAAAAAAAAAAAA	gene:OS10G0419100	UTR5	CAAAAAAAAAAAAA CAAAAAAAAAAAAA	6.4476	0 3	CAAAAAAAAAAAA CAAAAAAAAAAAA	20.0747	0 8
10	14800559	TCC	gene:OS10G0420400	downstream	TCC TCC	999	9 0	TCC TCCTGGTACCGCTCCTCGATCCCACC	55	8 4
10	14912865	TTCCTCCTCCTCCTCCTCCTC	gene:OS10G0422075(dist=1054),gene:OS10G0422200(dist=9040)	intergenic	TTCCTCCTCCTCCTCCTCCTC TTCCTCCTCCTCCTCCTCCTC	999	6 0	TTCCTCCTCCTCCTCCTCCTC TTCCTCCTCCTCCTCCTC	6.38444	11 2
10	14919360	AGGG	gene:OS10G0422075(dist=7534),gene:OS10G0422200(dist=2562)	intergenic	AGG AGG	96	0 5	AGGG AGG	47.9364	1 6
10	14944331	ACTCTCTCTCTCTCTCTCTCTCTCTCTCTCTCTCTCTCTCTCTCTCTCTCTCTCTCTCTCTCTCTCT	gene:OS10G0422500	UTR5	ACTCTCTCTCTCTCTCTCTCTCTCTCTCTCTCTCTCTCTCTCTCTCT ACTCTCTCTCTCTCTCTCTCTCTCTCTCTCTCTCTCTCTCTCTCTCT	137	0 7	ACTCTCTCTCTCTCTCTCTCTCTCTCTCTCTCTCTCTCTCTCTCTCTCTCTCTCTCTCTCTCTCTCT ACTCTCTCTCTCTCTCTCTCTCTCTCTCTCTCTCTCTCTCTCTCTCTCTCTCTCTCTCTCTCTCTCT	134	3 0
10	15002305	GC	gene:OS10G0423000(dist=16074),gene:OS10G0423300(dist=1121)	intergenic	G G	92	0 5	GC GC	61	1 0
10	15083511	CTTTTT	gene:OS10G0424400(dist=38113),gene:OS10G0425400(dist=18752)	intergenic	CTTTTT CTTTTT	29.881	8 1	CTTTTT CTTTTTTTT	30.8268	10 3
10	15083656	GCTCTCTCTCTCTCTC	gene:OS10G0424400(dist=38267),gene:OS10G0425400(dist=18597)	intergenic	GCTCTCTCTCTCTCTC GCTCTCTCTCTCTC	17.9473	6 2	GCTCTCTCTCTCTCTC GCTCTCTCTCTCTCTC	999	9 0
10	15251366	GTTTTTTTTTT	gene:OS10G0428500(dist=4901),gene:OS10G0428900(dist=4509)	intergenic	GTTTTTTTTTT GTTTTTTTTTT	16.5043	2 3	GTTTTTTTTT GTTTTTTTTT	32.0662	0 10
10	15308067	CAAAAAAAAAAAA	gene:OS10G0430200	intronic	CAAAAAAAAAAAA CAAAAAAAAAAAA	21.2517	2 3	CAAAAAAAAAAAAA CAAAAAAAAAAAAA	6.92223	0 7
10	15383565	CATATATATATATATATA	gene:OS10G0431000(dist=18693),gene:OS10G0431700(dist=8432)	intergenic	CATATATATATATATATA CATATATATATATATATATA	67	8 4	CATATATATATATATATA CATATATATATATATATA	999	6 0
10	15383782	GAAAAAAAAAA	gene:OS10G0431000(dist=18903),gene:OS10G0431700(dist=8222)	intergenic	GAAAAAAAAAAA GAAAAAAAAAAA	40.0641	0 10	GAAAAAAAAAA GAAAAAAAAAA	4.98825	0 3
10	15387803	CA	gene:OS10G0431000(dist=22915),gene:OS10G0431700(dist=4210)	intergenic	C C	101	0 5	CA CA	67	1 0
10	15419513	GATCTTGTATCTTGTAT	gene:OS10G0432200	UTR3	GATCTTGTATCTTGTAT GATCTTGTATCTTGTAT	21.5813	11 2	GATCTTGTATCTTGTAT GATCTTGTAT	15.7724	4 3
10	15587188	GT	gene:OS10G0436100(dist=39612),gene:OS10G0436700(dist=6202)	intergenic	GT GT	67	1 0	G G	89	0 5
10	15611003	AACGAAGATAGTTCACGAAGAT	gene:OS10G0436850(dist=1257),gene:OS10G0436900(dist=3186)	intergenic	AACGAAGATAGTTCACGAAGAT AACGAAGATAGTTCACGAAGAT	18.3263	7 2	AACGAAGATAGTTCACGAAGAT AACGAAGAT	67	11 6
10	15665694	CGGGGACTGGGGACTGGGGACTGGG	gene:OS10G0437500(dist=1142),gene:OS10G0437525(dist=5224)	intergenic	CGGGGACTGGGGACTGGG CGGGGACTGGGGACTGGG	74	0 4	CGGGGACTGGGGACTGGGGACTGGG CGGGGACTGGGGACTGGGGACTGGG	2.18484	0 1
10	15670806	TT	gene:OS10G0437550;gene:OS10G0437525	upstream;downstream	TTGGATATAACGT TTGGATATAACGT	68	0 4	TT TT	38.5872	1 0
10	15698126	GAAAAAAAAA	gene:OS10G0438300	downstream	GAAAAAAAAAA GAAAAAAAAAA	26.9056	0 10	GAAAAAAAAA GAAAAAAAAA	2.13698	1 4
10	15718420	C	gene:OS10G0438301(dist=10209),gene:OS10G0438500(dist=12201)	intergenic	C CT	25.1675	9 3	C C	14.2151	13 4
10	15730409	TGGGGGGGGGG	gene:OS10G0438500	upstream	TGGGGGGGGG TGGGGGGGGG	28.9983	0 8	TGGGGGGGGGG TGGGGGGGGGG	2.6319	0 3
10	15765609	TAAAAAAAAA	gene:OS10G0439200(dist=9738),gene:OS10G0439333(dist=1803)	intergenic	TAAAAAAAA TAAAAAAAA	49.0638	0 10	TAAAAAAAAA TAAAAAAAAA	77	2 0
10	15793311	CATATT	gene:OS10G0439700;gene:OS10G0439682	upstream;downstream	CATATT CATATT	15.1609	0 1	CATATTTATATT CATATTTATATT	163	0 5
10	15852285	TG	gene:OS10G0440500(dist=24363),gene:OS10G0441800(dist=17006)	intergenic	TGG TGG	139	0 5	TG TG	0	0 0
10	15882182	CAAAAAAAAAAA	gene:OS10G0442000(dist=2143),gene:OS10G0442100(dist=2865)	intergenic	CAAAAAAAAAAA CAAAAAAAAAAA	6.49944	3 8	CAAAAAAAAAAAA CAAAAAAAAAAAA	28.038	0 9
10	15904005	GTATATATATATATATAT	gene:OS10G0442400(dist=1097),gene:OS10G0442532(dist=7666)	intergenic	GTATATATATATATATAT GTATATATATATATATAT	999	5 0	GTATATATATATATATAT GTATATATATATATAT	38.3927	2 2
10	15931060	GTTTTTTTTTTTTT	gene:OS10G0442950	upstream	GTTTTTTTTTTTT GTTTTTTTTTTTT	6.95999	0 7	GTTTTTTTTTTTTT GTTTTTTTTTTTTT	80	1 0
10	16073197	ATCTCTCTCTCTCTCTCTC	gene:OS10G0444700(dist=34984),gene:OS10G0445400(dist=11263)	intergenic	ATCTCTCTCTCTCTCTCTCTC ATCTCTCTCTCTCTCTCTCTC	228	0 8	ATCTCTCTCTCTCTCTCTC ATCTCTCTCTCTCTCTCTCTC	213	1 9
10	16105703	AGGGGGGGGGGGGGGG	gene:OS10G0445900	upstream	AGGGGGGGGGGG AGGGGGGGGGGG	13.1505	0 5	AGGGGGGGGGGGGGGG AGGGGGGGGGGGGGGG	94	2 0
10	16132993	GCCCCCCCCCCCCCCC	gene:OS10G0446200(dist=2087),gene:OS10G0446400(dist=6892)	intergenic	GCCCCCCCCCCCC GCCCCCCCCCCCC	6.24556	0 4	GCCCCCCCCCCCCCCC GCCCCCCCCCCCCCCC	61	1 0
10	16180751	CCTCTCTCTCTCTCTCT	gene:OS10G0447100	upstream	CCTCTCTCTCTCTCTCT CCTCTCTCTCTCTCTCT	999	7 0	CCTCTCTCTCTCTCTCT CCTCTCTCTCTCTCT	55	2 4
10	16220992	AAGAGAGAGAGAGAGAGAGAGAGA	gene:OS10G0447600(dist=13159),gene:OS10G0447900(dist=4398)	intergenic	AAGAGAGAGAGAGAGAGAGAGAGAGA AAGAGAGAGAGAGAGAGAGAGAGAGA	190	0 6	AAGAGAGAGAGAGAGAGAGAGAGA AAGAGAGAGAGAGAGAGAGAGAGAGA	119	2 5
10	16390890	GAAAAAAAAA	gene:OS10G0450000(dist=4137),gene:OS10G0450400(dist=18059)	intergenic	GAAAAAAAA GAAAAAAAA	43.9923	0 9	GAAAAAAAAA GAAAAAAAAA	6.49487	0 2
10	16401948	GATATATATATATATATATA	gene:OS10G0450000(dist=15204),gene:OS10G0450400(dist=6991)	intergenic	GATATATATATATATATATA GATATATATATATATATA	30.9732	6 2	GATATATATATATATATATA GATATATATATATATATATA	999	9 0
10	16434185	GTTTTTTTTTTTT	gene:OS10G0450900(dist=4273),gene:OS10G0451700(dist=41949)	intergenic	GTTTTTTTTTTT GTTTTTTTTTTT	22.1797	0 14	GTTTTTTTTTTTT GTTTTTTTTTTTT	10.9983	2 7
10	16517243	CTTAACTAAAATAAGTTAT	gene:OS10G0452800(dist=4426),gene:OS10G0453000(dist=1508)	intergenic	CTTAACTAAAATAAGTTATTAACTAAAATAAGTTAT CTTAACTAAAATAAGTTATTAACTAAAATAAGTTAT	228	0 7	CTTAACTAAAATAAGTTAT CTTAACTAAAATAAGTTAT	125	4 0
10	16531624	ACCCCC	gene:OS10G0453000(dist=12397),gene:OS10G0453900(dist=49980)	intergenic	ACCCCC ACCCCC	45.5868	1 0	ACCCC ACCCC	57	0 5
10	16531732	TGG	gene:OS10G0453000(dist=12502),gene:OS10G0453900(dist=49875)	intergenic	TGG TGG	11.11	0 1	TG TG	92	0 6
10	16578329	GAAAAAAAA	gene:OS10G0453000(dist=59105),gene:OS10G0453900(dist=3272)	intergenic	GAAAAAAAAA GAAAAAAAAA	31.1105	0 8	GAAAAAAAA GAAAAAAAA	4.67977	0 2
10	16582697	TAAAAAAAAAAAAA	gene:OS10G0453900	upstream	TAAAAAAAAAAAAAAA TAAAAAAAAAAAAAAA	23.3936	0 8	TAAAAAAAAAAAAA TAAAAAAAAAAAAA	1.84713	1 5
10	16582806	C	gene:OS10G0453900	upstream	CA CA	42.9923	0 9	C C	3.2772	0 3
10	16606079	GAAAAAAAA	gene:OS10G0454300(dist=5765),gene:OS10G0455800(dist=42545)	intergenic	GAAAAAAAA GAAAAAA	19.1256	9 7	GAAAAAAAA GAAAAAAAA	30.2986	10 2
10	16635706	CTTTTTTTT	gene:OS10G0454300(dist=35393),gene:OS10G0455800(dist=12918)	intergenic	CTTTTTTTTT CTTTTTTTTT	22.8388	0 6	CTTTTTTTT CTTTTTTTT	104	2 0
10	16643846	C	gene:OS10G0454300(dist=43525),gene:OS10G0455800(dist=4786)	intergenic	CG CG	65	0 4	C C	92	2 0
10	16679007	CAAAAAAAAAA	gene:OS10G0456400(dist=1148),gene:OS10G0456500(dist=7811)	intergenic	CAAAAAAAAAA CAAAAAAAAAA	2.77617	0 3	CAAAAAAAAA CAAAAAAAAA	38.1543	0 11
10	16708177	GAAAAAAAAAA	gene:OS10G0456800	intronic	GAAAAAAAAAAA GAAAAAAAAAAA	9.17534	0 4	GAAAAAAAAAA GAAAAAAAAAA	127	3 0
10	16786358	AATATATATATATATATAT	gene:OS10G0457600(dist=6838),gene:OS10G0457700(dist=1242)	intergenic	AATATATATATATATATATAT AATATATATATATATATATAT	143	0 5	AATATATATATATATATAT AATATATATATATATATATAT	204	2 8
10	16805067	CAAAAAAAAAAAA	gene:OS10G0457700(dist=4832),gene:OS10G0458300(dist=16072)	intergenic	CAAAAAAAAAAA CAAAAAAAAAAA	22.0192	0 9	CAAAAAAAAAAAA CAAAAAAAAAAAA	13.2399	2 4
10	16931086	GTGGTACTTCTCAAAT	gene:OS10G0460000(dist=18573),gene:OS10G0460500(dist=7270)	intergenic	GTGGTACTTCTCAAAT GTGGTACTTCTCAAAT	26.9083	11 4	GTGGTACTTCTCAAAT G	6.37638	12 4
10	16985794	GA	gene:OS10G0461400(dist=2763),gene:OS10G0462100(dist=19576)	intergenic	GA GA	999	5 0	G G	41.0456	0 3
10	16985826	TACAC	gene:OS10G0461400(dist=2797),gene:OS10G0462100(dist=19541)	intergenic	TAC TAC	118	0 6	TACAC TACAC	999	8 0
10	16985829	ACCCCCCCCC	gene:OS10G0461400(dist=2805),gene:OS10G0462100(dist=19533)	intergenic	ACCCCCCC ACCCCCCC	62	0 5	ACCCCCCCCC ACCCCCCC	8.89872	2 3
10	17124403	TTCGTCGTCGTCGTCGTCGTCGTCGTCGTCGTCGTCG	gene:OS10G0464100:transcript:OS10T0464100-01:exon1:c.182_183insCGA:p.G61delinsGD,	nonframeshift insertion	TTCGTCGTCGTCGTCGTCGTCGTCGTCGTCGTCGTCGTCG TTCGTCGTCGTCGTCGTCGTCGTCGTCGTCGTCGTCGTCG	190	0 5	TTCGTCGTCGTCGTCGTCGTCGTCGTCGTCGTCGTCG TTCGTCGTCGTCGTCGTCGTCGTCGTCGTCGTCGTCGTCG	61	1 3
10	17160293	GTATATATATATAT	gene:OS10G0465000	UTR3	GTATATATATATAT GTATATATATATAT	999	7 0	GTATATATATATAT GTATATATATATATAT	58	5 3
10	17223134	CCCGCCGCCGCCGCCGCCG	gene:OS10G0466500:transcript:OS10T0466500-02:exon1:c.355_356insCCG:p.G119delinsAG,	nonframeshift insertion	CCCGCCGCCGCCGCCGCCG CCCGCCGCCGCCGCCGCCGCCG	218	1 10	CCCGCCGCCGCCGCCGCCG CCCGCCGCCGCCGCCGCCG	55	1 0
10	17268179	AG	gene:OS10G0467900	intronic	AG AG	157	4 0	AG A	39.0107	6 5
10	17269002	TAAAAAAAAAA	gene:OS10G0467900	intronic	TAAAAAAAAA TAAAAAAAAA	37.0321	0 9	TAAAAAAAAAA TAAAAAAAAAA	17.6131	1 2
10	17326490	TGCCTGGTGTCCCAAGGACTAG	gene:OS10G0468800(dist=5429),gene:OS10G0469000(dist=3946)	intergenic	TGCCTGGTGTCCCAAGGACTAG TGCCTGGTGTCCCAAGGACTAG	154	5 0	TGCCTGGTGTCCCAAGGACTAGCCTGGTGTCCCAAGGACTAG TGCCTGGTGTCCCAAGGACTAGCCTGGTGTCCCAAGGACTAG	115	0 3
10	17464765	CAAAAAAAAAA	gene:OS10G0471100(dist=9920),gene:OS10G0471300(dist=6856)	intergenic	CAAAAAAAAAAAA CAAAAAAAAAAAA	23.509	0 10	CAAAAAAAAAAA CAAAAAAAAAAA	16.1532	1 12
10	17472738	ACTCCTCCTCCTCCTC	gene:OS10G0471300	intronic	ACTCCTCCTCCTCCTCCTC ACTCCTCCTCCTCCTCCTC	62	0 2	ACTCCTCCTCCTCCTC ACTCCTCCTCCTCCTCCTC	80	1 3
10	17493517	CAGAAGAAGAAGAAGAAGAAGAAGAAGAA	gene:OS10G0471400(dist=2738),gene:OS10G0471700(dist=6301)	intergenic	CAGAAGAAGAAGAAGAAGAAGAAGAA CAGAAGAAGAAGAAGAAGAAGAAGAA	156	0 4	CAGAAGAAGAAGAAGAAGAAGAAGAAGAA CAGAAGAAGAAGAAGAAGAAGAAGAA	122	1 4
10	17525754	GTTTTTTTTTTTT	gene:OS10G0471700(dist=22564),gene:OS10G0472400(dist=19010)	intergenic	GTTTTTTTTTTTT GTTTTTTTTTTTT	7.15732	1 4	GTTTTTTTTTTT GTTTTTTTTTTT	24.0808	0 9
10	17547924	CCGGCGGCGGCGGCGGCGGCGGCGGCGGCGGCGG	gene:OS10G0472400,gene:OS10G0472501	downstream	CCGGCGGCGGCGGCGGCGGCGG CCGGCGGCGGCGGCGGCGGCGG	156	0 4	CCGGCGGCGGCGGCGGCGGCGGCGGCGGCGGCGG CCGGCGGCGGCGGCGGCGGCGGCGGCGGCGGCGG	137	4 0
10	17565856	CATATATATATATATATATATAT	gene:OS10G0472900	UTR5	CATATATATATATATATATAT CATATATATATATATATATAT	119	1 6	CATATATATATATATATATATAT CATATATATATATATATATAT	86	1 4
10	17773551	AATATATATATATATATATAT	gene:OS10G0476900	UTR3	AATATATATATATATATATAT AATATATATATATATATATATAT	39.3477	4 2	AATATATATATATATATATAT AATATATATATATATATATAT	999	10 0
10	17790908	GACACACACACACACACA	gene:OS10G0477000	intronic	GACACACACACACACACA GACACACACACACACACA	134	3 0	GACACACACACACACACA GACACACACACACACA	20.0346	9 2
10	17887079	CTTTTTTTTT	gene:OS10G0477900(dist=10342),gene:OS10G0478000(dist=1209)	intergenic	CTTTTTTTTT CTTTTTTTTT	8.3494	0 2	CTTTTTTTTTT CTTTTTTTTTT	39.0917	0 11
10	17888329	TAGCAGCAGCAGCAGCAG	gene:OS10G0478000	UTR3	TAGCAGCAGCAGCAGCAG TAGCAGCAGCAGCAGCAG	999	7 0	TAGCAGCAGCAGCAGCAG TAGCAGCAGCAGCAG	23.1058	10 2
10	17956379	ATTTTTTTTT	gene:OS10G0478500(dist=4374),gene:OS10G0478600(dist=4092)	intergenic	ATTTTTTTT ATTTTTTTT	29.0374	0 8	ATTTTTTTTT ATTTTTTTTT	999	11 0
10	18026779	CCTCTCTCTCTCTCTCTCTCTCTCTCTCTCT	gene:OS10G0479700(dist=7880),gene:OS10G0479800(dist=11936)	intergenic	CCTCTCTCTCTCTCTCTCTCTCTCTCTCTCT CCTCTCTCTCTCTCTCTCTCTCTCTCTCTCT	999	7 0	CCTCTCTCTCTCTCTCTCTCTCTCTCTCTCT CCTCTCTCTCTCTCTCTCTCTCTCTCTCT	40.6409	7 4
10	18113674	GCTCTCTCTCTCTCTCTCTCT	gene:OS10G0480500(dist=4929),gene:OS10G0480900(dist=6852)	intergenic	GCTCTCTCTCTCTCTCTCTCT GCTCTCTCTCTCTCTCTCTCT	999	12 0	GCTCTCTCTCTCTCTCTCTCT GCTCTCTCTCTCTCTCTCT	11.2257	5 2
10	18147935	T	gene:OS10G0481300	intronic	T TTAA	35.156	6 2	T T	999	6 0
10	18156937	TGGGGGGGGGGGGGGGGGG	gene:OS10G0481450	upstream	TGGGGGGGGGGGGGGGGGG TGGGGGGGGGGGGGGGGGG	55	1 0	TGGGGGGGGGGGGGG TGGGGGGGGGGGGGG	34.7508	0 4
10	18243335	CGCGGCGGCGGCGGCGG	gene:OS10G0483000	UTR5	CGCGGCGGCGGCGGCGG CGCGGCGGCGGCGGCGG	154	5 0	CGCGGCGGCGGCGGCGG CGCGGCGGCGGCGG	37.5235	5 2
10	18591183	TTCTCTCTCTCTCTCTCTC	gene:OS10G0489900	UTR5	TTCTCTCTCTCTCTCTCTC TTCTCTCTCTCTCTCTCTC	999	6 0	TTCTCTCTCTCTCTCTCTC TTCTCTCTCTCTCTCTC	10.1326	3 2
10	18595508	GGAGAGAGAGAGAGA	gene:OS10G0489900	UTR3	GGAGAGAGAGAGAGA GGAGAGAGAGAGAGA	29.1093	12 72	GGAGAGAGAGAGAGA GGAGAGAGAGAGA	35.3181	8 23
10	18604463	G	gene:OS10G0490100(dist=5076),gene:OS10G0490400(dist=16607)	intergenic	G G	67	1 0	GA GA	37.6167	0 4
10	18931404	GAAAAA	gene:OS10G0497100(dist=11080),gene:OS10G0497200(dist=1861)	intergenic	GAAAAA GAAAAA	29.6996	11 4	GAAAAA GAAAA	3.41715	14 7
10	18959446	AATATATATATATATATATATATA	gene:OS10G0497500(dist=2444),gene:OS10G0497600(dist=11021)	intergenic	AATATATATATATATATATATATA AATATATATATATATATATATA	40.0994	3 2	AATATATATATATATATATATATA AATATATATATATATATATATATA	3.27498	5 2
10	18992620	AAGAGAGAGAGAG	gene:OS10G0498000(dist=1516),gene:OS10G0498100(dist=2093)	intergenic	AAGAGAGAGAGAG AAGAGAGAGAGAG	999	12 0	AAGAGAGAGAGAG AAGAGAGAGAGAGAG	46.7253	6 3
10	19056839	GAAAAAAAAAAA	gene:OS10G0499500;gene:OS10G0499400	upstream;downstream	GAAAAAAAAAA GAAAAAAAAAA	10.1663	0 5	GAAAAAAAAAAA GAAAAAAAAAAA	999	10 0
10	19063161	GGCTGCTGCTGCTGC	gene:OS10G0499600:transcript:OS10T0499600-02:exon1:c.39_41del:p.13_14del,gene:OS10G0499600:transcript:OS10T0499600-01:exon1:c.39_41del:p.13_14del,	nonframeshift deletion	GGCTGCTGCTGCTGC GGCTGCTGCTGC	4.22484	9 2	GGCTGCTGCTGCTGC GGCTGCTGCTGCTGC	999	15 0
10	19246114	CAAAAAAAAAA	gene:OS10G0503800	intronic	CAAAAAAAAAAA CAAAAAAAAAAA	31.9956	0 8	CAAAAAAAAAA CAAAAAAAAAA	2.17602	1 6
10	19379836	TTCTCTCTCTCTCTCT	gene:OS10G0506900	UTR5	TTCTCTCTCTCTCTCT TTCTCTCTCTCTCT	9.99767	11 2	TTCTCTCTCTCTCTCT TTCTCTCTCTCTCTCT	999	9 0
10	19473448	TGAGAGAGAGAGAGAGAGAGAGAGAG	gene:OS10G0508300	intronic	TGAGAGAGAGAGAGAGAGAGAGAGAG TGAGAGAGAGAGAGAGAGAGAGAGAG	999	7 0	TGAGAGAGAGAGAGAGAGAGAGAGAG TGAGAGAGAGAGAGAGAGAGAGAG	22.9056	4 2
10	19475383	ATCTCTCTCTCTCTCTCTCTCTCTCTCTCTC	gene:OS10G0508300	upstream	ATCTCTCTCTCTCTCTCTCTCTCTCTCTCTC ATCTCTCTCTCTCTCTCTCTCTCTCTCTCTC	999	9 0	ATCTCTCTCTCTCTCTCTCTCTCTCTCTCTC ATCTCTCTCTCTCTCTCTCTCTCTC	4.05969	2 3
10	19486383	AGGGGGGGGGGGGGGG	gene:OS10G0508300(dist=10990),gene:OS10G0508400(dist=26182)	intergenic	AGGGGGGGGGGGG AGGGGGGGGGGGG	24.3201	0 6	AGGGGGGGGGGGGGGG AGGGGGGGGGGGGGGG	17.1912	1 1
10	19498746	TCCCCCCCCC	gene:OS10G0508300(dist=23349),gene:OS10G0508400(dist=13825)	intergenic	TCCCCCCCC TCCCCCCCC	21.8446	0 6	TCCCCCCCCC TCCCCCCCCC	6.36861	0 2
10	19533700	AGCGCGCGCGCGCG	gene:OS10G0508700(dist=1431),gene:OS10G0508900(dist=5923)	intergenic	AGCGCGCGCGCGCG AGCGCGCGCGCG	25.576	7 2	AGCGCGCGCGCGCG AGCGCGCGCGCGCG	150	4 0
10	19587009	GG	gene:OS10G0509600(dist=3416),gene:OS10G0509700(dist=5972)	intergenic	GG GG	30.1852	10 3	GG GGAG	5.42951	11 6
10	19661250	CGCGTG	gene:OS10G0510700(dist=15010),gene:OS10G0511200(dist=10260)	intergenic	CGCGTG CG	32.8813	10 7	CGCGTG CGCGTG	17.6425	10 2
10	19697152	CTATATATATATA	gene:OS10G0511600(dist=4999),gene:OS10G0511800(dist=9324)	intergenic	CTATATATATATA CTATATATATATA	999	11 0	CTATATATATATA CTATATATATA	10.5607	8 2
10	19721612	GATAATAATAATAATAATAATAATAATAATAATAATAATAATAATAATAATAATAATAA	gene:OS10G0512100(dist=1549),gene:OS10G0512400(dist=6595)	intergenic	GATAATAATAATAATAATAATAATAATAATAATAATAATAATAATAATAATAATAATAATAA GATAATAATAATAATAATAATAATAATAATAATAATAATAATAATAATAATAATAATAATAA	214	0 7	GATAATAATAATAATAATAATAATAATAATAATAATAATAATAATAATAATAATAATAA GATAATAATAATAATAATAATAATAATAATAATAATAATAATAATAATAATAATAA	12.1344	1 1
10	19777438	CAAAAAAAAAAAA	gene:OS10G0513200	downstream	CAAAAAAAAAAAA CAAAAAAAAAAAA	3.05992	1 7	CAAAAAAAAAAA CAAAAAAAAAAA	20.0756	1 10
10	19792541	TGAGAGAGAGAGAGAGAGAGAG	gene:OS10G0513200(dist=13844),gene:OS10G0513300(dist=8455)	intergenic	TGAGAGAGAGAGAGAGAGAGAG TGAGAGAGAGAGAGAGAGAGAG	146	6 0	TGAGAGAGAGAGAGAGAGAGAG TGAGAGAGAGAGAGAGAGAG	41.3119	3 3
10	19852840	GTACTA	gene:OS10G0514700(dist=4065),gene:OS10G0514901(dist=3668)	intergenic	GTACTA GTA	95	7 5	GTACTA GTACTA	15.7444	10 2
10	19933858	CAGAGAGAGAGAGAGAGAGAGAGAGAGAGAGAGAGAGAGA	gene:OS10G0516551(dist=2140),gene:OS10G0516600(dist=20849)	intergenic	CAGAGAGAGAGAGAGAGAGAGAGAGAGAGAGAGAGAGAGA CAGAGAGAGAGAGAGAGAGAGAGAGAGAGAGAGAGAGA	34.507	8 4	CAGAGAGAGAGAGAGAGAGAGAGAGAGAGAGAGAGAGAGA CAGAGAGAGAGAGAGAGAGAGAGAGAGAGAGAGAGAGAGA	999	11 0
10	19937116	GTATATATATATATATATATA	gene:OS10G0516551(dist=5379),gene:OS10G0516600(dist=17610)	intergenic	GTATATATATATATATATATA GTATATATATATATATATA	15.0546	5 3	GTATATATATATATATATATA GTATATATATATATATATATA	999	6 0
10	20071145	CAGTAAG	gene:OS10G0518900	UTR3	CAGTAAG CAGTAAG	0	529 0	CAGTAAGTAAG CAGTAAGTAAG	206	11 171
10	20091745	ATCTCTCTCTCTCTCT	gene:OS10G0519600	UTR5	ATCTCTCTCTCTCTCT ATCTCTCTCTCTCT	12.8132	6 2	ATCTCTCTCTCTCTCT ATCTCTCTCTCTCTCT	999	8 0
10	20119320	ACCCCCCC	gene:OS10G0520400(dist=3255),gene:OS10G0520600(dist=16085)	intergenic	ACCCCCCCC ACCCCCCCC	42.888	0 7	ACCCCCCC ACCCCCCC	91	2 0
10	20134109	AGTGTGTGTGTGTGTGTGTGTGTGTGTGTGT	gene:OS10G0520400(dist=18066),gene:OS10G0520600(dist=1273)	intergenic	AGTGTGTGTGTGTGTGTGTGTGTGTGTGTGT AGTGTGTGTGTGTGTGTGTGTGTGTGTGT	82	1 5	AGTGTGTGTGTGTGTGTGTGTGTGTGTGT AGTGTGTGTGTGTGTGTGTGTGTGTGTGT	108	0 5
10	20499616	CTCAA	gene:OS10G0527800	downstream	CTCAA CTCAA	999	5 0	CTCAA CTCAACCCTTCCCAAATCAA	72	5 5
10	20581533	CGAGAGAGAGAGAGAGAGAGAGA	gene:OS10G0528900(dist=5501),gene:OS10G0529300(dist=8212)	intergenic	CGAGAGAGAGAGAGAGAGAGAGA CGAGAGAGAGAGAGAGAGAGA	35.261	4 5	CGAGAGAGAGAGAGAGAGAGAGA CGAGAGAGAGAGAGAGAGAGAGA	23.3965	4 2
10	20581653	AGGGGGGG	gene:OS10G0528900(dist=5607),gene:OS10G0529300(dist=8107)	intergenic	AGGGGGGG AGGGGGGGGG	4.79867	4 2	AGGGGGGG AGGGGGGG	87	2 0
10	20619332	TGAGAGAGAGAGAGAGAGAGAGAGAGAGAGAG	gene:OS10G0530400	downstream	TGAGAGAGAGAGAGAGAGAGAGAGAGAGAG TGAGAGAGAGAGAGAGAGAGAGAGAGAGAG	186	0 7	TGAGAGAGAGAGAGAGAGAGAGAGAGAGAGAG TGAGAGAGAGAGAGAGAGAGAGAGAGAGAGAG	2.52556	4 3
10	20864687	CCTCTCTCTCTCTCTCTC	gene:OS10G0536100	intronic	CCTCTCTCTCTCTCTCTC CCTCTCTCTCTCTCTCTC	999	9 0	CCTCTCTCTCTCTCTCTC CCTCTCTCTCTCTCTC	32.3733	6 4
10	20947633	AGAGGAGGAGGAGGAGGAGG	gene:OS10G0537600(dist=2426),gene:OS10G0537800(dist=9232)	intergenic	AGAGGAGGAGGAGGAGGAGG AGAGGAGGAGGAGGAGG	44.2271	3 2	AGAGGAGGAGGAGGAGGAGG AGAGGAGGAGGAGGAGGAGG	999	6 0
10	20959041	AGGGGGGGGGGG	gene:OS10G0537800	downstream	AGGGGGGGGGGGGG AGGGGGGGGGGGGG	15.2286	1 5	AGGGGGGGGGGG AGGGGGGGGGGG	67	1 0
10	21062014	GCC	gene:OS10G0540200	intronic	GCC GCC	999	9 0	GCC GCCCCCCCACCC	21.7068	5 3
10	21062828	AGAGGAGAGGA	gene:OS10G0540200	intronic	AGAGGAGAGGA AGAGGAGAGGA	23.2724	9 2	AGAGGAGAGGA AGA	29.1316	3 3
10	21134295	CAAAAAAAAAA	gene:OS10G0541200(dist=4214),gene:OS10G0541600(dist=9389)	intergenic	CAAAAAAAAAAA CAAAAAAAAAAA	9.17534	0 4	CAAAAAAAAAA CAAAAAAAAAA	104	2 0
10	21183489	AGGGGGGGGGGG	gene:OS10G0542400(dist=2218),gene:OS10G0542700(dist=6470)	intergenic	AGGGGGGGGGGGGGGGG AGGGGGGGGGGGGGGGG	102	0 7	AGGGGGGGGGGGGGG AGGGGGGGGGGGGGG	31.8979	0 5
10	21193779	CTTTTTTTTTTTTT	gene:OS10G0542750(dist=2876),gene:OS10G0542800(dist=10077)	intergenic	CTTTTTTTTTTTTT CTTTTTTTTTTTTT	5.10832	0 3	CTTTTTTTTTTT CTTTTTTTTTTT	48.9472	0 7
10	21215869	GGCGCGCGCGCGCG	gene:OS10G0543150(dist=6510),gene:OS10G0543400(dist=3716)	intergenic	GGCGCGCGCGCGCG GGCGCGCGCGCG	57	2 4	GGCGCGCGCGCG GGCGCGCGCGCG	88	0 5
10	21236755	TATACCATAC	gene:OS10G0543800(dist=3667),gene:OS10G0544200(dist=7961)	intergenic	TATACCATAC TATAC	19.3039	13 2	TATACCATAC TATACCATAC	999	8 0
10	21240653	GTTTTTTTTTT	gene:OS10G0543800(dist=7570),gene:OS10G0544200(dist=4062)	intergenic	GTTTTTTTTTTT GTTTTTTTTTTT	27.9539	0 7	GTTTTTTTTTT GTTTTTTTTTT	2.56631	0 6
10	21267610	GTTTTTTTT	gene:OS10G0544500(dist=11006),gene:OS10G0544600(dist=4096)	intergenic	GTTTTTTTT GTTTTTTTT	2.46479	0 4	GTTTTTTTTT GTTTTTTTTT	43.1157	0 9
10	21383950	TAGAG	gene:OS10G0546600(dist=10853),gene:OS10G0546900(dist=2693)	intergenic	TAGAG TAGAG	0	0 0	TAG TAG	132	0 6
10	21479006	AATTATTATTATTATTATTATTATTATT	gene:OS10G0548850	downstream	AATTATTATTATTATTATTATTATT AATTATTATTATTATTATTATTATT	228	0 11	AATTATTATTATTATTATTATTATTATT AATTATTATTATTATTATTATTATT	219	1 10
10	21491592	CTTTTTTTTT	gene:OS10G0549100(dist=1863),gene:OS10G0549500(dist=29263)	intergenic	CTTTTTTTTTT CTTTTTTTTTT	21.9449	1 7	CTTTTTTTTTTT CTTTTTTTTTTT	7.92524	0 6
10	21505867	GGAGAGAGAGAGAGAGAGAGAGA	gene:OS10G0549100(dist=16150),gene:OS10G0549500(dist=14975)	intergenic	GGAGAGAGAGAGAGAGAGAGAGA GGAGAGAGAGAGAGAGAGAGAGA	999	9 0	GGAGAGAGAGAGAGAGAGAGAGA GGAGAGAGAGAGAGAGAGAGA	12.5904	11 3
10	21530693	AC	gene:OS10G0549550	intronic	AC AC	67	1 0	ACC ACC	111	0 5
10	21613461	TTTATTATT	gene:OS10G0550775	UTR3	TTTATTATT TTTATTATTATT	170	6 8	TTTATTATT TTTATTATT	999	10 0
10	21615390	ACAGCAGCAGCAGCAGC	gene:OS10G0550800	UTR5	ACAGCAGCAGCAGCAGC ACAGCAGCAGCAGC	15.4504	12 2	ACAGCAGCAGCAGCAGC ACAGCAGCAGCAGCAGC	999	13 0
10	21627951	ACCCCCCCCCCCCCCCCCC	gene:OS10G0551100	intronic	ACCCCCCCCCCCCCCCCCC ACCCCCCCCCCCCCCCCCC	67	1 0	ACCCCCCCCCCCCCC ACCCCCCCCCCCCCC	38.8457	0 4
10	21637631	TTCCTCCTCCTCCTCCTC	gene:OS10G0551200;gene:OS10G0551401	UTR5;UTR3	TTCCTCCTCCTCCTCCTC TTCCTCCTCCTCCTCCTC	999	7 0	TTCCTCCTCCTCCTCCTC TTCCTCCTCCTCCTC	31.2255	5 2
10	21649766	ATCTCTCTCTCTCTCTCTC	gene:OS10G0551401(dist=11850),gene:OS10G0551600(dist=2249)	intergenic	ATCTCTCTCTCTCTCTCTCTC ATCTCTCTCTCTCTCTCTCTC	228	0 8	ATCTCTCTCTCTCTCTCTC ATCTCTCTCTCTCTCTCTCTC	221	1 10
10	21664401	GATATATATATATATATATATA	gene:OS10G0551900(dist=1203),gene:OS10G0552200(dist=6088)	intergenic	GATATATATATATATATATATA GATATATATATATATATATATA	999	6 0	GATATATATATATATATATATA GATATATATATATATATATATATA	19.3	7 2
10	21681306	CATATATATATATATATAT	gene:OS10G0552400	UTR3	CATATATATATATATATAT CATATATATATATATATAT	999	4 0	CATATATATATATATATAT CATATATATATATATATATAT	88	4 4
10	21711261	TGGGGGGGGGG	gene:OS10G0553300	upstream	TGGGGGGGGGGGGG TGGGGGGGGGGGGG	77	0 6	TGGGGGGGGGG TGGGGGGGGGG	67	1 0
10	21714945	ATCTCTCTCTCTCTCTCTCTCTCTCTCTCT	gene:OS10G0553300(dist=3996),gene:OS10G0553600(dist=6827)	intergenic	ATCTCTCTCTCTCTCTCTCTCTCTCTCTCT ATCTCTCTCTCTCTCTCTCTCTCT	5.72715	3 2	ATCTCTCTCTCTCTCTCTCTCTCTCTCTCT ATCTCTCTCTCTCTCTCTCTCTCTCTCTCT	999	7 0
10	21722375	GCGCCGCCGCCGCCGCCGCCGCCG	gene:OS10G0553600:transcript:OS10T0553600-00:exon1:c.590_592del:p.197_198del,	nonframeshift deletion	GCGCCGCCGCCGCCGCCGCCGCCG GCGCCGCCGCCGCCGCCGCCG	40.893	4 2	GCGCCGCCGCCGCCGCCGCCGCCG GCGCCGCCGCCGCCGCCGCCGCCG	999	5 0
10	21798743	TTCTCTCTCTCTCTCTCTCTCT	gene:OS10G0555100	upstream	TTCTCTCTCTCTCTCTCTCTCT TTCTCTCTCTCTCTCTCT	31.8315	7 2	TTCTCTCTCTCTCTCTCTCTCT TTCTCTCTCTCTCTCTCTCTCT	28.5369	6 1
10	21898322	CAGAGAGAGAGAGAGAGAGAG	gene:OS10G0556600(dist=2660),gene:OS10G0556700(dist=2374)	intergenic	CAGAGAGAGAGAGAGAGAGAG CAGAGAGAGAGAGAGAGAG	25.7141	6 2	CAGAGAGAGAGAGAGAGAGAG CAGAGAGAGAGAGAGAGAGAG	999	5 0
10	21941491	ATGTGTGTGTGTGTGTGTGTGTG	gene:OS10G0557133(dist=6310),gene:OS10G0557366(dist=2650)	intergenic	ATGTGTGTGTGTGTGTGTGTGTG ATGTGTGTGTGTGTGTGTGTGTG	97	2 0	ATGTGTGTGTGTGTGTGTGTGTG ATGTGTGTGTGTGTGTGTGTG	76	2 4
10	22029027	CTT	gene:OS10G0559650	intronic	CTT C	8.85262	10 2	CTT CTT	999	11 0
10	22090378	TTATATATATATATATA	gene:OS10G0560500(dist=5405),gene:OS10G0560700(dist=9152)	intergenic	TTATATATATATATATA TTATATATATATATATATA	150	2 6	TTATATATATATATATATA TTATATATATATATATATA	228	1 13
10	22154326	GTAATTAATTAATTAATTAA	gene:OS10G0561800	downstream	GTAATTAATTAATTAATTAA GTAATTAATTAATTAA	18.7169	11 2	GTAATTAATTAATTAATTAA GTAATTAATTAATTAATTAA	999	11 0
10	22209579	TTATATATATATATATATATATA	gene:OS10G0562700(dist=7265),gene:OS10G0563000(dist=6807)	intergenic	TTATATATATATATATATATATA TTATATATATATATATATATA	24.6888	7 2	TTATATATATATATATATATATA TTATATATATATATATATATATA	999	9 0
10	22231667	GGAGAGAGAGAGAGAGAGAGAGAGA	gene:OS10G0563200	intronic	GGAGAGAGAGAGAGAGAGAGAGAGA GGAGAGAGAGAGAGAGAGAGAGAGAGA	25.84	9 2	GGAGAGAGAGAGAGAGAGAGAGAGA GGAGAGAGAGAGAGAGAGAGAGAGA	999	8 0
10	22263315	AG	gene:OS10G0563800(dist=1353),gene:OS10G0563900(dist=5284)	intergenic	A A	61	0 5	AG AG	999	7 0
10	22288892	TCGCCGCCGCCGCCGCCGC	gene:OS10G0564300	UTR3	TCGCCGCCGCCGCCGCCGC TCGCCGCCGCCGCCGCCGC	999	9 0	TCGCCGCCGCCGCCGCCGC TCGCCGCCGCCGCCGC	18.0902	6 2
10	22345239	CAAAAAAAAAA	gene:OS10G0565300(dist=5333),gene:OS10G0565401(dist=8257)	intergenic	CAAAAAAAAAA CAAAAAAAAAA	2.77617	0 3	CAAAAAAAAAAA CAAAAAAAAAAA	22.7987	2 11
10	22368400	CTTTTTTTTTTTT	gene:OS10G0565401(dist=13986),gene:OS10G0565500(dist=4920)	intergenic	CTTTTTTTTTTTTT CTTTTTTTTTTTTT	37.1844	1 17	CTTTTTTTTTTTT CTTTTTTTTTTTT	5.53954	0 3
10	22430519	CAGAGAGAGAGAGAGAGAGAGAGAGAG	gene:OS10G0566300(dist=2804),gene:OS10G0566400(dist=4766)	intergenic	CAGAGAGAGAGAGAGAGAGAGAGAGAG CAGAGAGAGAGAGAGAGAGAGAGAG	220	2 11	CAGAGAGAGAGAGAGAGAGAGAGAG CAGAGAGAGAGAGAGAGAGAGAGAG	201	0 10
10	22641085	CGCGGCGGCGGCGGCGGCGGCG	gene:OS10G0571200:transcript:OS10T0571200-01:exon1:c.97_99del:p.33_33del,	nonframeshift deletion	CGCGGCGGCGGCGGCGGCGGCG CGCGGCGGCGGCGGCGGCGGCG	127	3 0	CGCGGCGGCGGCGGCGGCGGCG CGCGGCGGCGGCGGCGGCG	19.2414	2 2
10	22690776	CCTCTCTCTCTCTCTCTCTCTC	gene:OS10G0572300	UTR5	CCTCTCTCTCTCTCTCTCTCTC CCTCTCTCTCTCTCTCTCTCTCTC	30.8783	9 4	CCTCTCTCTCTCTCTCTCTCTC CCTCTCTCTCTCTCTCTCTCTC	999	11 0
11	79227	TGAG	gene:OS11G0102200	upstream	TGAG TG	4.49996	5 2	TGAG TGAG	999	7 0
11	100975	CGAGAGAGAGAGAGAGAGAGAG	gene:OS11G0102600	UTR5	CGAGAGAGAGAGAGAGAGAGAG CGAGAGAGAGAGAGAGAGAGAG	999	10 0	CGAGAGAGAGAGAGAGAGAGAG CGAGAGAGAGAGAGAGAGAG	17.3822	6 3
11	127224	TATACA	gene:OS11G0103000;gene:OS11G0103050	upstream;downstream	TATACA TA	47.1899	2 2	TATACA TATACA	111	3 0
11	186598	CGAGAGAGAGAGAG	gene:OS11G0104260(dist=5069),gene:OS11G0104300(dist=7567)	intergenic	CGAGAGAGAGAGAGAG CGAGAGAGAGAGAGAG	144	0 4	CGAGAGAGAGAGAG CGAGAGAGAGAGAG	67	1 0
11	383479	GTGGCTGGCTGGCTGGC	gene:OS11G0107700(dist=20869),gene:OS11G0108650(dist=8757)	intergenic	GTGGCTGGCTGGCTGGCTGGC GTGGCTGGCTGGCTGGCTGGC	228	0 7	GTGGCTGGCTGGCTGGC GTGGCTGGCTGGCTGGC	72	2 0
11	427203	AAGAGAGAGAGAGAGAGAGAGAGAGAGAGA	gene:OS11G0109000(dist=1851),gene:OS11G0109200(dist=3212)	intergenic	AAGAGAGAGAGAGAGAGAGAGAGAGAGAGA AAGAGAGAGAGAGAGAGAGAGAGAGAGAGAGA	3.25853	4 2	AAGAGAGAGAGAGAGAGAGAGAGAGAGAGA AAGAGAGAGAGAGAGAGAGAGAGAGAGAGA	999	6 0
11	448512	GCCTCCTCCTCCTCCTCCTCCTC	gene:OS11G0109633:transcript:OS11T0109633-00:exon1:c.1345_1347del:p.449_449del,	nonframeshift deletion	GCCTCCTCCTCCTCCTCCTCCTC GCCTCCTCCTCCTCCTCCTC	28.4072	2 2	GCCTCCTCCTCCTCCTCCTCCTC GCCTCCTCCTCCTCCTCCTCCTC	999	7 0
11	655213	CAAAAAAAAAA	gene:OS11G0114600	UTR3	CAAAAAAAAA CAAAAAAAAA	36.9929	0 9	CAAAAAAAAAA CAAAAAAAAAA	2.77617	0 3
11	687561	AAGAGAGAGAGAG	gene:OS11G0115301	downstream	AAGAGAGAGAGAG AAGAGAGAGAGAGAG	212	1 8	AAGAGAGAGAGAGAG AAGAGAGAGAGAGAG	117	0 4
11	689763	AATATATATATATATA	gene:OS11G0115301(dist=2316),gene:OS11G0115350(dist=3548)	intergenic	AATATATATATATATA AATATATATATATA	48.3904	6 3	AATATATATATATATA AATATATATATATATA	999	13 0
11	719531	TA	gene:OS11G0116000(dist=3054),gene:OS11G0116200(dist=3401)	intergenic	TA TAA	97	2 7	TAA TAA	134	0 7
11	763451	TCCCCCCCCCCCCCCCCCCCC	gene:OS11G0116900	upstream	TCCCCCCCCCCCCCCCCCCCC TCCCCCCCCCCCCCCCCCCCC	0	0 0	TCCCCCCCCCCCCCC TCCCCCCCCCCCCCC	42.8335	0 4
11	771063	CT	gene:OS11G0116900(dist=7738),gene:OS11G0117300(dist=7517)	intergenic	CT CT	999	10 0	C C	13.1721	0 2
11	795612	C	gene:OS11G0117600	upstream	C C	999	6 0	CTGTA CTGTA	27.1364	0 2
11	796680	TACACACACACACACA	gene:OS11G0117600(dist=1154),gene:OS11G0117700(dist=4937)	intergenic	TACACACACACACACA TACACACACACACA	170	2 6	TACACACACACACA TACACACACACACA	106	0 4
11	805705	GCTCTCTCTCTCTCTCTCTCTCTCTCTCTCTCT	gene:OS11G0117700	upstream	GCTCTCTCTCTCTCTCTCTCTCTCTCTCTCTCTCTCT GCTCTCTCTCTCTCTCTCTCTCTCTCTCTCTCTCTCT	98	0 3	GCTCTCTCTCTCTCTCTCTCTCTCTCTCTCTCT GCTCTCTCTCTCTCTCTCTCTCTCTCTCTCTCT	999	5 0
11	1141606	GTCTCTCTCTCTCTCTCTCT	gene:OS11G0124900	upstream	GTCTCTCTCTCTCTCTCTCT GTCTCTCTCTCTCTCTCTCTCT	3.60769	4 2	GTCTCTCTCTCTCTCTCTCT GTCTCTCTCTCTCTCTCTCT	999	7 0
11	1214101	CTATCAA	gene:OS11G0126500(dist=2585),gene:OS11G0126800(dist=11083)	intergenic	CTATCAA CTATCAA	8.85606	7 3	CTATCAA CTATCAAGTATCAA	106	9 10
11	1306470	CCGCCGACGCCGACGCC	gene:OS11G0128400:transcript:OS11T0128400-01:exon1:c.115_120del:p.39_40del,	nonframeshift deletion	CCGCCGACGCCGACGCC CCGCCGACGCCGACGCC	999	9 0	CCGCCGACGCCGACGCC CCGCCGACGCC	26.7633	7 2
11	1367801	AAGAGAGAGAGAGAGAGAGA	gene:OS11G0129700	intronic	AAGAGAGAGAGAGAGAGAGA AAGAGAGAGAGAGAGAGA	19.9609	6 2	AAGAGAGAGAGAGAGAGAGA AAGAGAGAGAGAGAGAGAGA	999	11 0
11	1602350	GGAGAGAGAGAGAGAG	gene:OS11G0134100(dist=18019),gene:OS11G0134300(dist=2817)	intergenic	GGAGAGAGAGAGAGAG GGAGAGAGAGAGAGAG	999	9 0	GGAGAGAGAGAGAGAG GGAGAGAGAGAGAG	10.9004	8 2
11	1645082	CATGAATG	gene:OS11G0135300	intronic	CATGAATG CATG	4.76357	10 2	CATGAATG CATGAATG	999	9 0
11	1670484	ACTCTCTCTCTCTCTCTCTCTC	gene:OS11G0135900(dist=5391),gene:OS11G0136300(dist=8243)	intergenic	ACTCTCTCTCTCTCTCTCTCTC ACTCTCTCTCTCTCTCTCTCTC	999	4 0	ACTCTCTCTCTCTCTCTCTCTC ACTCTCTCTCTCTCTCTCTC	41.0484	4 3
11	1806170	TGAGAGAGAGAGAGAGAGAG	gene:OS11G0138700(dist=3526),gene:OS11G0138900(dist=1940)	intergenic	TGAGAGAGAGAGAGAGAGAG TGAGAGAGAGAGAGAGAG	17.7706	10 2	TGAGAGAGAGAGAGAGAGAG TGAGAGAGAGAGAGAGAGAG	999	7 0
11	1923842	TCCCCCCCCCCC	gene:OS11G0141333(dist=1922),gene:OS11G0141400(dist=7605)	intergenic	TCCCCCCCCCC TCCCCCCCCCC	13.0374	0 6	TCCCCCCCCCCC TCCCCCCCCCCC	55	1 0
11	1940196	CCTCTCTCTCTCTCTCTCTCTC	gene:OS11G0141550	upstream	CCTCTCTCTCTCTCTCTCTCTC CCTCTCTCTCTCTCTCTCTCTCTC	19.6841	5 2	CCTCTCTCTCTCTCTCTCTCTC CCTCTCTCTCTCTCTCTCTCTC	999	5 0
11	1947260	TGGG	gene:OS11G0141800	upstream	TGGG TGGGG	15.0734	5 3	TGGG TGGG	21.8831	12 3
11	1947344	ATATT	gene:OS11G0141800	upstream	ATATT ATATTATT	12.7553	8 4	ATATT ATATT	999	14 0
11	1998658	ATCTCTCTCTCTCTCTCTCTCTCTCTCTCTCTCTCTCTCTCTCT	gene:OS11G0142800	upstream	ATCTCTCTCTCTCTCTCTCTCTCTCTCTCTCTCTCTCTCTCTCT ATCTCTCTCTCTCTCTCTCTCTCTCTCTCTCTCTCTCTCTCTCT	999	6 0	ATCTCTCTCTCTCTCTCTCTCTCTCTCTCTCTCTCTCTCTCTCT ATCTCTCTCTCTCTCTCTCTCTCTCTCTCTCTCTCTCTCTCT	8.68752	3 2
11	2026866	CAAAAAAAAAAAA	gene:OS11G0143700	downstream	CAAAAAAAAAAAA CAAAAAAAAAAAA	6.49487	2 6	CAAAAAAAAAAA CAAAAAAAAAAA	31.1181	0 12
11	2084974	GAAAAAAAA	gene:OS11G0145700(dist=3468),gene:OS11G0146000(dist=2141)	intergenic	GAAAAAAAA GAAAAAAAAAA	23.3768	7 5	GAAAAAAAA GAAAAAAAA	999	18 0
11	2085852	CAAAA	gene:OS11G0145700(dist=4342),gene:OS11G0146000(dist=1267)	intergenic	CAAAA CAAA	29.9522	10 7	CAAAA CAAAA	27.2171	12 3
11	2086355	CAAAAAAA	gene:OS11G0146000	downstream	CAAAAAAA CAAAAAAA	21.1815	10 4	CAAAAAAA CAAAAAA	10.7101	5 7
11	2249301	CATATATATATATA	gene:OS11G0148700	intronic	CATATATATATATA CATATATATATATA	999	9 0	CATATATATATATA CATATATATATATATA	36.0479	8 2
11	2523732	CCTCTCTCTCTCTCTCTCTCTCTCTCTCTCTCT	gene:OS11G0153800	intronic	CCTCTCTCTCTCTCTCTCTCTCTCTCTCTCTCT CCTCTCTCTCTCTCTCTCTCTCTCTCTCT	8.27136	2 2	CCTCTCTCTCTCTCTCTCTCTCTCTCTCTCTCT CCTCTCTCTCTCTCTCTCTCTCTCTCTCTCTCT	22.428	9 2
11	2544877	ACTCTCTCTCTCTCTCTCTCTCTCTCTCTCTCTCT	gene:OS11G0154300(dist=1921),gene:OS11G0154500(dist=5640)	intergenic	ACTCTCTCTCTCTCTCTCTCTCTCTCTCTCTCTCT ACTCTCTCTCTCTCTCTCTCTCTCTCTCTCTCTCTCTCT	114	1 4	ACTCTCTCTCTCTCTCTCTCTCTCTCTCTCTCTCTCTCT ACTCTCTCTCTCTCTCTCTCTCTCTCTCTCTCTCTCTCT	202	0 8
11	2594432	TA	gene:OS11G0155350(dist=6197),gene:OS11G0155425(dist=2222)	intergenic	TA TA	999	9 0	TA T	13.3047	8 4
11	2673087	TGAGAGAGAGAGAGAGAGAGAGAGA	gene:OS11G0156401(dist=6582),gene:OS11G0156600(dist=9894)	intergenic	TGAGAGAGAGAGAGAGAGAGAGAGA TGAGAGAGAGAGAGAGAGAGAGAGAGA	27.9042	4 3	TGAGAGAGAGAGAGAGAGAGAGAGA TGAGAGAGAGAGAGAGAGAGAGAGA	999	12 0
11	2703693	TTGTGTGTGTGTGTGTGT	gene:OS11G0156800(dist=4005),gene:OS11G0157000(dist=9520)	intergenic	TTGTGTGTGTGTGTGTGT TTGTGTGTGTGTGTGTGT	999	8 0	TTGTGTGTGTGTGTGTGT TTGTGTGTGTGTGTGT	19.3109	8 2
11	2743808	CCTCTCTCTCTCTCT	gene:OS11G0157200(dist=4358),gene:OS11G0157300(dist=2557)	intergenic	CCTCTCTCTCTCTCT CCTCTCTCTCTCTCT	999	5 0	CCTCTCTCTCTCTCT CCTCTCTCTCTCT	12.4209	9 2
11	2764394	CCACACACACACACACACACACACACAC	gene:OS11G0157400	intronic	CCACACACACACACACACACACACACAC CCACACACACACACACACACACACAC	66	5 3	CCACACACACACACACACACACACACAC CCACACACACACACACACACACACACAC	999	6 0
11	2789306	TGGGGGGG	gene:OS11G0157600	intronic	TGGGGGGG TGGGGGGG	67	1 0	TGGGGGGGG TGGGGGGGG	42.9949	0 7
11	2869810	GATTATTATTATTATTATTATTATTATTATTATTATTATTATTATTATTATTATTATTATTATTATTATTATTATTAT	gene:OS11G0159000	upstream	GATTATTATTATTATTATTATTATTATTATTATTATTATTATTATTATTATTATTATTATTATTATTATTATTATTAT GATTATTATTATTATTATTATTATTATTATTATTATTATTATTATTATTATTATTATTATTATTATTATTATTATTAT	157	4 0	GATTATTATTATTATTATTATTATTATTATTATTATTATTATTATTATTATTATTATTATTATTATTATTATTATTATTAT GATTATTATTATTATTATTATTATTATTATTATTATTATTATTATTATTATTATTATTATTATTATTATTATTATTATTAT	73	0 2
11	2935353	AATATATATATATATATATATATAT	gene:OS11G0160400(dist=1535),gene:OS11G0160500(dist=3897)	intergenic	AATATATATATATATATATATATAT AATATATATATATATATATATATATAT	17.1479	3 2	AATATATATATATATATATATATAT AATATATATATATATATATATATAT	64	1 0
11	2965879	TTATATATATATATATATATATATATATATATAT	gene:OS11G0160900	upstream	TTATATATATATATATATATATATATATATATAT TTATATATATATATATATATATATATATATAT	17.2895	2 2	TTATATATATATATATATATATATATATATATAT TTATATATATATATATATATATATATATATATAT	999	4 0
11	3023345	CATATATATATATATAT	gene:OS11G0161800	upstream	CATATATATATATATAT CATATATATATATAT	32.3947	6 3	CATATATATATATATAT CATATATATATATATAT	148	4 0
11	3207618	GTATATATATATATATATATATATATAT	gene:OS11G0166450(dist=22533),gene:OS11G0166800(dist=26078)	intergenic	GTATATATATATATATATATATATATAT GTATATATATATATATATATATATATATAT	17.4749	2 2	GTATATATATATATATATATATATATAT GTATATATATATATATATATATATATAT	67	1 0
11	3328682	CCTCTCTCTCTCTCTC	gene:OS11G0168600(dist=12489),gene:OS11G0169100(dist=3752)	intergenic	CCTCTCTCTCTCTCTC CCTCTCTCTCTCTCTC	999	7 0	CCTCTCTCTCTCTCTC CCTCTCTCTCTCTC	29.2725	5 2
11	3733913	CTCGTCGTCGTCGTCGTCGTCGTCG	gene:OS11G0175000(dist=10332),gene:OS11G0175300(dist=3172)	intergenic	CTCGTCGTCGTCGTCGTCGTCGTCG CTCGTCGTCGTCGTCGTCGTCGTCG	154	4 0	CTCGTCGTCGTCGTCGTCGTCGTCG CTCGTCGTCGTCGTCGTCGTCG	3.87912	8 2
11	4110192	ATTTTTTTTTT	gene:OS11G0181900	downstream	ATTTTTTTTTT ATTTTTTTTTT	97	2 0	ATTTTTTTTT ATTTTTTTTT	26.146	0 11
11	4140371	CCTCTCTCTCTCTCTCTCTCTCTCTCTCTCTC	gene:OS11G0182400	UTR5	CCTCTCTCTCTCTCTCTCTCTCTCTCTCTCTC CCTCTCTCTCTCTCTCTCTCTCTCTCTCTC	16.7792	7 2	CCTCTCTCTCTCTCTCTCTCTCTCTCTCTCTC CCTCTCTCTCTCTCTCTCTCTCTCTCTCTCTC	999	9 0
11	4307478	GAAAAAA	gene:OS11G0184900(dist=5700),gene:OS11G0185100(dist=7559)	intergenic	GAAAAAA GAAAAAA	30.7496	13 2	GAAAAAA GAAAAAAA	51	3 10
11	4307977	A	gene:OS11G0184900(dist=6193),gene:OS11G0185100(dist=7066)	intergenic	A AATT	9.23262	10 2	A A	999	9 0
11	4336620	CTTTTTTTTT	gene:OS11G0185100(dist=21014),gene:OS11G0185800(dist=14648)	intergenic	CTTTTTTTTTTT CTTTTTTTTTTT	53	0 4	CTTTTTTTTT CTTTTTTTTT	6.47298	0 1
11	4345178	A	gene:OS11G0185100(dist=29563),gene:OS11G0185800(dist=6099)	intergenic	A A	0	0 0	ACTTATAATATG ACTTATAATATG	228	0 12
11	4356217	ACTCTCTCTCTCTCTC	gene:OS11G0186050	downstream	ACTCTCTCTCTCTCTC ACTCTCTCTCTCTCTCTC	96	1 3	ACTCTCTCTCTCTCTCTC ACTCTCTCTCTCTCTCTC	202	0 7
11	4381172	CATATATATATATATATAT	gene:OS11G0186300	UTR5	CATATATATATATATATAT CATATATATATATATATATAT	142	1 6	CATATATATATATATATATAT CATATATATATATATATATAT	103	0 4
11	4398953	AAA	gene:OS11G0186400(dist=1147),gene:OS11G0186500(dist=2496)	intergenic	AAATAAA AAATAAA	177	0 11	AAATAA AAATAA	67	0 6
11	4398953	AAAA	gene:OS11G0186400(dist=1145),gene:OS11G0186500(dist=2495)	intergenic	AAATAAA AAATAAA	177	0 11	AAATAA AAATAA	67	0 6
11	4428377	TCGCCGCCGCCGCCGCCGCCGC	gene:OS11G0187100:transcript:OS11T0187100-00:exon6:c.2528_2530del:p.843_844del,	nonframeshift deletion	TCGCCGCCGCCGCCGCCGCCGC TCGCCGCCGCCGCCGCCGC	44.2271	3 2	TCGCCGCCGCCGCCGCCGCCGC TCGCCGCCGCCGCCGCCGCCGC	140	4 0
11	4545659	TGTAGTAGTAGT	gene:OS11G0189600	intronic	TGTAGTAGTAGT TGTAGTAGT	13.0008	8 2	TGTAGTAGTAGT TGTAGTAGTAGT	999	8 0
11	4594036	GCTCTCTCTCTCTCTCTCTC	gene:OS11G0189900(dist=27967),gene:OS11G0191300(dist=20099)	intergenic	GCTCTCTCTCTCTCTCTCTC GCTCTCTCTCTCTCTCTC	10.4849	6 3	GCTCTCTCTCTCTCTCTCTC GCTCTCTCTCTCTCTCTCTC	999	5 0
11	4748256	TAATCA	gene:OS11G0194900(dist=9830),gene:OS11G0195000(dist=9178)	intergenic	TAATCA TAATCAATCA	12.5834	7 2	TAATCA TAATCA	999	23 0
11	4838882	ATTTTTTT	gene:OS11G0195800(dist=30272),gene:OS11G0197200(dist=20314)	intergenic	ATTTTTTT ATTTTTTT	999	10 0	ATTTTTTT ATTTTTTTTT	21.1173	6 6
11	4845734	CATATATATATATATATATATA	gene:OS11G0195800(dist=37137),gene:OS11G0197200(dist=13448)	intergenic	CATATATATATATATATATATA CATATATATATATATATATATA	999	7 0	CATATATATATATATATATATA CATATATATATATATATATA	33.7612	5 2
11	5013626	CGAGAGAGAGAGAGAGAG	gene:OS11G0199801	UTR5	CGAGAGAGAGAGAGAGAG CGAGAGAGAGAGAGAG	32.1573	6 2	CGAGAGAGAGAGAGAGAG CGAGAGAGAGAGAGAGAG	157	5 0
11	5156403	AAGAGAGAGAGAGAGAGA	gene:OS11G0202000;gene:OS11G0202100	upstream;downstream	AAGAGAGAGAGAGAGAGA AAGAGAGAGAGAGAGAGA	999	12 0	AAGAGAGAGAGAGAGAGA AAGAGAGAGAGAGAGA	51	5 3
11	5233041	GCACCATC	gene:OS11G0202900(dist=35881),gene:OS11G0203400(dist=5397)	intergenic	GCACCATC GC	79	12 10	GCACCATC GCACCATC	29.9272	13 2
11	5233119	TCTCCTCTGGCTCCTC	gene:OS11G0202900(dist=35964),gene:OS11G0203400(dist=5311)	intergenic	TCTCCTCTGGCTCCTC TCTCCTC	24.426	15 4	TCTCCTCTGGCTCCTC TCTCCTCTGGCTCCTC	999	15 0
11	5355491	TTCT	gene:OS11G0206150;gene:OS11G0206000,gene:OS11G0206101	upstream;downstream	TTCT TT	3.4581	6 2	TTCT TTCT	999	11 0
11	5395433	GTTTTTT	gene:OS11G0206850	upstream	GTTTTTT GTTTTTTT	47.2346	7 11	GTTTTTT GTTTTTT	30.8106	21 5
11	5421205	TGCAGCAACAACAGCAGCAACAACA	gene:OS11G0207100:transcript:OS11T0207100-01:exon2:c.891_902del:p.297_301del,	nonframeshift deletion	TGCAGCAACAACAGCAGCAACAACA TGCAGCAACAACAGCAGCAACAACA	999	8 0	TGCAGCAACAACAGCAGCAACAACA TGCAGCAACAACA	82	6 3
11	5773916	CAA	gene:OS11G0211200	UTR5	CAA CAA	95	2 0	CAA CA	4.71953	3 2
11	5806347	T	gene:OS11G0211700	upstream	T T	999	11 0	T TTTG	61	3 3
11	6085496	ATCTCTCTCTCTCTCTCTCTCTCTCTCTCTCTCTCT	gene:OS11G0216300(dist=11771),gene:OS11G0216400(dist=2500)	intergenic	ATCTCTCTCTCTCTCTCTCTCTCTCTCTCTCTCTCT ATCTCTCTCTCTCTCTCTCTCTCTCTCTCTCTCTCT	135	3 0	ATCTCTCTCTCTCTCTCTCTCTCTCTCTCTCTCTCT ATCTCTCTCTCTCTCTCTCTCTCTCTCTCTCTCT	5.22932	5 2
11	6094797	GCTCTCTCTCTCTCTCTCTCTCTCTCTCTCTCTCTC	gene:OS11G0216400(dist=3359),gene:OS11G0216900(dist=8031)	intergenic	GCTCTCTCTCTCTCTCTCTCTCTCTCTCTCTCTCTC GCTCTCTCTCTCTCTCTCTCTCTCTCTCTCTCTC	35.1662	3 2	GCTCTCTCTCTCTCTCTCTCTCTCTCTCTCTCTCTC GCTCTCTCTCTCTCTCTCTCTCTCTCTCTCTCTCTC	5.79722	3 2
11	6114270	CAAAAA	gene:OS11G0217300,gene:OS11G0217500	downstream	CAAAAA CAAAAA	0	249 0	CAAAA CAAAA	60	13 59
11	6188893	TTGTGTGTGTGTGTGTGTGTGTGTGTGTGTG	gene:OS11G0218678;gene:OS11G0218560,gene:OS11G0218619	upstream;downstream	TTGTGTGTGTGTGTGTGTGTGTGTGTGTGTG TTGTGTGTGTGTGTGTGTGTGTGTGTGTGTGTG	38.1405	4 5	TTGTGTGTGTGTGTGTGTGTGTGTGTGTGTG TTGTGTGTGTGTGTGTGTGTGTGTGTGTGTG	999	11 0
11	6297078	GGTTGTTGTTGTTGTTGTTGTTGT	gene:OS11G0220500:transcript:OS11T0220500-00:exon3:c.1995_1997del:p.665_666del,	nonframeshift deletion	GGTTGTTGTTGTTGTTGTTGTTGT GGTTGTTGTTGTTGTTGTTGT	6.70981	8 2	GGTTGTTGTTGTTGTTGTTGTTGT GGTTGTTGTTGTTGTTGTTGTTGT	999	8 0
11	6353056	TTCTCTCTCTCTCTCTCTCTCTCTCTCTCT	gene:OS11G0221200(dist=3326),gene:OS11G0221300(dist=3753)	intergenic	TTCTCTCTCTCTCTCTCTCTCTCTCTCTCT TTCTCTCTCTCTCTCTCTCTCTCTCTCT	58	2 3	TTCTCTCTCTCTCTCTCTCTCTCTCTCTCT TTCTCTCTCTCTCTCTCTCTCTCTCTCTCT	999	11 0
11	6396618	AAGAGAGAGAGAGAG	gene:OS11G0222200(dist=1880),gene:OS11G0222320(dist=1834)	intergenic	AAGAGAGAGAGAGAG AAGAGAGAGAGAGAG	150	4 0	AAGAGAGAGAGAGAG AAGAGAGAGAGAG	27.8403	6 2
11	6492109	TT	gene:OS11G0224040(dist=11680),gene:OS11G0224200(dist=2689)	intergenic	TT TT	999	7 0	TT TTATAT	45.4051	8 5
11	6494833	TCGCCGCCGCCGCCGCCGC	gene:OS11G0224200:transcript:OS11T0224200-00:exon1:c.51_53del:p.17_18del,	nonframeshift deletion	TCGCCGCCGCCGCCGCCGC TCGCCGCCGCCGCCGCCGC	122	3 0	TCGCCGCCGCCGCCGCCGC TCGCCGCCGCCGCCGC	22.4117	2 2
11	6663381	AG	gene:OS11G0227100(dist=4398),gene:OS11G0227200(dist=5125)	intergenic	AG A	54	1 4	A A	134	0 6
11	6664435	CTCATC	gene:OS11G0227100(dist=5454),gene:OS11G0227200(dist=4067)	intergenic	CTCATC CTCATC	80	2 0	CTC CTC	86	0 4
11	6665197	A	gene:OS11G0227100(dist=6213),gene:OS11G0227200(dist=3310)	intergenic	A A	63	1 0	AG AG	47.6162	0 4
11	6670222	TTTGCAGTTGCAG	gene:OS11G0227200	intronic	TTTGCAGTTGCAG TTTGCAG	12.9268	3 2	TTTGCAGTTGCAG TTTGCAGTTGCAG	999	11 0
11	6671158	TTCGTTATTCTTTTCTTTCCTACTGTAAATTTGTCAAA	gene:OS11G0227200	intronic	T T	145	0 4	TTCGTTATTCTTTTCTTTCCTACTGTAAATTTGTCAAA TTCGTTATTCTTTTCTTTCCTACTGTAAATTTGTCAAA	0	0 0
11	6681457	TTATA	gene:OS11G0227250	UTR5	TTATA TTATA	52	1 0	TTA TTA	79	0 5
11	6692512	ACAATATTAACCTTAAAGCGAAACTTTAGGGATCAAGTGGGC	gene:OS11G0227700	UTR5	ACAATATTAACCTTAAAGCGAAACTTTAGGGATCAAGTGGGC ACAATATTAACCTTAAAGCGAAACTTTAGGGATCAAGTGGGC	64	1 0	AC AC	128	0 4
11	6694355	CAAAAAA	gene:OS11G0227700	UTR5	CAAAAAA CAAAAAA	33.5884	1 0	CAAAAAAAA CAAAAAAAA	65	0 4
11	6718780	A	gene:OS11G0227800(dist=9907),gene:OS11G0228201(dist=108353)	intergenic	A A	67	1 0	AT AT	21.6456	0 4
11	6767932	ACTTCCG	gene:OS11G0227800(dist=59060),gene:OS11G0228201(dist=59195)	intergenic	A A	36.3146	1 2	ACTTCCG ACTTCCG	52	4 0
11	6870030	C	gene:OS11G0229100(dist=2145),gene:OS11G0229333(dist=1921)	intergenic	C C	60	1 0	CA CA	114	0 8
11	6870868	CTTTTTTTTTT	gene:OS11G0229100(dist=2993),gene:OS11G0229333(dist=1073)	intergenic	CTTTTTTTTTTT CTTTTTTTTTTT	34.0329	0 9	CTTTTTTTTTT CTTTTTTTTTT	3.65913	2 7
11	6887270	CTTTTTTTTTTTTT	gene:OS11G0229400(dist=2513),gene:OS11G0229500(dist=1082)	intergenic	CTTTTTTTTTT CTTTTTTTTTT	73	0 5	CTTTTTTTTTTTTT CTTTTTTTTTTTTT	64	1 0
11	6912174	TCCCC	gene:OS11G0229700(dist=13337),gene:OS11G0230400(dist=13459)	intergenic	TCC TCC	55	0 4	TCCCC TCCCC	59	1 0
11	6919063	TTGGCCTGG	gene:OS11G0229700(dist=20227),gene:OS11G0230400(dist=6566)	intergenic	TTGGCCTGG TTGGCCTGG	43.5868	1 0	TTGG TTGG	64	0 4
11	6922863	AGAATTTT	gene:OS11G0229700(dist=24030),gene:OS11G0230400(dist=2767)	intergenic	AGAATTTTGAATTTT AGAATTTTGAATTTT	81	0 4	AGAATTTT AGAATTTT	57	1 0
11	6927220	TCCC	gene:OS11G0230400	downstream	TCC TCC	8.53519	0 2	TCCC TCCC	143	4 0
11	6965808	A	gene:OS11G0231200(dist=1244),gene:OS11G0231400(dist=2827)	intergenic	A A	63	4 0	AG AG	69	0 3
11	7017943	T	gene:OS11G0232100	intronic	T T	59	1 0	TC TC	96	0 4
11	7018545	A	gene:OS11G0232100	UTR5	ACC ACC	111	0 4	A A	12.0267	0 1
11	7045568	TGCCGCCGCCG	gene:OS11G0232100(dist=26870),gene:OS11G0233000(dist=10936)	intergenic	TGCCGCCG TGCCGCCG	63	0 4	TGCCGCCGCCG TGCCGCCGCCG	9.21607	0 2
11	7070939	ACTTTAAGTCCCTTTAAGTC	gene:OS11G0233201(dist=5173),gene:OS11G0233400(dist=3251)	intergenic	ACTTTAAGTCCCTTTAAGTC ACTTTAAGTCCCTTTAAGTC	999	7 0	ACTTTAAGTCCCTTTAAGTCCCTTTAAGTC ACTTTAAGTCCCTTTAAGTCCCTTTAAGTC	31.0653	0 2
11	7081943	AAGAGAGAGAGAGAG	gene:OS11G0233400(dist=6018),gene:OS11G0233800(dist=22307)	intergenic	AAGAGAGAGAGAGAG AAGAGAGAGAGAGAG	5.32984	0 1	AAGAGAGAGAGAG AAGAGAGAGAGAG	57	0 4
11	7084398	AAATCACTGAATCACATTTGAATCACTGAATCA	gene:OS11G0233400(dist=8474),gene:OS11G0233800(dist=19834)	intergenic	AAATCACTGAATCACATTTGAATCACTGAATCA AAATCACTGAATCACATTTGAATCACTGAATCA	104	2 0	AAATCACTGAATCA AAATCACTGAATCA	228	0 9
11	7095635	CTT	gene:OS11G0233400(dist=19699),gene:OS11G0233800(dist=8627)	intergenic	CTT CTT	999	5 0	CT CT	74	0 4
11	7097837	GGATGA	gene:OS11G0233400(dist=21902),gene:OS11G0233800(dist=6422)	intergenic	GGA GGA	15.9565	0 4	GGATGA GGATGA	154	6 0
11	7098063	AAAACAAA	gene:OS11G0233400(dist=22129),gene:OS11G0233800(dist=6194)	intergenic	AAAA AAAA	208	0 6	AAAACAAA AAAACAAA	0	0 0
11	7102255	TGCGCGCG	gene:OS11G0233400(dist=26323),gene:OS11G0233800(dist=2002)	intergenic	TGCGCGCG TGCGCGCG	999	8 0	TGCGCG TGCGCG	36.1337	0 3
11	7103832	TTCTCTCTCTCTCTCT	gene:OS11G0233800	upstream	TTCTCTCTCTCTCTCT TTCTCTCTCTCTCTCT	999	12 0	TTCTCTCTCTCTCTCT TTCTCTCTCTCTCT	17.9337	11 3
11	7130137	GAAAAAAA	gene:OS11G0234200(dist=1287),gene:OS11G0235200(dist=63086)	intergenic	GAAAAAAA GAAAAAAA	40.587	1 0	GAAAAAA GAAAAAA	38.9986	0 6
11	7140703	CAAAA	gene:OS11G0234200(dist=11850),gene:OS11G0235200(dist=52523)	intergenic	CAAAAA CAAAAA	53	2 8	CAAAA CAAAA	30.5662	13 1
11	7145737	A	gene:OS11G0234200(dist=16880),gene:OS11G0235200(dist=47493)	intergenic	A A	59	1 0	AC AC	41.8167	0 6
11	7147130	CAGTAAG	gene:OS11G0234200(dist=18276),gene:OS11G0235200(dist=46094)	intergenic	CAGTAAG CAGTAAG	54	1 0	CAG CAG	133	0 5
11	7173553	GAAAAAAA	gene:OS11G0234200(dist=44703),gene:OS11G0235200(dist=19670)	intergenic	GAAAAAAA GAAAAAAA	4.08682	0 2	GAAAAAA GAAAAAA	22.1125	0 4
11	7189648	CTTTTTTTT	gene:OS11G0234200(dist=60799),gene:OS11G0235200(dist=3574)	intergenic	CTTTTTTTT CTTTTTTTT	6.50463	0 2	CTTTTTTTTTT CTTTTTTTTTT	80	0 5
11	7190423	ACTCC	gene:OS11G0234200(dist=61567),gene:OS11G0235200(dist=2803)	intergenic	ACTCC ACTCC	81	2 0	A A	175	0 7
11	7196687	TAAAAAAAAAAAA	gene:OS11G0235200	intronic	TAAAAAAAAA TAAAAAAAAA	14.8923	0 4	TAAAAAAAAAA TAAAAAAAAAA	68	0 9
11	7248484	AAGAGAGAGAGAGA	gene:OS11G0235750(dist=18446),gene:OS11G0236000(dist=1938)	intergenic	AAGAGAGAGAGAGA AAGAGAGAGAGAGAGA	166	1 5	AAGAGAGAGAGAGAGA AAGAGAGAGAGAGAGA	228	1 10
11	7252336	CAAAAAAAA	gene:OS11G0236000	intronic	CAAAAAAAA CAAAAAAAA	2.3324	0 3	CAAAAAAAAA CAAAAAAAAA	39.0667	0 7
11	7255022	ATTTTTTTTTTT	gene:OS11G0236000;gene:OS11G0236100	upstream;downstream	ATTTTTTTTTTT ATTTTTTTTTTT	2.23222	0 5	ATTTTTTTTTT ATTTTTTTTTT	27.0997	0 10
11	7319606	GTTT	gene:OS11G0236200(dist=56935),gene:OS11G0236932(dist=7412)	intergenic	GTTTT GTTTT	76	0 4	GTTT GTTT	104	2 0
11	7320915	CAAAACATCCATAAAAATCTAAATAAATGAATAA	gene:OS11G0236200(dist=58274),gene:OS11G0236932(dist=6073)	intergenic	CAAAACATCCATAAAAATCTAAATAAATGAATAA CAAAACATCCATAAAAATCTAAATAAATGAATAA	104	2 0	CAAAACATCCATAAAAATCTAAATAAATGAATAAAAACATCCATAAAAATCTAAATAAATGAATAA CAAAACATCCATAAAAATCTAAATAAATGAATAAAAACATCCATAAAAATCTAAATAAATGAATAA	86	0 5
11	7333181	CTTTTT	gene:OS11G0237300	upstream	CTTTTT CTTTTT	67	1 0	CTTTTTT CTTTTTT	41.7275	0 5
11	7392450	AAGAGAGAGAGAGAGAG	gene:OS11G0238400	upstream	AAGAGAGAGAGAGAGAG AAGAGAGAGAGAGAGAG	157	4 0	AAGAGAGAGAGAGAGAG AAGAGAGAGAGAGAG	6.34097	4 2
11	7402129	GAAAAAAAAA	gene:OS11G0238400(dist=9690),gene:OS11G0238700(dist=4279)	intergenic	GAAAAAAAAAA GAAAAAAAAAA	21.9197	0 6	GAAAAAAAAA GAAAAAAAAA	8.3494	0 2
11	7414423	ACCCCCCCCCCCCCCC	gene:OS11G0238700(dist=6223),gene:OS11G0239000(dist=5198)	intergenic	ACCCCCCCCCCCC ACCCCCCCCCCCC	51	0 7	ACCCCCCCCCCCCCCC ACCCCCCCCCCCCCCC	97	2 0
11	7417781	CT	gene:OS11G0238700(dist=9569),gene:OS11G0239000(dist=1854)	intergenic	C C	80	0 4	CT CT	86	2 0
11	7442557	GCT	gene:OS11G0239500(dist=3410),gene:OS11G0239900(dist=17844)	intergenic	GCTTGAACCATGGGACATGTGTCATGATATCT GCTTGAACCATGGGACATGTGTCATGATATCT	171	0 8	GCTTGAACCATGGGACAAGTGTCATGATATCT GCTTGAACCATGGGACAAGTGTCATGATATCT	144	0 5
11	7461330	GTTTTTTTTTTT	gene:OS11G0239900	UTR3	GTTTTTTTTTTT GTTTTTTTTTTT	24.1741	2 2	GTTTTTTTTTT GTTTTTTTTTT	38.1156	0 11
11	7570964	CTTTTTTTT	gene:OS11G0241700(dist=2185),gene:OS11G0241832(dist=4813)	intergenic	CTTTTTTTTT CTTTTTTTTT	36.9479	0 7	CTTTTTTTT CTTTTTTTT	4.83242	0 4
11	7588181	GGAGAGAGAGAGAGAGAGA	gene:OS11G0241900	intronic	GGAGAGAGAGAGAGAGAGAGA GGAGAGAGAGAGAGAGAGAGA	82	0 3	GGAGAGAGAGAGAGAGAGA GGAGAGAGAGAGAGAGAGAGA	219	1 9
11	7589916	GTTTTTTTTTT	gene:OS11G0241900(dist=1564),gene:OS11G0242100(dist=5375)	intergenic	GTTTTTTTTT GTTTTTTTTT	22.9801	1 8	GTTTTTTTTTT GTTTTTTTTTT	9.41555	1 3
11	7594875	ATTTT	gene:OS11G0242100	upstream	ATTT ATTT	150	0 14	ATTTT ATTT	78	2 8
11	7618739	GCA	gene:OS11G0242200	downstream	GCA GCA	108	3 0	G G	228	0 11
11	7622754	AG	gene:OS11G0242200(dist=4387),gene:OS11G0242300(dist=4888)	intergenic	AG AG	999	13 0	A A	108	0 7
11	7625205	CTTTTTTTTTT	gene:OS11G0242200(dist=6847),gene:OS11G0242300(dist=2428)	intergenic	CTTTTTTTTTTT CTTTTTTTTTTT	20.0395	0 10	CTTTTTTTTTT CTTTTTTTTTT	3.60212	1 4
11	7837856	TG	gene:OS11G0245650(dist=5405),gene:OS11G0245800(dist=22243)	intergenic	TG TG	999	8 0	TG TGG	9.31856	4 2
11	7839866	AATAGATAGATAGATAGATAGATAGATAGATAGATAGATA	gene:OS11G0245650(dist=7453),gene:OS11G0245800(dist=20195)	intergenic	AATAGATAGATAGATAGATAGATAGATAGATAGATAGATA AATAGATAGATAGATAGATAGATAGATAGATAGATAGATAGATA	48.1436	4 2	AATAGATAGATAGATAGATAGATAGATAGATAGATAGATA AATAGATAGATAGATAGATAGATAGATAGATAGATAGATA	999	5 0
11	7984816	GTATATATATATATATAT	gene:OS11G0247500(dist=12162),gene:OS11G0248200(dist=33597)	intergenic	GTATATATATATATATAT GTATATATATATATATAT	154	4 0	GTATATATATATATATAT GTATATATATATATAT	15.5388	3 3
11	8055854	ACT	gene:OS11G0248466(dist=28784),gene:OS11G0249000(dist=16681)	intergenic	ACT ACTAGCT	20.7433	4 3	ACT ACT	10.2072	6 4
11	8105337	CGAGAGAGAGAGAGAGAGAGAGAGAGAGAGAG	gene:OS11G0250000,gene:OS11G0250100	upstream	CGAGAGAGAGAGAGAGAGAGAGAGAGAGAGAG CGAGAGAGAGAGAGAGAGAGAGAGAGAGAG	20.2219	6 2	CGAGAGAGAGAGAGAGAGAGAGAGAGAGAGAG CGAGAGAGAGAGAGAGAGAGAGAGAGAGAGAG	14.2939	8 2
11	8192980	TCC	gene:OS11G0251400(dist=22872),gene:OS11G0252400(dist=5338)	intergenic	TCC TCC	30.0136	11 1	TCC TC	27.3108	3 3
11	8213818	CTATATATATATATAT	gene:OS11G0252400(dist=11872),gene:OS11G0253100(dist=29949)	intergenic	CTATATATATATATAT CTATATATATATATATAT	12.6553	1 2	CTATATATATATATAT CTATATATATATATAT	999	6 0
11	8368591	CATATATATATATATATATAT	gene:OS11G0253100(dist=120269),gene:OS11G0255200(dist=5209)	intergenic	CATATATATATATATATATAT CATATATATATATATATATAT	124	3 0	CATATATATATATATATATAT CATATATATATATATATATATAT	21.4456	6 2
11	8579227	GTATATATATATATATATATATA	gene:OS11G0258400(dist=6409),gene:OS11G0258700(dist=4642)	intergenic	GTATATATATATATATATATATA GTATATATATATATATATATATA	8.08266	4 2	GTATATATATATATATATATATA GTATATATATATATATATATA	25.4758	2 4
11	8670188	ATTATGGATTATTCTTGGTAATTT	gene:OS11G0259700(dist=19329),gene:OS11G0260100(dist=7103)	intergenic	ATTATGGATTATTCTTGGTAATTT ATT	4.32221	12 2	ATTATGGATTATTCTTGGTAATTT ATTATGGATTATTCTTGGTAATTT	30.2287	17 2
11	8697851	GTGCACCATCTCCT	gene:OS11G0260100(dist=19033),gene:OS11G0260200(dist=4499)	intergenic	GTGCACCATCTCCT GTGCACCATCTCCT	21.4298	14 2	GTGCACCATCTCCT GT	6.14517	12 3
11	8877429	ATTTT	gene:OS11G0262600(dist=11144),gene:OS11G0263000(dist=5678)	intergenic	ATTTT ATTTT	999	14 0	ATTTT ATTT	6.14242	7 5
11	8880005	TATTTCTAAAATT	gene:OS11G0262600(dist=13720),gene:OS11G0263000(dist=3094)	intergenic	TATTTCTAAAATT TATTTCTAAAATT	999	8 0	TATTTCTAAAATT TATT	56	6 4
11	8904902	AATATATATATATA	gene:OS11G0263000(dist=5336),gene:OS11G0264000(dist=44075)	intergenic	AATATATATATATA AATATATATATA	26.2243	8 2	AATATATATATATA AATATATATATATA	999	8 0
11	8931922	TAA	gene:OS11G0263000(dist=32346),gene:OS11G0264000(dist=17066)	intergenic	TAA TAA	10.2534	0 1	TA TA	32.9194	0 4
11	9021296	G	gene:OS11G0264900	downstream	G G	29.9327	11 1	G GGTTT	25.5197	8 3
11	9027187	CTTTTTTTTTT	gene:OS11G0264950(dist=3858),gene:OS11G0265000(dist=7025)	intergenic	CTTTTTTTTT CTTTTTTTTT	21.9197	0 6	CTTTTTTTTTT CTTTTTTTTTT	135	4 0
11	9227366	TAGAGAGAGAGAGAGAGAGAGAGAG	gene:OS11G0267400(dist=28749),gene:OS11G0268300(dist=17011)	intergenic	TAGAGAGAGAGAGAGAGAGAGAGAG TAGAGAGAGAGAGAGAGAGAGAG	27.3376	6 3	TAGAGAGAGAGAGAGAGAGAGAGAG TAGAGAGAGAGAGAGAGAGAGAGAG	96	2 0
11	9239263	TGAGAGAGAGAGAGAGAGAGAG	gene:OS11G0267400(dist=40643),gene:OS11G0268300(dist=5117)	intergenic	TGAGAGAGAGAGAGAGAGAGAG TGAGAGAGAGAGAGAGAGAG	17.3291	8 2	TGAGAGAGAGAGAGAGAGAGAG TGAGAGAGAGAGAGAGAGAGAG	999	8 0
11	9394618	ATTT	gene:OS11G0269700(dist=1252),gene:OS11G0269900(dist=12617)	intergenic	ATTT ATTT	30.0318	7 3	ATTT ATTTT	67	14 6
11	9469816	ATT	gene:OS11G0271000(dist=3371),gene:OS11G0271100(dist=1771)	intergenic	ATT ATTT	21.8153	5 2	ATT ATT	67	1 0
11	9514367	GGAGAGAGAGAGAGAGAGAGAG	gene:OS11G0271100(dist=35033),gene:OS11G0272300(dist=79200)	intergenic	GGAGAGAGAGAGAGAGAGAGAG GGAGAGAGAGAGAGAGAGAG	23.961	6 2	GGAGAGAGAGAGAGAGAGAGAG GGAGAGAGAGAGAGAGAGAGAG	999	6 0
11	9645752	CA	gene:OS11G0272900(dist=6288),gene:OS11G0274100(dist=42678)	intergenic	CA C	38.1831	4 4	CA CA	999	5 0
11	9746461	CTTTTTTTTTT	gene:OS11G0274700(dist=18283),gene:OS11G0275000(dist=1908)	intergenic	CTTTTTTTTTT CTTTTTTTTTT	999	8 0	CTTTTTTTTTT CTTTTTTTTTTTTT	27.0941	6 5
11	9747618	ATTTTTT	gene:OS11G0275000	upstream	ATTTTTT ATTTTTT	30.5094	7 1	ATTTTTT ATTTTT	49.1261	6 10
11	9751435	CATTATT	gene:OS11G0275000	intronic	CATTATT CATTATT	14.1004	4 3	CATTATT CATT	59	12 8
11	9751768	ATT	gene:OS11G0275000	UTR3	ATT ATT	19.9472	11 3	ATT AT	139	10 10
11	9752284	TAA	gene:OS11G0275000	downstream	TAA TA	15.7081	5 3	TAA TAA	30.0287	9 2
11	9752671	A	gene:OS11G0275000	downstream	A ACC	93	10 8	A A	17.1805	12 3
11	9755247	AAC	gene:OS11G0275200	intronic	AAC AAC	999	7 0	AAC AACCAC	135	1 5
11	9757371	ATGTGTGTGTGTGT	gene:OS11G0275200	intronic	ATGTGTGTGTGTGT ATGTGTGTGTGTGT	999	12 0	ATGTGTGTGTGTGT ATGTGTGTGTGT	175	7 9
11	9812307	CCTCTCTCTCTCTCTCTC	gene:OS11G0276000(dist=4680),gene:OS11G0276300(dist=3583)	intergenic	CCTCTCTCTCTCTCTCTC CCTCTCTCTCTCTCTCTC	999	5 0	CCTCTCTCTCTCTCTCTC CCTCTCTCTCTCTCTC	13.6308	1 3
11	9979660	AT	gene:OS11G0280600(dist=17703),gene:OS11G0282300(dist=88623)	intergenic	AT ATT	27.956	10 6	AT AT	30.6489	18 3
11	9991954	CCTCTCTCTCTCTCTCTCTC	gene:OS11G0280600(dist=30014),gene:OS11G0282300(dist=76311)	intergenic	CCTCTCTCTCTCTCTCTCTC CCTCTCTCTCTCTCTCTCTC	97	2 0	CCTCTCTCTCTCTCTCTCTC CCTCTCTCTCTCTCTCTC	16.4626	2 2
11	10133542	CAGAGAGAGAGAGAGAGAG	gene:OS11G0283500	UTR5	CAGAGAGAGAGAGAGAGAG CAGAGAGAGAGAGAGAG	45.2244	7 3	CAGAGAGAGAGAGAGAGAG CAGAGAGAGAGAGAGAGAG	999	10 0
11	10201653	GAAAAA	gene:OS11G0284300(dist=9848),gene:OS11G0284600(dist=5564)	intergenic	GAAAAA GAAAAA	999	8 0	GAAAAA GAAAAAA	62	10 11
11	10274499	ACTCT	gene:OS11G0285000(dist=7127),gene:OS11G0286500(dist=55158)	intergenic	ACTCT ACTCT	999	9 0	ACTCT ACT	51	7 3
11	10373182	TTATATATATATATATATATATATATATATA	gene:OS11G0286800	intronic	TTATATATATATATATATATATATATATATA TTATATATATATATATATATATATATATA	7.07565	3 2	TTATATATATATATATATATATATATATATA TTATATATATATATATATATATATATATATA	124	3 0
11	10506511	TTGAACATGT	gene:OS11G0289700(dist=28855),gene:OS11G0290600(dist=31507)	intergenic	TTGAACATGT TT	112	5 6	TTGAACATGT TTGAACATGT	119	14 0
11	10578551	TATAAGAAAATAAGAAAATA	gene:OS11G0291000,gene:OS11G0291201	intronic	TATAAGAAAATAAGAAAATA TATAAGAAAATA	32.7132	4 3	TATAAGAAAATAAGAAAATA TATAAGAAAATAAGAAAATA	29.9429	10 2
11	10701309	AAGAGAGAGAGAGAGAGAGAGAGAGA	gene:OS11G0293300(dist=3015),gene:OS11G0293800(dist=31488)	intergenic	AAGAGAGAGAGAGAGAGAGAGAGAGA AAGAGAGAGAGAGAGAGAGAGAGA	21.7404	10 4	AAGAGAGAGAGAGAGAGAGAGAGAGA AAGAGAGAGAGAGAGAGAGAGAGAGA	999	9 0
11	10728433	CATATATATATATATATATA	gene:OS11G0293300(dist=30133),gene:OS11G0293800(dist=4370)	intergenic	CATATATATATATATATATA CATATATATATATATATA	172	1 7	CATATATATATATATATA CATATATATATATATATA	88	0 3
11	10791636	GGAGAGAGAGAGAGAGAGAGAGAGAGAGAGAGAGAGAGAGAG	gene:OS11G0294600	UTR5	GGAGAGAGAGAGAGAGAGAGAGAGAGAGAGAGAG GGAGAGAGAGAGAGAGAGAGAGAGAGAGAGAGAG	119	0 4	GGAGAGAGAGAGAGAGAGAGAGAGAGAGAGAGAGAGAGAGAG GGAGAGAGAGAGAGAGAGAGAGAGAGAGAGAGAGAGAGAGAG	125	3 0
11	10911157	GCCCCCCCCCCCCCCC	gene:OS11G0296800:transcript:OS11T0296800-01:exon1:c.40_42del:p.14_14del,	nonframeshift deletion	GCCCCCCCCCCCC GCCCCCCCCCCCC	40.8264	0 5	GCCCCCCCCCCCCCCC GCCCCCCCCCCCCCCC	67	1 0
11	10919361	ATTTTTTTTTT	gene:OS11G0296900	intronic	ATTTTTTTTT ATTTTTTTTT	31.0949	1 12	ATTTTTTTTTT ATTTTTTTTTT	8.11941	0 2
11	11012433	TC	gene:OS11G0298400	upstream	T T	120	0 7	TC TC	999	6 0
11	11151895	TACACGCGTTGACACA	gene:OS11G0299300(dist=39714),gene:OS11G0300400(dist=54554)	intergenic	TACACGCGTTGACACA TACACGCGTTGACACA	999	9 0	TACACGCGTTGACACA TA	3.54433	12 3
11	11261553	CTTTTTTTTTT	gene:OS11G0300800(dist=31140),gene:OS11G0302500(dist=80786)	intergenic	CTTTTTTTT CTTTTTTTT	64	0 9	CTTTTTTTTT CTTTTTTTTT	19.0055	0 6
11	11269979	TGAGAGAGAGAGAGAGAGAGAGAGAGAGA	gene:OS11G0300800(dist=39584),gene:OS11G0302500(dist=72342)	intergenic	TGAGAGAGAGAGAGAGAGAGAGAGAGAGA TGAGAGAGAGAGAGAGAGAGAGAGAGAGAGA	115	1 6	TGAGAGAGAGAGAGAGAGAGAGAGAGAGA TGAGAGAGAGAGAGAGAGAGAGAGAGAGA	67	1 0
11	11349075	TAAAAAAAAA	gene:OS11G0302500	downstream	TAAAAAAAAAA TAAAAAAAAAA	23.8342	0 6	TAAAAAAAAA TAAAAAAAAA	2.13698	1 4
11	11352081	CCTCTCTCTCTCTCTCTCTCTCT	gene:OS11G0302500(dist=3678),gene:OS11G0302700(dist=9642)	intergenic	CCTCTCTCTCTCTCTCTCTCT CCTCTCTCTCTCTCTCTCTCT	163	0 8	CCTCTCTCTCTCTCTCTCTCTCT CCTCTCTCTCTCTCTCTCTCT	193	2 9
11	11378557	GTATATATATATATATATAT	gene:OS11G0302800(dist=1954),gene:OS11G0302900(dist=7618)	intergenic	GTATATATATATATATATAT GTATATATATATATATATAT	999	7 0	GTATATATATATATATATAT GTATATATATATATAT	6.4094	3 2
11	11468742	GCTCCTCCTC	gene:OS11G0304050(dist=12166),gene:OS11G0305300(dist=52070)	intergenic	GCTCCTCCTC GCTCCTCCTC	29.8058	12 1	GCTCCTCCTC GCTCCTC	18.2282	6 4
11	11558331	CTATATATATATATATATATA	gene:OS11G0305400(dist=17454),gene:OS11G0306100(dist=14263)	intergenic	CTATATATATATATATATATA CTATATATATATATATATATATA	9.89092	1 2	CTATATATATATATATATATA CTATATATATATATATATATA	999	8 0
11	11607526	CGAGAGAGAGAGAGAGAGAGAGAGAG	gene:OS11G0306400(dist=11382),gene:OS11G0307300(dist=42669)	intergenic	CGAGAGAGAGAGAGAGAGAGAGAGAG CGAGAGAGAGAGAGAGAGAGAGAGAG	999	5 0	CGAGAGAGAGAGAGAGAGAGAGAGAG CGAGAGAGAGAGAGAGAGAGAGAG	52	10 4
11	11742148	GTATA	gene:OS11G0308100(dist=2751),gene:OS11G0308432(dist=13168)	intergenic	GTATA GTATATA	4.23474	12 4	GTATA GTATA	30.025	12 3
11	11742442	GT	gene:OS11G0308100(dist=3042),gene:OS11G0308432(dist=12877)	intergenic	GT GTT	16.3702	10 8	GT GT	29.8709	15 1
11	11742517	GCGTAC	gene:OS11G0308100(dist=3121),gene:OS11G0308432(dist=12798)	intergenic	GCGTAC GCGTACGTAC	19.0844	12 7	GCGTAC GCGTAC	30.0199	15 2
11	11807993	GAAAAAAAA	gene:OS11G0309000(dist=6219),gene:OS11G0310100(dist=63385)	intergenic	GAAAAAAAA GAAAAAAAA	67	1 0	GAAAAAAA GAAAAAAA	8.30922	0 4
11	11851437	AT	gene:OS11G0309000(dist=49656),gene:OS11G0310100(dist=19948)	intergenic	AT AT	27.2151	9 2	AT A	3.19807	9 4
11	11851664	CTTGAAGAA	gene:OS11G0309000(dist=49883),gene:OS11G0310100(dist=19714)	intergenic	CTTGAAGAA CTTGAAGAA	27.6991	6 3	CTTGAAGAA C	106	19 11
11	11851994	A	gene:OS11G0309000(dist=50212),gene:OS11G0310100(dist=19392)	intergenic	A A	29.7358	12 3	A ACG	168	15 14
11	11894831	CATATATATATATATAT	gene:OS11G0310100(dist=15788),gene:OS11G0310800(dist=13950)	intergenic	CATATATATATATAT CATATATATATATAT	159	0 5	CATATATATATATATAT CATATATATATATATAT	67	1 0
11	11906183	TGGGGGGGGGGGG	gene:OS11G0310100(dist=27137),gene:OS11G0310800(dist=2602)	intergenic	TGGGGGGGGGGGGGGG TGGGGGGGGGGGGGGG	8.69119	0 6	TGGGGGGGGGGGGGG TGGGGGGGGGGGGGG	38.1451	1 8
11	12083243	GGCGAAGCTCCCCCT	gene:OS11G0312340(dist=4592),gene:OS11G0312400(dist=53730)	intergenic	G G	94	1 4	GGCGAAGCTCCCCCT GGCGAAGCTCCCCCT	54	4 0
11	12086858	GGGTG	gene:OS11G0312340(dist=8208),gene:OS11G0312400(dist=50125)	intergenic	GGGTG GG	50	19 8	GGGTG GGGTG	3.89777	16 8
11	12118825	AG	gene:OS11G0312340(dist=40174),gene:OS11G0312400(dist=18161)	intergenic	AG AG	11.1384	13 6	AG A	24.2164	9 6
11	12119064	ACCT	gene:OS11G0312340(dist=40413),gene:OS11G0312400(dist=17920)	intergenic	ACCT A	15.4203	5 4	ACCT ACCT	25.5594	5 2
11	12275361	ACCC	gene:OS11G0323860(dist=47571),gene:OS11G0329399(dist=18496)	intergenic	ACCC ACCC	5.24992	10 3	ACCC ACC	26.8759	11 4
11	12757785	ATTTTTTTTTT	gene:OS11G0415450(dist=25459),gene:OS11G0416900(dist=54170)	intergenic	ATTTTTTTTTTT ATTTTTTTTTTT	40.0641	0 10	ATTTTTTTTTT ATTTTTTTTTT	9.14241	1 5
11	12832722	AAGGGCTGGGCCGGCAGCCCGAAGAGGGCTGGGCCGGCAGCCCGAAGAGGG	gene:OS11G0417132	upstream	AAGGGCTGGGCCGGCAGCCCGAAGAGGG AAGGGCTGGGCCGGCAGCCCGAAGAGGG	228	0 7	AAGGGCTGGGCCGGCAGCCCGAAGAGGGCTGGGCCGGCAGCCCGAAGAGGG AAGGGCTGGGCCGGCAGCCCGAAGAGGGCTGGGCCGGCAGCCCGAAGAGGG	67	1 0
11	12906443	GAAAAAAAAAA	gene:OS11G0417400(dist=44539),gene:OS11G0420200(dist=182216)	intergenic	GAAAAAAAAA GAAAAAAAAA	20.8702	0 8	GAAAAAAAAAA GAAAAAAAAAA	4.98825	0 3
11	12972827	TCCCCCCCCCC	gene:OS11G0417400(dist=110923),gene:OS11G0420200(dist=115832)	intergenic	TCCCCCCCCC TCCCCCCCCC	22.0218	0 7	TCCCCCCCCCC TCCCCCCCCCC	9.71839	0 2
11	13076702	GC	gene:OS11G0417400(dist=214789),gene:OS11G0420200(dist=11966)	intergenic	GC GC	999	6 0	G G	33.1004	0 2
11	13304516	CCTCTCTCTCTCTCTC	gene:OS11G0423200(dist=24603),gene:OS11G0423800(dist=28947)	intergenic	CCTCTCTCTCTCTCTC CCTCTCTCTCTCTCTC	999	9 0	CCTCTCTCTCTCTCTC CCTCTCTCTCTCTC	40.3994	8 4
11	13435551	ATTTTTTTTTT	gene:OS11G0424400(dist=56073),gene:OS11G0425100(dist=7281)	intergenic	ATTTTTTTTT ATTTTTTTTT	42.0639	0 10	ATTTTTTTTTT ATTTTTTTTTT	13.0132	0 6
11	13485724	CGGGGGGG	gene:OS11G0425300(dist=18954),gene:OS11G0425600(dist=20606)	intergenic	CGGGGGGGG CGGGGGGGG	63	0 9	CGGGGGGG CGGGGGGG	2.84619	0 2
11	13497905	ACCGCCGCCGCTAG	gene:OS11G0425300(dist=31141),gene:OS11G0425600(dist=8419)	intergenic	ACCGCCGCCGCTAGAGCCGCCGCCGCCGCTAG ACCGCCGCCGCTAGAGCCGCCGCCGCCGCTAG	164	0 5	ACCGCCGCCGCTAG ACCGCCGCCGCTAG	58	1 0
11	13582496	AC	gene:OS11G0426400(dist=21834),gene:OS11G0426850(dist=10236)	intergenic	AC ACGC	13.3221	7 7	AC AC	999	8 0
11	13582699	AAAAGATTTATAACTGA	gene:OS11G0426400(dist=22038),gene:OS11G0426850(dist=10018)	intergenic	AAAAGATTTATAACTGA AAAAGATTTATAACTGA	999	6 0	AAAAGATTTATAACTGA AA	22.282	11 7
11	13717411	GACACACACACACACAC	gene:OS11G0429000(dist=7183),gene:OS11G0428700(dist=2012)	intergenic	GACACACACACACACAC GACACACACACACACAC	999	7 0	GACACACACACACACAC GACACACACACACAC	22.6638	7 2
11	13770925	ATTTTTTTTT	gene:OS11G0430000	intronic	ATTTTTTTT ATTTTTTTT	37.9458	0 8	ATTTTTTTTT ATTTTTTTTT	8.11941	0 2
11	13854132	TCCCCCCCC	gene:OS11G0431100(dist=12925),gene:OS11G0431400(dist=10105)	intergenic	TCCCCCCCCC TCCCCCCCCC	12.1019	0 5	TCCCCCCCC TCCCCCCCC	67	1 0
11	13880580	AGGGG	gene:OS11G0431400(dist=11517),gene:OS11G0431700(dist=10230)	intergenic	AGGG AGGG	43.4822	0 3	AGGGG AGGG	22.0165	4 5
11	13971570	TC	gene:OS11G0432800;gene:OS11G0432900	upstream;downstream	TC T	82	1 6	T T	134	0 6
11	14065384	GA	gene:OS11G0434000(dist=12901),gene:OS11G0434400(dist=4565)	intergenic	GA GA	999	11 0	G G	68	0 5
11	14065385	AGGGGGGGGGG	gene:OS11G0434000(dist=12911),gene:OS11G0434400(dist=4555)	intergenic	AGGGGGGGGG AGGGGGGGGG	32.0938	0 11	AGGGGGGGGGG AGGGGGGGGGG	7.98178	0 2
11	14154910	GCAC	gene:OS11G0435500(dist=18024),gene:OS11G0435800(dist=9305)	intergenic	GCAC GCAC	29.8262	3 1	GCAC GC	22.0974	3 2
11	14224874	AAAGAAGAAGAAGAAGAAGAAGAAGAAGAAGAAG	gene:OS11G0436500(dist=20860),gene:OS11G0437600(dist=42831)	intergenic	AAAGAAGAAGAAGAAGAAGAAGAAGAAGAAGAAG AAAGAAGAAGAAGAAGAAGAAGAAGAAGAAGAAG	999	5 0	AAAGAAGAAGAAGAAGAAGAAGAAGAAGAAGAAG AAAGAAGAAGAAGAAGAAGAAGAAGAAGAAG	42.2936	6 2
11	14261493	CGGGGGGGGGGG	gene:OS11G0436500(dist=57458),gene:OS11G0437600(dist=6234)	intergenic	CGGGGGGGGG CGGGGGGGGG	45.9878	0 9	CGGGGGGGGGGG CGGGGGGGGGGG	2.59617	0 6
11	14345366	TTATATATATATATATATATATATA	gene:OS11G0438700(dist=9257),gene:OS11G0439100(dist=22883)	intergenic	TTATATATATATATATATATA TTATATATATATATATATATA	149	0 5	TTATATATATATATATATATATATA TTATATATATATATATATATATATA	94	2 0
11	14574914	CCTCTCTCTCTCTCTCTCTCTC	gene:OS11G0442380(dist=3329),gene:OS11G0442900(dist=30649)	intergenic	CCTCTCTCTCTCTCTCTCTCTC CCTCTCTCTCTCTCTCTCTC	15.3451	1 2	CCTCTCTCTCTCTCTCTCTCTC CCTCTCTCTCTCTCTCTCTCTC	143	4 0
11	14661353	GATATATATATATAT	gene:OS11G0443700	intronic	GATATATATATATAT GATATATATATATAT	999	7 0	GATATATATATATAT GATATATATATAT	7.82638	9 2
11	14813747	TC	gene:OS11G0446000(dist=23773),gene:OS11G0446500(dist=11707)	intergenic	TC T	5.42062	8 4	TC TC	27.7541	14 2
11	14813782	CTATAGTGTTAGTTGACTGTTA	gene:OS11G0446000(dist=23810),gene:OS11G0446500(dist=11652)	intergenic	CTATAGTGTTAGTTGACTGTTA CTA	31.485	10 7	CTATAGTGTTAGTTGACTGTTA CTATAGTGTTAGTTGACTGTTA	10.6068	15 6
11	14852054	CTTTTTTTTTT	gene:OS11G0446500(dist=7829),gene:OS11G0447300(dist=31638)	intergenic	CTTTTTTTTTT CTTTTTTTTTT	2.94578	1 7	CTTTTTTTTTTT CTTTTTTTTTTT	48.0913	0 12
11	14923834	TGGGGGGGGGG	gene:OS11G0447300(dist=33270),gene:OS11G0448000(dist=36798)	intergenic	TGGGGGGGGGG TGGGGGGGGGG	9.41555	1 3	TGGGGGGGGGGG TGGGGGGGGGGG	22.0636	0 6
11	14963329	GTTTTTTTTTT	gene:OS11G0448000	intronic	GTTTTTTTTTT GTTTTTTTTTT	6.14653	1 5	GTTTTTTTTTTT GTTTTTTTTTTT	26.0767	0 7
11	14972421	AGT	gene:OS11G0448000(dist=4558),gene:OS11G0448400(dist=2813)	intergenic	AGT AGT	142	3 0	A A	89	0 4
11	15090364	CTCCACTTCCACTTCCACTTC	gene:OS11G0450050(dist=8638),gene:OS11G0450400(dist=23820)	intergenic	CTCCACTTCCACTTCCACTTCCACTTC CTCCACTTCCACTTCCACTTCCACTTC	115	0 4	CTCCACTTCCACTTCCACTTC CTCCACTTCCACTTCCACTTCCACTTC	191	3 8
11	15180428	GGAGAGAGAGAGAGAGAGAG	gene:OS11G0451051(dist=17652),gene:OS11G0451700(dist=42929)	intergenic	GGAGAGAGAGAGAGAGAGAG GGAGAGAGAGAGAGAGAGAG	999	4 0	GGAGAGAGAGAGAGAGAGAG GGAGAGAGAGAGAG	3.3931	4 2
11	15185377	TTGCTCTTTTCTG	gene:OS11G0451051(dist=22590),gene:OS11G0451700(dist=37987)	intergenic	TTGCTCTTTTCTG TTG	5.85569	9 2	TTGCTCTTTTCTG TTGCTCTTTTCTG	999	9 0
11	15189304	GTTT	gene:OS11G0451051(dist=26517),gene:OS11G0451700(dist=34069)	intergenic	GTTT GTTT	999	12 0	GTTT GTT	34.5678	12 6
11	15211058	GGGTCTCGCTCTGTTACGGAGTA	gene:OS11G0451051(dist=48290),gene:OS11G0451700(dist=12296)	intergenic	GGGTCTCGCTCTGTTACGGAGTA GGGTCTCGCTCTGTTACGGAGTA	999	9 0	GGGTCTCGCTCTGTTACGGAGTA GGGTCTCGCTCTGTTACGGAGTAGGTCTCGCTCTGTTACGGAGTA	23.9451	6 2
11	15234185	TAGAGAGAGAGAGAGAGA	gene:OS11G0451700(dist=9456),gene:OS11G0452400(dist=2464)	intergenic	TAGAGAGAGAGAGAGAGAGA TAGAGAGAGAGAGAGAGAGA	228	0 8	TAGAGAGAGAGAGAGAGA TAGAGAGAGAGAGAGAGAGA	90	1 3
11	15443711	ATCTCTCTCTCTCTCTCTCTCTCTC	gene:OS11G0455800(dist=3693),gene:OS11G0456000(dist=1422)	intergenic	ATCTCTCTCTCTCTCTCTCTCTCTCTC ATCTCTCTCTCTCTCTCTCTCTCTCTC	189	0 5	ATCTCTCTCTCTCTCTCTCTCTCTC ATCTCTCTCTCTCTCTCTCTCTCTCTC	113	1 5
11	15481156	AAGAGAGAGAGAGAGAGAGAGA	gene:OS11G0457000(dist=4875),gene:OS11G0457300(dist=15644)	intergenic	AAGAGAGAGAGAGAGAGAGAGA AAGAGAGAGAGAGAGAGAGAGA	999	8 0	AAGAGAGAGAGAGAGAGAGAGA AAGAGAGAGAGAGAGAGAGAGAGA	10.7339	8 3
11	15580142	CT	gene:OS11G0458600(dist=15093),gene:OS11G0459200(dist=18491)	intergenic	C C	98	0 5	CT CT	67	1 0
11	15594788	AGGG	gene:OS11G0458600(dist=29741),gene:OS11G0459200(dist=3843)	intergenic	AGGG AGGG	3.83926	22 4	AGGG AGG	120	20 11
11	15595161	CAGAAATTACTCAAGGTGAG	gene:OS11G0458600(dist=30114),gene:OS11G0459200(dist=3454)	intergenic	CAGAAATTACTCAAGGTGAG CAG	29.4517	6 4	CAGAAATTACTCAAGGTGAG CAGAAATTACTCAAGGTGAG	999	15 0
11	15691826	GTTTTTTTTT	gene:OS11G0460800	intronic	GTTTTTTTT GTTTTTTTT	26.9594	0 6	GTTTTTTTTT GTTTTTTTTT	999	5 0
11	15723072	CATATATATATATATATATATATATATATAT	gene:OS11G0461000	intronic	CATATATATATATATATATATATATATATAT CATATATATATATATATATATATATATAT	72	2 3	CATATATATATATATATATATATATATATAT CATATATATATATATATATATATATATATAT	116	3 0
11	15828657	T	gene:OS11G0462950(dist=24719),gene:OS11G0463600(dist=11719)	intergenic	T T	6.41406	3 2	T TA	60	9 8
11	16115493	CTATATATATATATAT	gene:OS11G0467966(dist=27661),gene:OS11G0469900(dist=13733)	intergenic	CTATATATATATATAT CTATATATATATATATAT	87	1 3	CTATATATATATATAT CTATATATATATATAT	67	1 0
11	16118379	GTATATATATATATATATATATATATAT	gene:OS11G0467966(dist=30550),gene:OS11G0469900(dist=10835)	intergenic	GTATATATATATATATATATAT GTATATATATATATATATATAT	138	0 4	GTATATATATATATATATATATATATAT GTATATATATATATATAT	10.7117	1 2
11	16129577	CAA	gene:OS11G0469900	UTR3	CA CA	106	0 8	CAA CAA	64	1 0
11	16199817	CTTTTTTTTTT	gene:OS11G0470966(dist=1472),gene:OS11G0471100(dist=1138)	intergenic	CTTTTTTTTTTT CTTTTTTTTTTT	26.0316	0 9	CTTTTTTTTTT CTTTTTTTTTT	2.59253	1 6
11	16202692	CATATATATATATATATATA	gene:OS11G0471100(dist=1042),gene:OS11G0471200(dist=3005)	intergenic	CATATATATATATATATATA CATATATATATATATATATATA	31.7155	7 3	CATATATATATATATATATA CATATATATATATATATATA	999	5 0
11	16380359	AGGGGGG	gene:OS11G0474400(dist=7881),gene:OS11G0474450(dist=5104)	intergenic	AGGGGGG AGGGGGG	24.2274	12 5	AGGGGGG AGGGGG	25.4087	8 11
11	16381437	CAAAAA	gene:OS11G0474400(dist=8958),gene:OS11G0474450(dist=4027)	intergenic	CAAAAA CAAAAAA	7.80994	9 5	CAAAAA CAAAAA	29.0302	9 3
11	16402572	TTATATATATATATATATATATAT	gene:OS11G0474566(dist=7206),gene:OS11G0474800(dist=32440)	intergenic	TTATATATATATATATATATATAT TTATATATATATATATATATATAT	999	11 0	TTATATATATATATATATATATAT TTATATATATATATATATAT	8.84336	2 2
11	16460379	GTATATATATATATATATATATATATATATAT	gene:OS11G0475000(dist=11227),gene:OS11G0475500(dist=46587)	intergenic	GTATATATATATATATATATATATATATATAT GTATATATATATATATATATATATATATATAT	67	1 0	GTATATATATATATATATATATATATAT GTATATATATATATATATATATATATAT	119	0 5
11	16602655	TCC	gene:OS11G0475600(dist=90079),gene:OS11G0476333(dist=24362)	intergenic	TCC TCC	5.94776	7 4	TCC TC	41.3545	3 3
11	16669711	CAAAAAAAAAAA	gene:OS11G0476667(dist=30643),gene:OS11G0477400(dist=39058)	intergenic	CAAAAAAAAAAA CAAAAAAAAAAA	12.3527	1 4	CAAAAAAAAAA CAAAAAAAAAA	20.0377	0 7
11	16726222	TGGG	gene:OS11G0477400	intronic	TGG TGG	71	0 4	TGGG TGGG	0	0 0
11	16737468	AGCGCGCGCGCGCGCG	gene:OS11G0477400(dist=2646),gene:OS11G0479000(dist=5936)	intergenic	AGCGCGCGCGCGCGCG AGCGCGCGCGCGCG	28.6258	7 2	AGCGCGCGCGCGCGCG AGCGCGCGCGCGCGCG	144	4 0
11	16755899	CTATATATATATATA	gene:OS11G0479100	intronic	CTATATATATATATA CTATATATATATATA	999	7 0	CTATATATATATATA CTATATATATATA	16.1481	9 2
11	16786366	ACTCTCTCTCTCTCTC	gene:OS11G0479400(dist=3500),gene:OS11G0480000(dist=21266)	intergenic	ACTCTCTCTCTCTCTCTC ACTCTCTCTCTCTCTCTC	224	1 12	ACTCTCTCTCTCTCTC ACTCTCTCTCTCTCTCTC	107	1 5
11	16835032	CAAAAAA	gene:OS11G0480000(dist=8385),gene:OS11G0481150(dist=25197)	intergenic	CAAAAAA CAAAAAA	5.38869	9 5	CAAAAAA CAAAAAAAA	47.3675	7 8
11	16884493	CAAAAAAAAAA	gene:OS11G0481301	upstream	CAAAAAAAAAA CAAAAAAAAAA	104	2 0	CAAAAAAAAAAA CAAAAAAAAAAA	10.1387	2 10
11	16895110	GTTTTTTTTTTTT	gene:OS11G0481500(dist=5189),gene:OS11G0481600(dist=2350)	intergenic	GTTTTTTTTTTTTTT GTTTTTTTTTTTTTT	22.1119	1 5	GTTTTTTTTTTTT GTTTTTTTTTTTT	6.04202	0 5
11	16919102	TCCCCCCCCCC	gene:OS11G0482000	intronic	TCCCCCCCCCCCC TCCCCCCCCCCCC	36.6863	0 5	TCCCCCCCCCC TCCCCCCCCCC	55	1 0
11	16995760	GC	gene:OS11G0482901(dist=8288),gene:OS11G0483600(dist=14988)	intergenic	GCC GCC	103	0 5	GC GC	67	1 0
11	17023027	CTT	gene:OS11G0483600(dist=6870),gene:OS11G0483900(dist=7011)	intergenic	CTTT CTTT	38.1925	0 2	CTT CTT	999	8 0
11	17144523	CGGGGGGGGGGG	gene:OS11G0485900(dist=12536),gene:OS11G0487100(dist=36001)	intergenic	CGGGGGGGGGGGGGG CGGGGGGGGGGGGGG	14.9847	0 4	CGGGGGGGGGGG CGGGGGGGGGGG	96	2 0
11	17182633	TTATATATATAT	gene:OS11G0487100	upstream	TTATATATATAT TTATATATAT	10.0221	5 2	TTATATATATAT TTATATATATAT	999	12 0
11	17199553	GTTTTTTTTT	gene:OS11G0487100(dist=17094),gene:OS11G0487700(dist=1090)	intergenic	GTTTTTTTTT GTTTTTTTTT	11.058	0 3	GTTTTTTTTTT GTTTTTTTTTT	34.0953	0 7
11	17229913	GTATATATATATATATATATAT	gene:OS11G0488900	upstream	GTATATATATATATATATATAT GTATATATATATATATATATATAT	125	1 4	GTATATATATATATATATATAT GTATATATATATATATATATAT	97	2 0
11	17252426	CCTTCTTCTTCTTCTTCTTCTTCTTCTTCTTCTTCTTCTTCTTCTTCTTCTTCTTCTTCTTCTTCTT	gene:OS11G0489250(dist=14553),gene:OS11G0490100(dist=31536)	intergenic	CCTTCTTCTTCTTCTTCTTCTTCTTCTTCTTCTTCTTCTTCTTCTTCTTCTTCTTCTTCTTCTTCTT CCTTCTTCTTCTTCTTCTTCTTCTTCTTCTTCTTCTTCTTCTTCTTCTTCTTCTTCTTCTTCTTCTT	2.06909	0 1	CCTTCTTCTTCTTCTTCTTCTTCTTCTTCTTCTTCTTCTTCTTCTTCTTCTT CCTTCTTCTTCTTCTTCTTCTTCTTCTTCTTCTTCTTCTTCTTCTTCTTCTT	43.8616	0 4
11	17278753	TAAAAAAAA	gene:OS11G0489250(dist=40836),gene:OS11G0490100(dist=5267)	intergenic	TAAAAAAAAA TAAAAAAAAA	25.9579	0 7	TAAAAAAAA TAAAAAAAA	135	3 0
11	17299624	ACTCTCTCTCTCTCTCTCTCT	gene:OS11G0490300	downstream	ACTCTCTCTCTCTCTCTCTCT ACTCTCTCTCTCTCTCTCT	11.1027	5 2	ACTCTCTCTCTCTCTCTCTCT ACTCTCTCTCTCTCTCTCTCT	157	4 0
11	17423597	ACTTTCTCCATCTTCAATAATTCTTTCTC	gene:OS11G0492100(dist=6077),gene:OS11G0492200(dist=2555)	intergenic	ACTTTCTCCATCTTCAATAATTCTTTCTC ACTTTCTC	26.8132	10 4	ACTTTCTCCATCTTCAATAATTCTTTCTC ACTTTCTCCATCTTCAATAATTCTTTCTC	84	2 0
11	17428479	AATATATATATATAT	gene:OS11G0492200	upstream	AATATATATATATAT AATATATATATATAT	999	7 0	AATATATATATATAT AATATATATATATATAT	41.062	4 2
11	17561193	CCTCTCTCTCTCTCT	gene:OS11G0493100(dist=51339),gene:OS11G0494100(dist=1749)	intergenic	CCTCTCTCTCTCTCT CCTCTCTCTCTCT	27.2519	8 2	CCTCTCTCTCTCTCT CCTCTCTCTCTCTCT	999	13 0
11	17625813	TAGAGAGAGAGAGAGAGAGAGAGAGA	gene:OS11G0496500	UTR5	TAGAGAGAGAGAGAGAGAGAGAGAGA TAGAGAGAGAGAGAGAGAGAGAGA	34.2994	6 3	TAGAGAGAGAGAGAGAGAGAGAGAGA TAGAGAGAGAGAGAGAGAGAGAGAGA	4.44811	5 1
11	17670729	CCTCTCTCTCTCTCTCTCTCTCTCTCTCTCTCTCTCTCTCTCTCTCTCT	gene:OS11G0497000	intronic	CCTCTCTCTCTCTCTCTCTCTCTCTCTCTCTCTCTCTCTCTCTCTCTCT CCTCTCTCTCTCTCTCTCTCTCTCTCTCTCTCTCTCTCTCTCTCTCTCTCT	4.66432	4 2	CCTCTCTCTCTCTCTCTCTCTCTCTCTCTCTCTCTCTCTCTCTCTCTCT CCTCTCTCTCTCTCTCTCTCTCTCTCTCTCTCTCTCTCTCTCTCTCTCT	80	2 0
11	17687238	GTCTCTCTCTCTCTCTCTCTCTCTCTCTCTCTCTCTCTCTCTCTCTCTCT	gene:OS11G0497000(dist=10585),gene:OS11G0497350(dist=7482)	intergenic	GTCTCTCTCTCTCTCTCTCTCTCTCTCTCTCTCTCTCTCTCTCTCTCTCT GTCTCTCTCTCTCTCTCTCTCTCTCTCTCTCTCTCTCTCTCTCTCTCT	71	6 5	GTCTCTCTCTCTCTCTCTCTCTCTCTCTCTCTCTCTCTCTCTCTCTCTCT GTCTCTCTCTCTCTCTCTCTCTCTCTCTCTCTCTCTCTCTCTCTCTCTCT	67	1 0
11	17767483	TAAAAAAAA	gene:OS11G0498600(dist=37154),gene:OS11G0499600(dist=17647)	intergenic	TAAAAAAAA TAAAAAAAA	5.40965	2 4	TAAAAAAAAA TAAAAAAAAA	53	0 12
11	17768191	TAAAAAAAAAA	gene:OS11G0498600(dist=37864),gene:OS11G0499600(dist=16937)	intergenic	TAAAAAAAAA TAAAAAAAAA	31.9956	0 8	TAAAAAAAAAA TAAAAAAAAAA	8.11941	0 2
11	17786621	GAAAAAAAA	gene:OS11G0499600	intronic	GAAAAAAAAAA GAAAAAAAAAA	12.3435	0 6	GAAAAAAAAA GAAAAAAAAA	21.9281	0 5
11	17798800	TAAAAAAA	gene:OS11G0499600(dist=6267),gene:OS11G0500050(dist=8683)	intergenic	TAAAAAAAA TAAAAAAAA	27.833	0 5	TAAAAAAA TAAAAAAA	2.71761	0 2
11	17799556	AAT	gene:OS11G0499600(dist=7018),gene:OS11G0500050(dist=7932)	intergenic	AAT AAT	999	9 0	AAT AATAT	18.5638	6 2
11	17837451	CGCCGCCCGCTCCCGGCGCCGGCTCCTCGGCCGTGCCGCCCGCTCCCGG	gene:OS11G0501000(dist=6076),gene:OS11G0501500(dist=19181)	intergenic	CGCCGCCCGCTCCCGGCGCCGGCTCCTCGGCCGTGCCGCCCGCTCCCGG CGCCGCCCGCTCCCGG	95	8 5	CGCCGCCCGCTCCCGGCGCCGGCTCCTCGGCCGTGCCGCCCGCTCCCGG CGCCGCCCGCTCCCGGCGCCGGCTCCTCGGCCGTGCCGCCCGCTCCCGG	108	3 0
11	17900476	TACCTATCTTCGCA	gene:OS11G0501500(dist=42371),gene:OS11G0502700(dist=10557)	intergenic	TA TA	137	0 4	TACCTATCTTCGCA TACCTATCTTCGCA	63	2 0
11	17905136	GAAA	gene:OS11G0501500(dist=47032),gene:OS11G0502700(dist=5907)	intergenic	GAAAA GAAAA	114	0 5	GAAA GAAAA	101	1 6
11	17906641	CTATATATATAT	gene:OS11G0501500(dist=48545),gene:OS11G0502700(dist=4394)	intergenic	CTATATATATAT CTATATATATATAT	100	2 7	CTATATATATATAT CTATATATATATAT	75	0 4
11	17911002	TCCCC	gene:OS11G0502700	upstream	TCCC TCCC	44.1086	0 3	TCCCC TCCCC	143	4 0
11	17912851	CAAAAAAAAAAA	gene:OS11G0502700	downstream	CAAAAAAAAAAA CAAAAAAAAAAAAAA	30.6959	1 3	CAAAAAAAAAAAAAA CAAAAAAAAAAAAAA	77	0 6
11	17923531	ATTTTTTT	gene:OS11G0502700(dist=11525),gene:OS11G0503400(dist=9996)	intergenic	ATTTTTTTT ATTTTTTTT	35.8888	0 7	ATTTTTTT ATTTTTTT	4.54399	0 2
11	17926619	CCACACACACACACA	gene:OS11G0502700(dist=14619),gene:OS11G0503400(dist=6901)	intergenic	CCACACACACACACA CCACACACACACACA	999	7 0	CCACACACACACA CCACACACACACA	51	0 2
11	17926639	CTTGCGCTATTGC	gene:OS11G0502700(dist=14631),gene:OS11G0503400(dist=6883)	intergenic	CTTGC CTTGC	132	0 4	CTTGCGCTATTGC CTTGCGCTATTGC	999	7 0
11	17935028	GTTGATCAGTACCTCTCTGATACCAAGTTCAAGTGCCTCAAGGACCC	gene:OS11G0503400:transcript:OS11T0503400-01:exon3:c.575_620del:p.192_207del,	frameshift deletion	G G	148	0 5	GTTGATCAGTACCTCTCTGATACCAAGTTCAAGTGCCTCAAGGACCC GTTGATCAGTACCTCTCTGATACCAAGTTCAAGTGCCTCAAGGACCC	0	0 0
11	17941753	AC	gene:OS11G0503400	downstream	AC A	37.5633	1 4	A A	72	0 4
11	17942355	CATATATATATAT	gene:OS11G0503400(dist=1364),gene:OS11G0503900(dist=1179)	intergenic	CATATATATATAT CATATATATATAT	41.5869	1 0	CATATATATAT CATATATATAT	125	0 4
11	18009891	AGGGGGG	gene:OS11G0506150(dist=7288),gene:OS11G0506300(dist=26388)	intergenic	AGGGGGG AGGGGGG	67	1 0	AGGGGGGG AGGGGGGG	47.005	0 5
11	18021022	TAAAAAAAAA	gene:OS11G0506150(dist=18421),gene:OS11G0506300(dist=15254)	intergenic	TAAAAAAAAA TAAAAAAAAA	42.5869	1 0	TAAAAAAA TAAAAAAA	15.062	0 7
11	18068170	GA	gene:OS11G0506400(dist=15928),gene:OS11G0506700(dist=1115)	intergenic	GA GA	999	12 0	GA GAAA	82	8 4
11	18068306	CCTCTCTCT	gene:OS11G0506700	upstream	CCTCTCTCT CCTCTCTCT	999	11 0	CCTCTCTCT CCTCTCTCTCTCTCT	107	6 4
11	18068457	GGGCGCGGGCGGCCGCGTCGACGGCCAGGCGCGGGCGGC	gene:OS11G0506700	upstream	GGGCGCGGGCGGC GGGCGCGGGCGGC	77	0 5	GGGCGCGGGCGGCCGCGTCGACGGCCAGGCGCGGGCGGC GGGCGCGGGCGGCCGCGTCGACGGCCAGGCGCGGGCGGC	122	3 0
11	18069767	TAAAAAAAAA	gene:OS11G0506700	intronic	TAAAAAAAAAAA TAAAAAAAAAAA	41.8455	0 4	TAAAAAAAAA TAAAAAAAAA	72	3 0
11	18074278	CAT	gene:OS11G0506800(dist=2531),gene:OS11G0507200(dist=18908)	intergenic	CATAT CATAT	19.816	0 2	CAT CAT	999	9 0
11	18079091	C	gene:OS11G0506800(dist=7342),gene:OS11G0507200(dist=14097)	intergenic	C C	60	1 0	CA CA	22.914	0 6
11	18082987	GCTCTCTCTCTCTC	gene:OS11G0506800(dist=11251),gene:OS11G0507200(dist=10188)	intergenic	GCTCTCTCTCTCTC GCTCTCTCTCTCTCTC	11.5157	1 1	GCTCTCTCTCTCTCTC GCTCTCTCTCTCTCTC	164	0 5
11	18084143	CGGATGAGTTTAGCGCGATTAATG	gene:OS11G0506800(dist=12417),gene:OS11G0507200(dist=9022)	intergenic	CGGATGAGTTTAGCGCGATTAATG CGGATGAGTTTAGCGCGATTAATG	90	2 0	CGGATGAGTTTAGCGCGATTAATGGGATGAGTTTAGCGCGATTAATG CGGATGAGTTTAGCGCGATTAATGGGATGAGTTTAGCGCGATTAATG	90	0 4
11	18090952	T	gene:OS11G0506800(dist=19203),gene:OS11G0507200(dist=2236)	intergenic	TTTTACATC TTTTACATC	22.6395	0 4	T T	2.97967	0 2
11	18095908	CAAAAAAAAAA	gene:OS11G0507200,gene:OS11G0507300	downstream	CAAAAAAAAA CAAAAAAAAA	51	0 13	CAAAAAAAAAA CAAAAAAAAAA	2.18544	1 5
11	18098444	TAAAAAA	gene:OS11G0507300	intronic	TAAAAA TAAAAA	34.0065	0 5	TAAAAAA TAAAAAA	3.12667	0 2
11	18120970	GTTT	gene:OS11G0507400(dist=7782),gene:OS11G0508301(dist=35264)	intergenic	GTTT GTTT	4.86758	0 1	GTTTT GTTTT	122	0 7
11	18136824	CACCTTCACTAAAATTAGACC	gene:OS11G0507400(dist=23637),gene:OS11G0508301(dist=19393)	intergenic	CACCTTCACTAAAATTAGACC CACC	25.4029	5 4	CACCTTCACTAAAATTAGACC CACCTTCACTAAAATTAGACC	29.8509	13 3
11	18157560	AGGGGG	gene:OS11G0508301	upstream	AGGGG AGGGG	40.9176	0 4	AGGGGG AGGGGG	12.0562	0 1
11	18157674	CTGAGGT	gene:OS11G0508301	upstream	CTGAGGTTAGGTGAGGT CTGAGGTTAGGTGAGGT	108	0 4	CTGAGGT CTGAGGT	86	2 0
11	18178735	CATATATA	gene:OS11G0508600(dist=4261),gene:OS11G0512000(dist=109616)	intergenic	CATATATA CATATATA	67	1 0	CATA CATA	139	0 4
11	18180539	TGCGCG	gene:OS11G0508600(dist=6065),gene:OS11G0512000(dist=107814)	intergenic	TGCG TGCG	228	0 7	TGCGCG TGCGCG	67	1 0
11	18245335	ATTTTTTTTTTT	gene:OS11G0508600(dist=70868),gene:OS11G0512000(dist=43012)	intergenic	ATTTTTTTTTTT ATTTTTTTTTTT	4.25248	0 3	ATTTTTTTTTT ATTTTTTTTTT	23.1134	0 8
11	18269359	TCCC	gene:OS11G0508600(dist=94884),gene:OS11G0512000(dist=18996)	intergenic	TCCC TCCC	66	1 0	TCC TCC	109	0 6
11	18272125	CA	gene:OS11G0508600(dist=97648),gene:OS11G0512000(dist=16232)	intergenic	CAA CAA	32.0646	0 2	CA CA	154	4 0
11	18279481	A	gene:OS11G0508600(dist=105003),gene:OS11G0512000(dist=8877)	intergenic	A A	0	0 0	AT AT	212	0 10
11	18282975	CA	gene:OS11G0508600(dist=108498),gene:OS11G0512000(dist=5382)	intergenic	CA CAA	36.1128	3 5	CAA CAA	86	0 5
11	18285261	CTTGTT	gene:OS11G0508600(dist=110786),gene:OS11G0512000(dist=3092)	intergenic	CTTGTT CTTGTT	67	1 0	CTT CTT	184	0 8
11	18314975	GGCGCG	gene:OS11G0512600	downstream	GGCGCGCG GGCGCGCG	94	0 8	GGCGCG GGCGCG	45.5868	1 0
11	18318939	ATTTTTTTTT	gene:OS11G0512600(dist=4925),gene:OS11G0512800(dist=2594)	intergenic	ATTTTTTTTT ATTTTTTTTT	6.70672	0 2	ATTTTTTTTTT ATTTTTTTTTT	32.0521	0 9
11	18322475	AGG	gene:OS11G0512800	downstream	AGG AAGGG	3.1431	3 2	G G	112	0 5
11	18326685	CAAAAAAAAAAA	gene:OS11G0512800(dist=4259),gene:OS11G0513000(dist=11034)	intergenic	CAAAAAAAAAAA CAAAAAAAAAAA	67	1 0	CAAAAAAAAAAAAA CAAAAAAAAAAAAA	51	0 5
11	18337473	CTAT	gene:OS11G0513000	downstream	CTAT CTAT	67	1 0	CTATAT CTATAT	228	0 10
11	18368125	CCTCTTCTCT	gene:OS11G0513500(dist=7829),gene:OS11G0513700(dist=4698)	intergenic	CCTCT CCTCT	125	0 5	CCTCTTCTCT CCTCTTCTCT	59	1 0
11	18385626	TTGGG	gene:OS11G0513900	intronic	TG TG	38.8266	0 5	TTGGG TTGGG	0	0 0
11	18405168	CTA	gene:OS11G0513900(dist=14725),gene:OS11G0514100(dist=4824)	intergenic	CTA CTA	999	9 0	C C	24.0335	0 2
11	18416065	TAAAAAAA	gene:OS11G0514100	intronic	TAAAAAAAA TAAAAAAAA	60	0 9	TAAAAAAA TAAAAAAA	16.0569	0 1
11	18416175	CAAAAAAAAAA	gene:OS11G0514100	intronic	CAAAAAAAAAAAA CAAAAAAAAAAAA	82	0 7	CAAAAAAAAAA CAAAAAAAAAA	7.91815	0 1
11	18439139	ATTTTT	gene:OS11G0514500(dist=6589),gene:OS11G0514700(dist=4711)	intergenic	ATTTT ATTTT	40.6164	0 4	ATTTTT ATTTTT	75	2 0
11	18439974	GTTTTTTTTT	gene:OS11G0514500(dist=7428),gene:OS11G0514700(dist=3872)	intergenic	GTTTTTTTTT GTTTTTTTTT	8.11941	0 2	GTTTTTTTT GTTTTTTTT	44.2081	0 10
11	18445552	ATATGTA	gene:OS11G0514700	splicing	ATA ATA	46.7496	0 4	ATATGTA ATATGTA	0	0 0
11	18451642	ATGTGTGTGTGTGTGT	gene:OS11G0514800	UTR5	ATGTGTGTGTGTGTGT ATGTGTGTGTGTGTGTGT	78	1 3	ATGTGTGTGTGTGTGTGT ATGTGTGTGTGTGTGTGT	128	0 4
11	18465477	CAGCGACGCCGAGAGCGCGGCGAGCGACGCCGAGA	gene:OS11G0515000:transcript:OS11T0515000-00:exon1:c.137_157del:p.46_53del,	nonframeshift deletion	CAGCGACGCCGAGA CAGCGACGCCGAGA	114	0 4	CAGCGACGCCGAGAGCGCGGCGAGCGACGCCGAGA CAGCGACGCCGAGAGCGCGGCGAGCGACGCCGAGA	87	2 0
11	18477611	CAAAAAAAAA	gene:OS11G0515000(dist=11973),gene:OS11G0515500(dist=7688)	intergenic	CAAAAAAAA CAAAAAAAA	37.9458	0 8	CAAAAAAAAA CAAAAAAAAA	7.98178	0 2
11	18499190	TAAAAAAA	gene:OS11G0515500(dist=8354),gene:OS11G0516000(dist=4342)	intergenic	TAAAAAAA TAAAAAAA	999	6 0	TAAAAAAAA TAAAAAAAA	14.2224	0 4
11	18505056	ACTTCTTCTTCTT	gene:OS11G0516000	intronic	ACTTCTTCTTCTT ACTTCTTCTTCTT	67	1 0	ACTTCTTCTT ACTTCTTCTT	228	0 11
11	18510412	TG	gene:OS11G0516100	UTR5	TG TG	0	0 0	T T	105	0 5
11	18537188	GAAAAAAAAAAA	gene:OS11G0516800	intronic	GAAAAAAAAAA GAAAAAAAAAA	31.0949	0 9	GAAAAAAAAAAA GAAAAAAAAAAA	11.5431	0 2
11	18574928	GAAAAAAA	gene:OS11G0517800	intronic	GAAAAAAA GAAAAAAA	2.71761	0 2	GAAAAAA GAAAAAA	26.0443	0 7
11	18580578	TTTTGATTTGTACGT	gene:OS11G0517800(dist=5090),gene:OS11G0518300(dist=1255)	intergenic	TTTTGATTTGTACGT TTTTGATTTGTACGT	30.1429	4 3	TTTTGATTTGTACGT TT	142	8 7
11	18586260	T	gene:OS11G0518300	upstream	TTTCAGTTCCCCCACACC TTTCAGTTCCCCCACACC	122	0 5	T T	0	0 0
11	18590313	GCA	gene:OS11G0518300(dist=4357),gene:OS11G0518600(dist=17837)	intergenic	GCA GCA	67	1 0	GCACA GCACA	228	0 14
11	18622672	CTTTTTTTTT	gene:OS11G0518600(dist=11185),gene:OS11G0518900(dist=13795)	intergenic	CTTTTTTTTT CTTTTTTTTT	7.69754	1 3	CTTTTTTTTTT CTTTTTTTTTT	24.0151	0 6
11	18718918	C	gene:OS11G0519500(dist=16794),gene:OS11G0522000(dist=10052)	intergenic	C C	999	12 0	CGA CGA	73	0 2
11	18750594	GTTTTTTTT	gene:OS11G0521500	downstream	GTTTTTTTT GTTTTTTTT	5.03011	0 2	GTTTTTTT GTTTTTTT	57	0 11
11	18750656	CAAAAAAAAA	gene:OS11G0521500	downstream	CAAAAAAAAA CAAAAAAAAA	6.49487	0 2	CAAAAAAAA CAAAAAAAA	26.9594	0 6
11	18768719	CT	gene:OS11G0521500(dist=15444),gene:OS11G0521000(dist=1350)	intergenic	CTT CTT	113	0 5	CT CT	14.0684	0 1
11	18822689	AGCACGCTGA	gene:OS11G0520500(dist=33967),gene:OS11G0522900(dist=9052)	intergenic	AGCACGCTGA AGCACGCTGA	56	1 0	AGCACGCTGAATGTCCGTTGGCACGCTGA AGCACGCTGAATGTCCGTTGGCACGCTGA	98	0 5
11	18823080	A	gene:OS11G0520500(dist=34349),gene:OS11G0522900(dist=8670)	intergenic	A A	0	0 0	AAACATGTT AAACATGTT	89	0 4
11	18830949	TTCTCTCTCTCTCTC	gene:OS11G0522900	upstream	TTCTCTCTCTCTCTCTC TTCTCTCTCTCTCTCTC	228	0 9	TTCTCTCTCTCTCTC TTCTCTCTCTCTCTCTC	219	1 8
11	18848848	CTCGGGTGAATCCTTGAGGGAATACGTTCGG	gene:OS11G0522900(dist=13374),gene:OS11G0523110(dist=25185)	intergenic	CTCGGGTGAATCCTTGAGGGAATACGTTCGG CTCGGGTGAATCCTTGAGGGAATACGTTCGG	999	14 0	CTCGGGTGAATCCTTGAGGGAATACGTTCGG CTCGG	21.627	6 5
11	18864431	TAAAAAAAA	gene:OS11G0522900(dist=28960),gene:OS11G0523110(dist=9624)	intergenic	TAAAAAAAA TAAAAAAAA	6.70672	0 2	TAAAAAAA TAAAAAAA	36.9955	0 7
11	18875367	ATTTTTTTTTT	gene:OS11G0523110	intronic	ATTTTTTTTTTT ATTTTTTTTTTT	21.9745	0 7	ATTTTTTTTTT ATTTTTTTTTT	2.18544	1 5
11	18888649	AGATACAGACTTGGAGAGGG	gene:OS11G0523110(dist=11664),gene:OS11G0523500(dist=15110)	intergenic	AG AG	78	0 9	AGATACAGACTTGGAGAGGG AG	58	1 6
11	18897696	CTAGCACCTGCAGCAGGGAGATGGATTGTAATAGC	gene:OS11G0523110(dist=20714),gene:OS11G0523500(dist=6048)	intergenic	CTAGC CTAGC	171	0 7	CTAGCACCTGCAGCAGGGAGATGGATTGTAATAGC CTAGCACCTGCAGCAGGGAGATGGATTGTAATAGC	59	1 0
11	18901087	GGCCGCCGCCG	gene:OS11G0523110(dist=24110),gene:OS11G0523500(dist=2681)	intergenic	GGCCGCCGCCGTTGAGGGTGCAGAGGTCGCCGCCGCCG GGCCGCCGCCGTTGAGGGTGCAGAGGTCGCCGCCGCCG	148	0 4	GGCCGCCGCCGTGGAGGGTGCAGAGGTCGCCGCCGCCG GGCCGCCGCCGTGGAGGGTGCAGAGGTCGCCGCCGCCG	64	0 2
11	18904405	CTTT	gene:OS11G0523500:transcript:OS11T0523500-00:exon1:c.140delA:p.E47fs,	frameshift deletion	CTTT CTTT	0	0 0	CTT CTT	56	0 4
11	18905004	TCCC	gene:OS11G0523500	upstream	TCC TCC	135	0 7	TCCC TCCC	154	4 0
11	18911289	AATATATATATATATATATATA	gene:OS11G0523500(dist=6760),gene:OS11G0523700(dist=10736)	intergenic	AATATATATATATATATA AATATATATATATATATA	193	0 6	AATATATATATATATATATATA AATATATATATATATATA	210	1 8
11	18918052	CAA	gene:OS11G0523500(dist=13507),gene:OS11G0523700(dist=3992)	intergenic	CA CA	77	0 4	CAA CAA	55	1 0
11	18925778	TAAAAAAAA	gene:OS11G0523700	downstream	TAAAAAAAAA TAAAAAAAAA	24.9142	0 5	TAAAAAAAA TAAAAAAAA	2.20571	0 3
11	18941606	TTCCTCTCCTCTCCTCTC	gene:OS11G0523800	UTR5	TTCCTCTCCTCTC TTCCTCTCCTCTC	126	0 4	TTCCTCTCCTCTCCTCTC TTCCTCTCCTCTCCTCTC	0	0 0
11	18943978	AT	gene:OS11G0523800(dist=2293),gene:OS11G0524300(dist=37916)	intergenic	A A	93	0 5	AT A	103	2 9
11	18956189	GAAAAAAAAA	gene:OS11G0523800(dist=14512),gene:OS11G0524300(dist=25697)	intergenic	GAAAAAAAAAA GAAAAAAAAAA	32.174	0 7	GAAAAAAAAA GAAAAAAAAA	30.6723	7 1
11	18997767	TAAAAAA	gene:OS11G0524601	intronic	TAAAAAA TAAAAA	18.7005	2 5	TAAAAA TAAAAA	51	2 9
11	19043534	ATTTTTTT	gene:OS11G0524900(dist=16921),gene:OS11G0525200(dist=5025)	intergenic	ATTTTTTT ATTTTTTT	89	2 0	ATTTTTTTT ATTTTTTTT	35.8175	0 6
11	19047386	AAT	gene:OS11G0524900(dist=20768),gene:OS11G0525200(dist=1178)	intergenic	AAT AAT	40.587	1 0	AATCGTGTTAT AATCGTGTTAT	52	0 4
11	19049063	GTTTTTTTTT	gene:OS11G0525200	intronic	GTTTTTTTTTT GTTTTTTTTTT	23.8342	0 6	GTTTTTTTTT GTTTTTTTTT	17.3174	1 2
11	19068522	GCC	gene:OS11G0525700;gene:OS11G0525600	upstream;downstream	GC GC	59	0 4	GCC GCC	2.08485	0 1
11	19082041	AT	gene:OS11G0525900	downstream	AG AG	70	0 6	AGT AGT	120	0 8
11	19082041	A	gene:OS11G0525900	downstream	AG AG	70	0 6	AGT AGT	120	0 8
11	19092359	GTTTTTTTT	gene:OS11G0526200	upstream	GTTTTTTTT GTTTTTTTT	2.20571	0 3	GTTTTTTTTT GTTTTTTTTT	56	0 10
11	19106187	AACACACACACACACACA	gene:OS11G0526200(dist=11072),gene:OS11G0526800(dist=6455)	intergenic	AACACACACACACACACA AACACACACACACACACACA	143	1 6	AACACACACACACACACACA AACACACACACACACACACA	121	0 5
11	19109700	TAAAAAAAA	gene:OS11G0526200(dist=14576),gene:OS11G0526800(dist=2951)	intergenic	TAAAAAAAA TAAAAAAAA	2.20571	0 3	TAAAAAAAAA TAAAAAAAAA	35.0334	0 8
11	19129975	CAAAAAAAAAAAA	gene:OS11G0527100,gene:OS11G0527150	UTR5	CAAAAAAAAAAAA CAAAAAAAAAAAA	21.9068	4 4	CAAAAAAAAAAAAAAAA CAAAAAAAAAAAAAAAA	20.2667	1 7
11	19175343	GAAAAAAAAA	gene:OS11G0528400	UTR3	GAAAAAAAAAA GAAAAAAAAAA	23.9094	0 6	GAAAAAAAAA GAAAAAAAAA	4.09292	1 5
11	19182717	GTTTTTTT	gene:OS11G0528500	upstream	GTTTTTTT GTTTTTTT	4.54399	0 2	GTTTTTT GTTTTTT	23.9346	0 4
11	19182843	TAAAAAA	gene:OS11G0528500	upstream	TAAAAAA TAAAAAA	4.54399	0 2	TAAAAAAA TAAAAAAA	22.6395	0 4
11	19188358	AGACTTTTCCATAGCGTTTGACTT	gene:OS11G0528700,gene:OS11G0528812	intronic	AGACTTTTCCATAGCGTTTGACTT AGACTTTTCCATAGCGTTTGACTT	92	2 0	AGACTT AGACTT	148	0 5
11	19201377	CCACATGGATGTGACGTGTCA	gene:OS11G0528700(dist=11255),gene:OS11G0529036(dist=6300)	intergenic	CCA CCA	171	0 6	CCACATGGATGTGACGTGTCA CCACATGGATGTGACGTGTCA	90	4 0
11	19206208	TGAGAGAGAGAG	gene:OS11G0528700(dist=16094),gene:OS11G0529036(dist=1478)	intergenic	TGAGAGAGAGAGAGAGAG TGAGAGAGAGAGAGAGAG	93	0 4	TGAGAGAGAGAG TGAGAGAGAGAG	0	0 0
11	19208678	ATGGTA	gene:OS11G0529100	intronic	ATGGTACTATATTTTCTAGCGTAAAATTTGGTA ATGGTACTATATTTTCTAGCGTAAAATTTGGTA	101	0 5	ATGGGACTATATTTTCTAGCGTAAAATTTGG ATGGGACTATATTTTCTAGCGTAAAATTTGG	27.3426	0 2
11	19224600	AC	gene:OS11G0529100(dist=12759),gene:OS11G0529500(dist=2361)	intergenic	AC AC	58	1 0	A A	112	0 6
11	19242677	GAA	gene:OS11G0529900	downstream	GAA GAA	67	1 0	GAAA GAAA	78	0 4
11	19266769	TGGG	gene:OS11G0529900(dist=21932),gene:OS11G0530600(dist=10825)	intergenic	TGG TGG	41.6163	0 4	TGGG TGGG	67	1 0
11	19276835	C	gene:OS11G0530600	downstream	C C	0	0 0	CT CT	107	0 8
11	19309955	C	gene:OS11G0530600(dist=28949),gene:OS11G0531300(dist=21117)	intergenic	C C	148	5 0	CT CT	15.2303	0 2
11	19315717	TA	gene:OS11G0530600(dist=34712),gene:OS11G0531300(dist=15354)	intergenic	TA TA	28.0309	4 1	TA T	15.4103	2 4
11	19320819	AC	gene:OS11G0530600(dist=39814),gene:OS11G0531300(dist=10252)	intergenic	AC A	119	2 11	A A	132	0 5
11	19328317	GCTGGCGGGCGGCGGCGGCTGTGGCGGGCGGCG	gene:OS11G0530600(dist=47311),gene:OS11G0531300(dist=2723)	intergenic	GGTGGCGGGCGGCG GGTGGCGGGCGGCG	136	0 6	GCTGGCGGGCGGCGGCGGCTGTGGCGGGCGGCG GCTGGCGGGCGGCGGCGGCTGTGGCGGGCGGCG	69	1 0
11	19353675	TAAAAAAAAA	gene:OS11G0531700	intronic	TAAAAAAAAA TAAAAAAAAA	7.98178	0 2	TAAAAAAAA TAAAAAAAA	26.9594	0 6
11	19402554	AAATTAGATAGAA	gene:OS11G0532751(dist=11581),gene:OS11G0532900(dist=9768)	intergenic	AAATTAGATAGAA AAA	31.5353	7 4	AAATTAGATAGAA AAATTAGATAGAA	999	17 0
11	19430259	CC	gene:OS11G0533100;gene:OS11G0533400	upstream;downstream	CC CC	51	1 0	CCATGTTCAC CCATGTTCAC	219	0 8
11	19438426	ATTTTTTTTT	gene:OS11G0533500	intronic	ATTTTTTTTT ATTTTTTTTT	6.70672	0 2	ATTTTTTTTTT ATTTTTTTTTT	36.0331	0 8
11	19464071	GAAAAAA	gene:OS11G0533800(dist=10250),gene:OS11G0534100(dist=11497)	intergenic	GAAAAAAA GAAAAAAA	48.0369	0 6	GAAAAAA GAAAAAA	2.71761	0 2
11	19464430	TC	gene:OS11G0533800(dist=10604),gene:OS11G0534100(dist=11143)	intergenic	TC TC	67	1 0	TCC TCC	98	0 4
11	19471292	CAAAAAAAA	gene:OS11G0533800(dist=17473),gene:OS11G0534100(dist=4274)	intergenic	CAAAAAAA CAAAAAAA	28.8219	0 6	CAAAAAAAA CAAAAAAAA	2.3324	0 3
11	19482827	CAAAAA	gene:OS11G0534300	intronic	CAAAAA CAAAAA	96	2 0	CAAAAAA CAAAAAA	60	0 5
11	19493149	ATTTTTTTT	gene:OS11G0534500(dist=2607),gene:OS11G0535525(dist=16156)	intergenic	ATTTTTTTTT ATTTTTTTTT	34.9943	0 8	ATTTTTTTT ATTTTTTTT	6.49487	0 2
11	19493199	CTTTTTTTTT	gene:OS11G0534500(dist=2657),gene:OS11G0535525(dist=16105)	intergenic	CTTTTTTTTT CTTTTTTTTT	999	6 0	CTTTTTTT CTTTTTTT	32.8853	0 3
11	19497293	AAAAGAAA	gene:OS11G0534500(dist=6747),gene:OS11G0535525(dist=12013)	intergenic	AAAA AAAA	90	0 7	AAAAGAAA AAAAGAAA	125	5 0
11	19498430	ATT	gene:OS11G0534500(dist=7882),gene:OS11G0535525(dist=10881)	intergenic	ATT ATTT	16.8834	7 6	ATT ATT	999	8 0
11	19499612	AGATCGATCGATCGATC	gene:OS11G0534500(dist=9071),gene:OS11G0535525(dist=9685)	intergenic	AGATCGATC AGATCGATC	162	0 5	AGATCGATCGATCGATC AGATCGATCGATCGATC	111	3 0
11	19501217	ACTT	gene:OS11G0534500(dist=10670),gene:OS11G0535525(dist=8093)	intergenic	ACTTCTT ACTTCTT	116	0 4	ACTT ACTT	999	7 0
11	19509878	TATC	gene:OS11G0535525	UTR3	TATC TATC	88	2 0	TATCGATC TATCGATC	228	0 8
11	19525831	CCT	gene:OS11G0535600	downstream	CCTTCTCT CCTTCTCT	128	0 8	CCTTCT CCTTCT	38.8805	0 2
11	19525831	CCTCT	gene:OS11G0535600	downstream	CCTTCTCT CCTTCTCT	128	0 8	CCTTCT CCTTCT	38.8805	0 2
11	19526832	CTTTTTTTTTT	gene:OS11G0535600(dist=1593),gene:OS11G0536800(dist=45648)	intergenic	CTTTTTTTTT CTTTTTTTTT	21.9745	0 7	CTTTTTTTTTT CTTTTTTTTTT	9.71839	0 2
11	19537824	CAAAAAAAAA	gene:OS11G0535600(dist=12584),gene:OS11G0536800(dist=34657)	intergenic	CAAAAAAAA CAAAAAAAA	56	0 15	CAAAAAAAAA CAAAAAAAAA	67	1 0
11	19537968	TAAAAAAAAAA	gene:OS11G0535600(dist=12729),gene:OS11G0536800(dist=34512)	intergenic	TAAAAAAAAA TAAAAAAAAA	28.0403	1 10	TAAAAAAAAAA TAAAAAAAAAA	67	1 0
11	19546502	CAAA	gene:OS11G0535600(dist=21256),gene:OS11G0536800(dist=25985)	intergenic	CAAA CAAA	18.5586	0 3	CAA CAA	38.6166	0 4
11	19558085	GAAAAAAAAA	gene:OS11G0535600(dist=32845),gene:OS11G0536800(dist=14396)	intergenic	GAAAAAAAAAA GAAAAAAAAAA	16.8182	0 5	GAAAAAAAAA GAAAAAAAAA	67	1 0
11	19576732	TT	gene:OS11G0536800	upstream	TT TT	999	10 0	TTAT TTAT	43.1741	0 2
11	19577097	GGATCGTG	gene:OS11G0536800	upstream	GGATCGTG GGATCGTG	999	7 0	GGATCGTGATCGTG GGATCGTGATCGTG	65	0 2
11	19578257	CTTTTTTT	gene:OS11G0536800(dist=1767),gene:OS11G0537300(dist=2042)	intergenic	CTTTTTT CTTTTTT	29.8963	0 6	CTTTTTTT CTTTTTTT	4.36971	0 2
11	19578316	TAAAAAAA	gene:OS11G0536800(dist=1826),gene:OS11G0537300(dist=1983)	intergenic	TAAAAAAAA TAAAAAAAA	41.9512	0 6	TAAAAAAA TAAAAAAA	87	2 0
11	19607310	GATTCCATT	gene:OS11G0537375(dist=11209),gene:OS11G0537900(dist=7692)	intergenic	GATTCCATT GATTCCATT	999	5 0	GATTCCATTCCATT GATTCCATTCCATT	93	0 3
11	19611793	T	gene:OS11G0537375(dist=15684),gene:OS11G0537900(dist=3217)	intergenic	TTTC TTTC	149	0 5	T T	2.10625	0 1
11	19614799	G	gene:OS11G0537900	downstream	G G	67	1 0	GA GA	115	0 5
11	19624783	AAGAGAGAGAGAGAGAGAGAGAGAGAGAGAGAGAGA	gene:OS11G0537900(dist=9143),gene:OS11G0538400(dist=10489)	intergenic	AAGAGAGAGAGAGAGAGAGAGAGAGAGAGAGAGAGA AAGAGAGAGAGAGAGAGAGAGAGAGAGAGAGAGAGA	999	7 0	AAGAGAGAGAGAGAGAGAGAGAGAGAGAGAGAGAGA AAGAGAGAGAGAGAGAGAGAGAGAGAGAGAGA	3.35148	4 2
11	19639215	ACATCA	gene:OS11G0538400(dist=1171),gene:OS11G0538900(dist=10092)	intergenic	ACATCA ACATCA	6.70672	0 2	ACA ACA	97	0 5
11	19647788	TCGGCGACGGCGACGGCGACGGC	gene:OS11G0538400(dist=9758),gene:OS11G0538900(dist=1502)	intergenic	TCGGCGACGGCGACGGC TCGGCGACGGCGACGGC	116	0 5	TCGGCGACGGCGACGGCGACGGC TCGGCGACGGCGACGGCGACGGC	59	1 0
11	19695129	CTTTTTTT	gene:OS11G0539500	intronic	CTTTTTTT CTTTTTTT	128	3 0	CTTTTTT CTTTTTT	19.961	0 4
11	19699622	CATGCATATGCATATGCAT	gene:OS11G0539500(dist=3272),gene:OS11G0539600(dist=1575)	intergenic	CATGCATATGCATATGCAT CATGCATATGCATATGCAT	4.1442	0 1	CATGCATATGCATATGCATATGCAT CATGCATATGCATATGCATATGCAT	149	0 4
11	19709765	AA	gene:OS11G0539800	UTR3	AAATATAAGTTA AAATATAAGTTA	92	0 4	AA AA	42.5869	1 0
11	19718043	TGCACAGCACAGCACAGCACAG	gene:OS11G0539800(dist=1985),gene:OS11G0539901(dist=2603)	intergenic	TGCACAGCACAGCACAGCACAG TGCACAGCACAGCACAGCACAG	122	3 0	TGCACAGCACAGCACAGCACAGCACAG TGCACAGCACAGCACAGCACAGCACAG	140	0 4
11	19718148	CGATC	gene:OS11G0539800(dist=2073),gene:OS11G0539901(dist=2515)	intergenic	CGATCGGATC CGATCGGATC	143	0 5	CGATC CGATC	67	1 0
11	19720358	ACTTATATTAGGACGTTATATTAGGAC	gene:OS11G0539901;gene:OS11G0540000	upstream;downstream	ACTTATATTAGGACGTTATATTAGGAC ACTTATATTAGGACGTTATATTAGGAC	999	6 0	AGTTATATTAGGAC AGTTATATTAGGAC	228	2 15
11	19724435	ATTTT	gene:OS11G0540100	intronic	ATTTTTT ATTTTTT	10.5302	0 2	ATTTT ATTTT	157	7 0
11	19726080	TAAAAAAAA	gene:OS11G0540100	intronic	TAAAAAAAAA TAAAAAAAAA	31.9497	0 7	TAAAAAAAA TAAAAAAAA	2.5879	0 4
11	19731098	CAAAAAAAAAA	gene:OS11G0540100	intronic	CAAAAAAAAA CAAAAAAAAA	34.9934	0 9	CAAAAAAAAAA CAAAAAAAAAA	2.27721	0 4
11	19737612	AAG	gene:OS11G0540100(dist=3196),gene:OS11G0540500(dist=16364)	intergenic	AAG AAG	59	1 0	AAGGTTTAG AAGGTTTAG	213	0 8
11	19738544	GTTTTTTT	gene:OS11G0540100(dist=4133),gene:OS11G0540500(dist=15427)	intergenic	GTTTTTTTT GTTTTTTTT	37.8926	0 6	GTTTTTTT GTTTTTTT	2.05258	1 4
11	19743571	GAAAAAA	gene:OS11G0540100(dist=9159),gene:OS11G0540500(dist=10401)	intergenic	GAAAAAA GAAAAAA	999	6 0	GAAAAAAA GAAAAAAA	14.9348	0 3
11	19749131	ACCTTTGTTATCTGGCCTCTCCACCATGTGACCCTTTGTTATCTGGCCTCTCCACCATGTGACCC	gene:OS11G0540100(dist=14747),gene:OS11G0540500(dist=4783)	intergenic	ACCTTTGTTATCTGGCCTCTCCACCATGTGACCC ACCTTTGTTATCTGGCCTCTCCACCATGTGACCC	228	0 9	ACCTTTGTTATCTGGCCTCTCCACCATGTGACCCTTTGTTATCTGGCCTCTCCACCATGTGACCC ACCTTTGTTATCTGGCCTCTCCACCATGTGACCCTTTGTTATCTGGCCTCTCCACCATGTGACCC	0	0 0
11	19758691	TGAGAGAGAGAG	gene:OS11G0540600	intronic	TGAGAGAGAGAG TGAGAGAGAGAGAG	183	1 9	TGAGAGAGAGAGAG TGAGAGAGAGAGAG	139	0 7
11	19760284	TATAAA	gene:OS11G0540600	intronic	TA TA	202	0 10	TAA TAA	49.0799	0 3
11	19760284	TATAA	gene:OS11G0540600	intronic	TA TA	202	0 10	TAA TAA	49.0799	0 3
11	19762421	CTAATTAA	gene:OS11G0540600	UTR3	CTAATTAA CTAATTAA	4.72535	2 1	CTAATTAA CTAA	71	1 5
11	19869978	TTATA	gene:OS11G0541600	intronic	TTATA TTATA	79	2 0	TTATATA TTATATA	43.7496	0 4
11	19879223	AT	gene:OS11G0542100(dist=2846),gene:OS11G0542800(dist=47139)	intergenic	A A	81	0 5	AT A	14.4969	1 3
11	19880109	GCA	gene:OS11G0542100(dist=3733),gene:OS11G0542800(dist=46252)	intergenic	GCA GCA	0	0 0	GCAGCTTTTGAGAAAAGCTGCAGCTGGGACA GCAGCTTTTGAGAAAAGCTGCAGCTGGGACA	192	0 7
11	19881412	ATTTTTTT	gene:OS11G0542100(dist=5041),gene:OS11G0542800(dist=44944)	intergenic	ATTTTTTTTT ATTTTTTTTT	54	0 3	ATTTTTTT ATTTTTTT	999	7 0
11	19881435	CT	gene:OS11G0542100(dist=5058),gene:OS11G0542800(dist=44927)	intergenic	CT CT	95	4 0	CTGCACGCGAAAAT CTGCACGCGAAAAT	103	0 6
11	19925695	GTTTTTTTTTT	gene:OS11G0542800	upstream	GTTTTTTTTT GTTTTTTTTT	38.0918	0 11	GTTTTTTTTTT GTTTTTTTTTT	9.86413	0 2
11	19926703	TCTGCTGCTGCTGCTGCTGCTGCTG	gene:OS11G0542800	UTR3	TCTGCTGCTGCTGCTGCTGCTGCTGCTG TCTGCTGCTGCTGCTGCTGCTGCTGCTG	228	0 8	TCTGCTGCTGCTGCTGCTGCTGCTG TCTGCTGCTGCTGCTGCTGCTGCTGCTG	156	1 6
11	19937782	CAAAAAAAAAA	gene:OS11G0542800(dist=10320),gene:OS11G0543100(dist=1753)	intergenic	CAAAAAAAAAA CAAAAAAAAAA	8.3494	0 2	CAAAAAAAAA CAAAAAAAAA	37.0321	0 9
11	19944332	TAAAAAAAAA	gene:OS11G0543100(dist=3392),gene:OS11G0543300(dist=5580)	intergenic	TAAAAAAAAA TAAAAAAAAA	999	5 0	TAAAAAAAA TAAAAAAAA	4.88984	0 3
11	19961169	A	gene:OS11G0543500	intronic	A AAT	101	1 4	AAT AAT	131	0 4
11	19967833	GAAAAAAA	gene:OS11G0543600(dist=2077),gene:OS11G0543800(dist=3204)	intergenic	GAAAAAAA GAAAAAAA	2.84619	0 2	GAAAAAAAA GAAAAAAAA	46.0638	0 10
11	19971345	ACC	gene:OS11G0543800	UTR3	ACC ACC	3.7626	0 2	AC AC	65	0 6
11	19971460	T	gene:OS11G0543800	UTR3	TCA TCA	48.7496	0 4	T T	15.2759	0 1
11	19975967	G	gene:OS11G0543800(dist=3956),gene:OS11G0543900(dist=9548)	intergenic	G G	0	0 0	GAGCATTTGTTAGAGT GAGCATTTGTTAGAGT	142	0 4
11	19986019	GAGCTAGC	gene:OS11G0543900	UTR5	GAGC GAGC	65	0 2	GAGCTAGC GAGCTAGC	999	6 0
11	19986964	CGATGATGATGA	gene:OS11G0544000:transcript:OS11T0544000-01:exon5:c.650_651insTGA:p.D217delinsDD,gene:OS11G0544000:transcript:OS11T0544000-02:exon5:c.635_636insTGA:p.D212delinsDD,	nonframeshift insertion	CGATGATGATGATGA CGATGATGATGATGA	84	0 5	CGATGATGATGA CGATGATGATGA	59	1 0
11	19990771	CGGCGGGGGAGGGGGAGGCGGGGG	gene:OS11G0544100:transcript:OS11T0544100-00:exon1:c.265_279del:p.89_93del,	nonframeshift deletion	CGGCGGGGGAGGGGGAGGCGGGGG CGGCGGGGGAGGGGGAGGCGGGGG	51	1 0	CGGCGGGGG CGGCGGGGG	167	0 6
11	19997548	G	gene:OS11G0544200	upstream	GT GT	187	0 8	GTC GTC	180	0 10
11	19997548	GC	gene:OS11G0544200	upstream	GT GT	187	0 8	GTC GTC	180	0 10
11	20009650	TAAAAAAAAAAAA	gene:OS11G0544500	intronic	TAAAAAAAAAAAA TAAAAAAAAAAAA	4.35208	0 1	TAAAAAAAAA TAAAAAAAAA	29.9574	0 4
11	20014808	TTGTTGCTATGCTGGTTAAGTGAACCTAATTATGTGCTGCTATGCTGGTTAAGTGAACCTAATTATG	gene:OS11G0544500(dist=1453),gene:OS11G0544600(dist=3386)	intergenic	TTGTTGCTATGCTGGTTAAGTGAACCTAATTATGTGCTGCTATGCTGGTTAAGTGAACCTAATTATG TTGTTGCTATGCTGGTTAAGTGAACCTAATTATGTGCTGCTATGCTGGTTAAGTGAACCTAATTATG	999	5 0	TTGCTGCTATGCTGGTTAAGTGAACCTAATTATG TTGCTGCTATGCTGGTTAAGTGAACCTAATTATG	129	0 4
11	20024860	T	gene:OS11G0544600	downstream	TACACTTTTTTTTGGTGGTGCTCTATAAAA TACACTTTTTTTTGGTGGTGCTCTATAAAA	141	0 5	T T	0	0 0
11	20038271	TAAAACTTTAACTAGGAAAAAAGTCAAAA	gene:OS11G0544866	UTR5	T T	191	0 6	TAAAACTTTAACTAGGAAAAAAGTCAAAA TAAAACTTTAACTAGGAAAAAAGTCAAAA	0	0 0
11	20044517	GAAAAAAAAAAA	gene:OS11G0545000	downstream	GAAAAAAAAAAAAA GAAAAAAAAAAAAA	70	0 9	GAAAAAAAAAAA GAAAAAAAAAAA	2.6524	0 4
11	20053485	CGGGGGGG	gene:OS11G0545000(dist=4518),gene:OS11G0545300(dist=10103)	intergenic	CGGGGGG CGGGGGG	41.8922	0 6	CGGGGGGG CGGGGGGG	13.551	0 1
11	20062346	CGTTCGCGAGGCGATGAGGTCGCGAATGTTCGCGAGGCG	gene:OS11G0545000(dist=13385),gene:OS11G0545300(dist=1211)	intergenic	CGTTCGCGAGGCGATGAGGTCGCGAATGTTCGCGAGGCG CGTTCGCGAGGCGATGAGGTCGCGAATGTTCGCGAGGCG	82	2 0	CGTTCGCGAGGCG CGTTCGCGAGGCG	208	0 6
11	20097078	CAAAAAAA	gene:OS11G0545600	downstream	CAAAAAAAA CAAAAAAAA	65	0 10	CAAAAAAA CAAAAAAA	67	1 0
11	20106916	C	gene:OS11G0545600;gene:OS11G0545650	upstream;downstream	CTATCCTA CTATCCTA	122	0 4	C C	47.5868	1 0
11	20132279	T	gene:OS11G0546000	intronic	TTTCAC TTTCAC	191	0 5	T T	0	0 0
11	20143255	CAGAGAGAGAGAGAGAGAGAGAGAGAGAGAGAGAGAGAGAGAGAGA	gene:OS11G0546200	UTR5	CAGAGAGAGAGAGAGAGAGAGAGA CAGAGAGAGAGAGAGAGAGAGAGA	63	0 2	CAGAGAGAGAGAGAGAGAGAGAGAGAGAGAGAGAGAGAGAGAGAGA CAGAGAGAGAGAGAGAGAGAGAGA	81	1 3
11	20152740	A	gene:OS11G0546500:transcript:OS11T0546500-00:exon1:c.1207_1208insCCC:p.V403delinsAL,	nonframeshift insertion	AGGG AGGG	79	0 4	A A	107	5 0
11	20155396	A	gene:OS11G0546500(dist=1449),gene:OS11G0546600(dist=19260)	intergenic	A AG	8.01992	3 4	AG AG	150	0 12
11	20174545	CAAAAAAAAAAA	gene:OS11G0546600	downstream	CAAAAAAAAAAA CAAAAAAAAAAA	67	1 0	CAAAAAAAAAAAAA CAAAAAAAAAAAAA	25.8925	0 6
11	20196529	GAGTAGTACTTTGACGTGTTGCGGTGTCCCCGGTGAAG	gene:OS11G0547800(dist=3314),gene:OS11G0548600(dist=42803)	intergenic	GAG GAG	127	0 4	GAGTAGTACTTTGACGTGTTGCGGTGTCCCCGGTGAAG GAGTAGTACTTTGACGTGTTGCGGTGTCCCCGGTGAAG	0	0 0
11	20234953	ATT	gene:OS11G0547800(dist=41737),gene:OS11G0548600(dist=4414)	intergenic	ATT ATT	29.4171	7 2	ATT ATTT	4.86632	6 4
11	20235107	CAAA	gene:OS11G0547800(dist=41892),gene:OS11G0548600(dist=4259)	intergenic	CAAA CAAA	36.5875	2 0	CAAA CAA	19.6966	1 4
11	20237476	AG	gene:OS11G0547800(dist=44259),gene:OS11G0548600(dist=1892)	intergenic	A A	66	0 4	AG AG	4.86758	0 1
11	20272623	TT	gene:OS11G0549300	intronic	TGT TGT	20.871	0 8	TG TG	37.9936	0 8
11	20272623	T	gene:OS11G0549300	intronic	TGT TGT	20.871	0 8	TG TG	37.9936	0 8
11	20285493	TAAA	gene:OS11G0549401(dist=4323),gene:OS11G0549537(dist=29833)	intergenic	TAA TAA	83	0 4	TAAA TAAA	87	2 0
11	20287651	C	gene:OS11G0549401(dist=6478),gene:OS11G0549537(dist=27678)	intergenic	C C	45.5868	1 0	CTAGATACACTTTGAAG CTAGATACACTTTGAAG	56	0 4
11	20295600	CTTACTAGGACAAGAGTGTTCTATTACTAGGACAAGAGT	gene:OS11G0549401(dist=14444),gene:OS11G0549537(dist=19691)	intergenic	CTTACTAGGACAAGAGTGTTCTATTACTAGGACAAGAGT CTTACTAGGACAAGAGTGTTCTATTACTAGGACAAGAGT	141	4 0	CTTACTAGGACAAGAGT CTTACTAGGACAAGAGT	216	0 7
11	20308031	GTTATTAT	gene:OS11G0549401(dist=26863),gene:OS11G0549537(dist=7291)	intergenic	GTTATTAT GTTATTAT	6.70672	0 2	GTTAT GTTAT	40.7498	0 4
11	20332675	GTTGAAATTCGGAATTAAAAAAATAAGGAATATTAGAAGAGGAGACT	gene:OS11G0549610	downstream	GTTGAAATTCGGAATTAAAAAAATAAGGAATATTAGAAGAGGAGACT GT	82	8 4	GTTGAAATTCGGAATTAAAAAAATAAGGAATATTAGAAGAGGAGACT GTTGAAATTCGGAATTAAAAAAATAAGGAATATTAGAAGAGGAGACT	157	4 0
11	20333292	TAAAAAAAAA	gene:OS11G0549610(dist=1167),gene:OS11G0549615(dist=3463)	intergenic	TAAAAAAAAA TAAAAAAAAA	3.2772	0 3	TAAAAAAAA TAAAAAAAA	42.1702	0 9
11	20351184	CTTTTTTTTT	gene:OS11G0549620(dist=2004),gene:OS11G0549635(dist=8716)	intergenic	CTTTTTTTTT CTTTTTTTTT	8.11941	0 2	CTTTTTTTT CTTTTTTTT	21.9783	0 6
11	20361870	TAAAAAAAAA	gene:OS11G0549635	intronic	TAAAAAAAAA TAAAAAAAAA	67	1 0	TAAAAAAAAAA TAAAAAAAAAA	38.9935	0 8
11	20386127	C	gene:OS11G0549665,gene:OS11G0549670	downstream	C C	9.69453	0 5	CAT CAT	23.8629	0 4
11	20402509	CCTACTTTT	gene:OS11G0549680	downstream	CCTACTTTTTATTTCTACTTTTTATTT CCTACTTTTTATTTCTACTTTTTATTT	148	0 4	CCTACTTTT CCTACTTTTGATTTCTACTTTT	49.5675	1 2
11	20402509	CCTACTTTTTATTT	gene:OS11G0549680	downstream	CCTACTTTTTATTTCTACTTTTTATTT CCTACTTTTTATTTCTACTTTTTATTT	148	0 4	CCTACTTTT CCTACTTTTGATTTCTACTTTT	49.5675	1 2
11	20414168	CTTTTTTTTT	gene:OS11G0549686	intronic	CTTTTTTTTTT CTTTTTTTTTT	33.9487	0 7	CTTTTTTTTT CTTTTTTTTT	2.5547	2 6
11	20435447	GGGCG	gene:OS11G0549900	intronic	GGGCGGGGGACGGCGGTTGCGACGGCG GGGCGGGGGACGGCGGTTGCGACGGCG	184	0 5	GGGCG GGGCG	0	0 0
11	20513698	GT	gene:OS11G0551350(dist=10625),gene:OS11G0551800(dist=4655)	intergenic	GTAAT GTAAT	48.0985	0 2	GT GT	999	7 0
11	20531145	TAAAAA	gene:OS11G0552000(dist=1132),gene:OS11G0552100(dist=1982)	intergenic	TAAAAA TAAAAA	6.70672	0 2	TA TA	49.8453	0 4
11	20531568	AG	gene:OS11G0552000(dist=1554),gene:OS11G0552100(dist=1563)	intergenic	A A	91	0 5	AG A	96	1 8
11	20547081	GT	gene:OS11G0552100(dist=8940),gene:OS11G0552500(dist=19432)	intergenic	GTT GTT	49.6162	0 4	GT GT	6.93528	0 1
11	20548959	CTTTTTTTTTT	gene:OS11G0552100(dist=10827),gene:OS11G0552500(dist=17545)	intergenic	CTTTTTTTTT CTTTTTTTTT	21.9197	0 6	CTTTTTTTTTT CTTTTTTTTTT	2.77617	0 3
11	20552520	AGAGGGAG	gene:OS11G0552100(dist=14382),gene:OS11G0552500(dist=13987)	intergenic	AGAGGGAG AGAGGGAG	52	2 0	AGAG AGAG	78	0 5
11	20555450	ATGCATATATATATATATATTGAAGGCGGCTGCATA	gene:OS11G0552100(dist=17315),gene:OS11G0552500(dist=11029)	intergenic	ATGCATATATATATATATATTGAAGGCGGCTGCATA ATGCATATATATATATATATTGAAGGCGGCTGCATA	43.5868	1 0	ATGCATA ATGCATA	90	0 4
11	20558084	ATTTTTTTT	gene:OS11G0552100(dist=19950),gene:OS11G0552500(dist=8422)	intergenic	ATTTTTTTT ATTTTTTTT	2.1702	0 3	ATTTTTTT ATTTTTTT	29.0742	0 6
11	20560367	ATTTTTTTT	gene:OS11G0552100(dist=22233),gene:OS11G0552500(dist=6139)	intergenic	ATTTTTTT ATTTTTTT	41.9455	0 8	ATTTTTTTT ATTTTTTTT	2.20571	0 3
11	20562988	TAAAAAAAAA	gene:OS11G0552100(dist=24855),gene:OS11G0552500(dist=3517)	intergenic	TAAAAAAAAA TAAAAAAAAA	6.49487	0 2	TAAAAAAAA TAAAAAAAA	24.0482	0 9
11	20611305	ATTTTTTTT	gene:OS11G0553832(dist=12022),gene:OS11G0554200(dist=5782)	intergenic	ATTTTTTTT ATTTTTTTT	97	2 0	ATTTTTTTTTTT ATTTTTTTTTTT	30.0484	0 4
11	20637522	GTTT	gene:OS11G0554200(dist=19139),gene:OS11G0555300(dist=5859)	intergenic	GTTT GTTT	13.2398	0 1	GTT GTT	122	0 9
11	20677194	GAA	gene:OS11G0556433(dist=2662),gene:OS11G0556466(dist=3294)	intergenic	GA GA	4.61274	0 2	GAA GAA	151	6 0
11	20706744	ACAGGCAGGCAGGCAGGCAGGCAGG	gene:OS11G0557000(dist=3335),gene:OS11G0557300(dist=2770)	intergenic	ACAGGCAGGCAGGCAGGCAGGCAGGCAGG ACAGGCAGGCAGGCAGGCAGGCAGGCAGG	131	0 5	ACAGGCAGGCAGGCAGGCAGGCAGG ACAGGCAGGCAGGCAGGCAGGCAGGCAGG	180	1 7
11	20714855	CTTTTT	gene:OS11G0557300	upstream	CTTTTTT CTTTTTT	42.7497	0 4	CTTTTT CTTTTT	16.1321	0 1
11	20718568	ATTTTTTTT	gene:OS11G0557500	downstream	ATTTTTTTT ATTTTTTTT	2.51688	0 4	ATTTTTTTTT ATTTTTTTTT	45.0323	0 8
11	20718746	GCCCCC	gene:OS11G0557500	downstream	GCCCCC GCCCCC	2.39408	0 2	GCCCC GCCCC	71	0 7
11	20724732	TAAA	gene:OS11G0557800	upstream	TAAA TAAA	7.57915	0 1	TAA TAA	42.1249	0 5
11	20728911	ATTTTTTT	gene:OS11G0557900	upstream	ATTTTTTT ATTTTTTT	2.64223	0 2	ATTTTTTTT ATTTTTTTT	51	0 10
11	20752519	TAAATTTAAAGTTAAAATTTAAA	gene:OS11G0558400	upstream	TAAATTTAAA TAAATTTAAA	109	0 5	TAAATTTAAAGTTAAAATTTAAA TAAATTTAAAGTTAAAATTTAAA	2.13698	0 1
11	20755482	CGTGCATATGCATATATGCAT	gene:OS11G0558500:transcript:OS11T0558500-02:exon1:c.102_103insGTGCATATGCATATATGCAT:p.H34fs,	frameshift insertion	CGTGCATATGCATATATGCATGTGCATATGCATATATGCAT CGTGCATATGCATATATGCATGTGCATATGCATATATGCAT	216	0 7	CGTGCATATGCATATATGCAT CGTGCATATGCATATATGCAT	75	2 0
11	20769297	ATATATATTCTT	gene:OS11G0558900	upstream	AT AT	211	0 6	ATATATATTCTT ATATATATTCTT	0	0 0
11	20769849	ATTTTTTTTTT	gene:OS11G0558900	upstream	ATTTTTTT ATTTTTTT	104	0 6	ATTTTTTTTTT ATTTTTTTTTT	4.21961	0 1
11	20803054	ACGGTGG	gene:OS11G0559200:transcript:OS11T0559200-00:exon1:c.78_83del:p.26_28del,	nonframeshift deletion	ACGGTGG ACGGTGG	999	16 0	ACGGTGG A	96	6 5
11	20811826	AGG	gene:OS11G0559200(dist=5566),gene:OS11G0559533(dist=2412)	intergenic	AGG AG	18.1559	8 3	AGG AGG	29.9012	13 2
11	20814402	CAAAAAAAAA	gene:OS11G0559533	UTR3	CAAAAAAAAA CAAAAAAAAA	3.01584	0 5	CAAAAAAAAAA CAAAAAAAAAA	24.9608	0 7
11	20821993	ACGAGCGGCGAGCGGCGAGCGGC	gene:OS11G0559533(dist=6786),gene:OS11G0559600(dist=10509)	intergenic	ACGAGCGGCGAGCGGC ACGAGCGGCGAGCGGC	130	0 6	ACGAGCGGCGAGCGGCGAGCGGC ACGAGCGGCGAGCGGCGAGCGGC	59	1 0
11	20826546	TAAAAAAA	gene:OS11G0559533(dist=11330),gene:OS11G0559600(dist=5971)	intergenic	TAAAAAAA TAAAAAAA	17.4562	0 2	TAAAAAAAA TAAAAAAAA	74	0 12
11	20834664	GC	gene:OS11G0559600	intronic	GC GC	59	1 0	GCATAAAAAATCTAC GCATAAAAAATCTAC	83	0 5
11	20839313	CGCCGGAGCCGGA	gene:OS11G0559600(dist=3476),gene:OS11G0560366(dist=33947)	intergenic	CGCCGGAGCCGGA CGCCGGA	26.9767	6 2	CGCCGGAGCCGGA CGCCGGAGCCGGA	23.4928	10 1
11	20858539	CCATTGCCGCGACCACGGAAATTGTTGTTGT	gene:OS11G0559600(dist=22696),gene:OS11G0560366(dist=14703)	intergenic	C C	148	0 4	CCATTGCCGCGACCACGGAAATTGTTGTTGT CCATTGCCGCGACCACGGAAATTGTTGTTGT	65	2 0
11	20867598	CTTTTTTTTTT	gene:OS11G0559600(dist=31763),gene:OS11G0560366(dist=5664)	intergenic	CTTTTTTTTTT CTTTTTTTTTT	67	1 0	CTTTTTTTT CTTTTTTTT	32.6183	0 4
11	20893171	T	gene:OS11G0560366(dist=18862),gene:OS11G0560900(dist=1966)	intergenic	T T	4.33098	0 3	TA TA	106	0 9
11	20945770	TGG	gene:OS11G0562100	intronic	TGG TG	44.1622	1 5	TG TG	158	0 10
11	20958649	TAAAAAAA	gene:OS11G0562100	intronic	TAAAAAAA TAAAAAAA	4.01898	0 2	TAAAAAA TAAAAAA	34.0763	0 5
11	20966435	CTTTTTTT	gene:OS11G0562600	upstream	CTTTTT CTTTTT	118	0 8	CTTTTTTT CTTTTTTT	67	1 0
11	20977485	TAAAAAAA	gene:OS11G0562600(dist=11169),gene:OS11G0564800(dist=53546)	intergenic	TAAAAAAA TAAAAAAA	7.55939	9 7	TAAAAAAA TAAAAAA	20.4287	8 9
11	20993894	CATATATATATATATATAT	gene:OS11G0562600(dist=27586),gene:OS11G0564800(dist=37126)	intergenic	CATATATATATATATATAT CATATATATATATAT	6.86278	2 3	CATATATATATATATATAT CATATATATATATATATAT	128	3 0
11	21001562	GCGTCGCC	gene:OS11G0562600(dist=35246),gene:OS11G0564800(dist=29469)	intergenic	GCGTCGCCTGCCGCACCTGGGAGCGGCCGTCGCC GCGTCGCCTGCCGCACCTGGGAGCGGCCGTCGCC	60	0 4	GCGTCGCC GCGTCGCC	66	1 0
11	21003858	TAAAAAAA	gene:OS11G0562600(dist=37542),gene:OS11G0564800(dist=27173)	intergenic	TAAAAAAAA TAAAAAAAA	63	0 9	TAAAAAAA TAAAAAAA	4.36971	0 2
11	21038375	AC	gene:OS11G0564800	upstream	AC A	37.2142	2 3	AC AC	15.9697	3 1
11	21040858	GCCCC	gene:OS11G0565000	upstream	GCCCC GCCCC	17.298	8 2	GCCCC GCCC	76	5 7
11	21040993	TTCTTCCTC	gene:OS11G0565000:transcript:OS11T0565000-01:exon1:c.55_60del:p.19_20del,	nonframeshift deletion	TTCTTCCTC TTC	127	5 13	TTCTTCCTC TTCTTCCTC	8.46749	4 3
11	21044040	GAAAA	gene:OS11G0565000	downstream	GAAAA GAAA	24.0872	4 7	GAAAA GAAAA	999	17 0
11	21047895	TGAATAAAGTTCC	gene:OS11G0565300:transcript:OS11T0565300-00:exon2:c.729_740del:p.243_247del,	nonframeshift deletion	TGAATAAAGTTCC TGAATAAAGTTCC	0	0 0	T T	70	0 4
11	21099966	AGATGTGGATGTG	gene:OS11G0565920(dist=17626),gene:OS11G0566800(dist=2816)	intergenic	AGATGTG AGATGTG	82	0 6	AGATGTGGATGTG AGATGTGGATGTG	59	1 0
11	21132172	AGGGG	gene:OS11G0566800(dist=27594),gene:OS11G0567600(dist=13584)	intergenic	AGGGG AGGGG	4.8449	0 2	AGGGGG AGGGGG	44.9174	0 4
11	21147403	ATTGAGTTATCT	gene:OS11G0567600	UTR5	ATTGAGTTATCT ATTGAGTTATCT	157	9 0	A A	64	0 2
11	21179617	TCG	gene:OS11G0568300	intronic	TCG TCG	999	8 0	TCG T	45.1883	14 4
11	21179764	T	gene:OS11G0568300	intronic	T T	6.28495	0 2	TC TC	63	0 12
11	21181220	CTTTTTTTTT	gene:OS11G0568300	intronic	CTTTTTTTTTTT CTTTTTTTTTTT	61	0 6	CTTTTTTTTT CTTTTTTTTT	8.89825	0 2
11	21189030	CTTTTTTTTTTTT	gene:OS11G0568600	intronic	CTTTTTTTTTTTT CTTTTTTTTTTTT	9.24324	0 4	CTTTTTTTTTTT CTTTTTTTTTTT	23.0856	1 11
11	21200347	TC	gene:OS11G0568600(dist=2542),gene:OS11G0568700(dist=1373)	intergenic	TC TC	77	2 0	TCC TCC	77	0 5
11	21200632	ACTTATT	gene:OS11G0568600(dist=2827),gene:OS11G0568700(dist=1083)	intergenic	ACTTATT A	47.3304	2 2	ACTTATT ACTTATT	999	9 0
11	21201413	TAAAAAAA	gene:OS11G0568700	upstream	TAAAAAAA TAAAAAAA	13.0736	0 1	TAAAAAA TAAAAAA	42.037	0 6
11	21228000	AAGAGAGAGAGA	gene:OS11G0568800(dist=11697),gene:OS11G0569300(dist=15392)	intergenic	AAGAGAGAGAGA AAGAGAGAGAGA	67	1 0	AAGAGAGAGAGA AAGAGAGAGA	5.65005	6 3
11	21236876	TGG	gene:OS11G0568800(dist=20565),gene:OS11G0569300(dist=6525)	intergenic	TGG TG	39.4836	1 3	TG TG	205	0 10
11	21248592	CT	gene:OS11G0569300(dist=1769),gene:OS11G0569500(dist=2326)	intergenic	C C	40.8167	0 6	CT CT	3.2772	0 3
11	21250326	CACGTAC	gene:OS11G0569500	downstream	CACGTAC CACGTAC	999	7 0	CAC CAC	129	0 4
11	21254446	TTGCTGCTGCTGCTGCT	gene:OS11G0569500:transcript:OS11T0569500-01:exon1:c.64_69del:p.22_23del,	nonframeshift deletion	TTGCTGCTGCTGCTGCT TTGCTGCTGCTGCTGCT	100	5 0	TTGCTGCTGCT TTGCTGCTGCT	81	0 5
11	21265897	CTTTTTTTT	gene:OS11G0569600	upstream	CTTTTTTTTT CTTTTTTTTT	36.9479	0 7	CTTTTTTTT CTTTTTTTT	2.20571	0 3
11	21268959	TAAAAAAAAAA	gene:OS11G0569600(dist=3130),gene:OS11G0569733(dist=5727)	intergenic	TAAAAAAAAAA TAAAAAAAAAA	10.1068	0 2	TAAAAAAAAA TAAAAAAAAA	31.0949	0 9
11	21390453	GTTTTTTTTTT	gene:OS11G0570825(dist=52521),gene:OS11G0571900(dist=23133)	intergenic	GTTTTTTTTTTT GTTTTTTTTTTT	20.9741	0 8	GTTTTTTTTTT GTTTTTTTTTT	2.64133	0 6
11	21391529	AAACAACAACAACAACAA	gene:OS11G0570825(dist=53604),gene:OS11G0571900(dist=22050)	intergenic	AAACAACAACAACAACAA AAACAACAACAACAACAA	139	6 0	AAACAACAACAACAACAACAA AAACAACAACAACAACAACAA	4.84985	0 2
11	21392772	ATTTTTTTT	gene:OS11G0570825(dist=54838),gene:OS11G0571900(dist=20816)	intergenic	ATTTTTTTTT ATTTTTTTTT	35.066	0 8	ATTTTTTTT ATTTTTTTT	4.91858	0 2
11	21392807	ACCC	gene:OS11G0570825(dist=54868),gene:OS11G0571900(dist=20786)	intergenic	ACC ACC	32.021	0 4	ACCC ACCC	2.64223	0 2
11	21400809	CACATATATGA	gene:OS11G0570825(dist=62869),gene:OS11G0571900(dist=12777)	intergenic	CACATATATGA CACATATATGA	112	6 0	CA CA	153	0 5
11	21401338	CATCAAGGTGA	gene:OS11G0570825(dist=63397),gene:OS11G0571900(dist=12248)	intergenic	CATCAAGGTGA CATCAAGGTGA	3.12667	0 2	C C	65	0 4
11	21409919	ATTTTTT	gene:OS11G0570825(dist=71983),gene:OS11G0571900(dist=3671)	intergenic	ATTTTTTT ATTTTTTT	32.021	0 4	ATTTTTT ATTTTTT	10.2118	0 1
11	21461432	ATTTTTTTT	gene:OS11G0572200	downstream	ATTTTTTTT ATTTTTTTT	131	3 0	ATTTTTTT ATTTTTTT	13.1333	0 4
11	21462037	AATGATTGAT	gene:OS11G0572200	downstream	AATGATTGATGATTGAT AATGATTGATGATTGAT	73	0 2	AATGATTGAT AATGATTGAT	999	10 0
11	21493490	CGGGAAGGCGGGGGGGGGGG	gene:OS11G0572800	upstream	CGGG CGGG	117	0 4	CGGGG CGGGG	107	0 5
11	21493490	CGGGAAGGCGGGGGGGGGGGG	gene:OS11G0572800	upstream	CGGG CGGG	117	0 4	CGGGG CGGGG	107	0 5
11	21494014	GCCCC	gene:OS11G0572800	upstream	GCCCC GCCCC	2.28092	0 2	GCCCCC GCCCCC	37.8267	0 5
11	21527998	GAAA	gene:OS11G0573200	downstream	GAA GAA	179	0 10	GAAA GAAA	67	1 0
11	21534000	TCC	gene:OS11G0573350(dist=2051),gene:OS11G0573800(dist=10073)	intergenic	TCCC TCCC	116	0 8	TCC TCC	4.6959	0 1
11	21546760	GC	gene:OS11G0573800	intronic	GC G	62	6 4	GC GC	11.8235	7 3
11	21548078	TCTGC	gene:OS11G0573800:transcript:OS11T0573800-00:exon7:c.2406_2407insGCA:p.A803delinsAA,	nonframeshift insertion	TCTGC TCTGC	999	6 0	TCTGC TCTGCTGC	49.0991	10 7
11	21552962	AT	gene:OS11G0573800	intronic	A A	104	1 6	AT A	38.0347	3 4
11	21553379	CACGACG	gene:OS11G0573800	intronic	CACGACGACG CACGACGACG	228	1 8	CACGACG CACGACGACG	208	2 7
11	21581526	ATTTTTTTT	gene:OS11G0574233(dist=12226),gene:OS11G0574400(dist=21012)	intergenic	ATTTTTTT ATTTTTTT	21.756	0 5	ATTTTTTTT ATTTTTTTT	2.3324	0 3
11	21583226	TCCC	gene:OS11G0574233(dist=13921),gene:OS11G0574400(dist=19317)	intergenic	TCCCC TCCCC	55	0 7	TCCC TCCC	136	5 0
11	21678892	AGCG	gene:OS11G0575600	intronic	A A	163	0 14	ACG ACG	102	0 7
11	21678892	AG	gene:OS11G0575600	intronic	A A	163	0 14	ACG ACG	102	0 7
11	21686785	GAAAAAAAAA	gene:OS11G0575600(dist=2022),gene:OS11G0575900(dist=1703)	intergenic	GAAAAAAAAA GAAAAAAAAA	2.8779	0 4	GAAAAAAAAAA GAAAAAAAAAA	29.0374	0 8
11	21702703	GATATATATATATATAT	gene:OS11G0575900(dist=11780),gene:OS11G0576100(dist=2761)	intergenic	GATATATATATATAT GATATATATATATAT	111	0 5	GATATATATATATATAT GATATATATATATAT	119	1 8
11	21704242	CTTTTTTTTTTT	gene:OS11G0575900(dist=13315),gene:OS11G0576100(dist=1227)	intergenic	CTTTTTTTTTTT CTTTTTTTTTTT	3.53383	0 7	CTTTTTTTTTT CTTTTTTTTTT	21.0308	1 9
11	21735102	TTCCTTACCTCTTTTCCATCCTTACCTCTTTTCCAT	gene:OS11G0576975	downstream	TTCCTTACCTCTTTTCCATCCTTACCTCTTTTCCAT TTCCTTACCTCTTTTCCATCCTTACCTCTTTTCCAT	48.5868	1 0	TTCCTTACCTCTTTTCCAT TTCCTTACCTCTTTTCCAT	228	0 9
11	21752407	ATTTTTTTTT	gene:OS11G0576975(dist=17732),gene:OS11G0577300(dist=7928)	intergenic	ATTTTTTTTT ATTTTTTTTT	7.69754	1 3	ATTTTTTTT ATTTTTTTT	44.0642	0 9
11	21795264	ACCCCCCCCCC	gene:OS11G0577866(dist=3692),gene:OS11G0578000(dist=3938)	intergenic	ACCCCCCCCCCC ACCCCCCCCCCC	37.0648	0 9	ACCCCCCCCCC ACCCCCCCCCC	2.18518	0 4
11	21800528	ATTTTTTT	gene:OS11G0578000	downstream	ATTTTTTTT ATTTTTTTT	34.0065	0 5	ATTTTTTT ATTTTTTT	4.08682	0 2
11	21821160	TA	gene:OS11G0578250:transcript:OS11T0578250-00:exon1:c.785delA:p.X262,	stoploss SNV	TA T	17.4771	3 2	TA TA	157	7 0
11	21821929	GAAAA	gene:OS11G0578250	downstream	GAAAA GAAA	48.2041	11 8	GAAAA GAAAA	11.4581	15 6
11	21822293	ATTTTTTTT	gene:OS11G0578250(dist=1139),gene:OS11G0578500(dist=16885)	intergenic	ATTTTTTTT ATTTTTTTTT	22.1883	7 13	ATTTTTTTT ATTTTTTTT	19.7901	7 4
11	21824560	GTTTTTTTTTT	gene:OS11G0578250(dist=3407),gene:OS11G0578500(dist=14616)	intergenic	GTTTTTTTTTT GTTTTTTTT	32.4064	8 8	GTTTTTTTT GTTTTTTTT	107	1 17
11	21826142	ACCCCCCC	gene:OS11G0578250(dist=4987),gene:OS11G0578500(dist=13037)	intergenic	ACCCCCC ACCCCCC	47.9472	0 7	ACCCCCCC ACCCCCCC	2.64223	0 2
11	21838831	CTTTT	gene:OS11G0578500	upstream	CTTTT CTTT	74	9 10	CTTTT CTTTT	10.176	9 3
11	21838942	CG	gene:OS11G0578500	upstream	CG C	16.5011	5 6	CG CG	999	12 0
11	21842397	TGCAG	gene:OS11G0578500	UTR3	TGCAGCAG TGCAGCAG	37.4827	0 3	TGCAG TGCAGCAG	73	3 4
11	21844305	A	gene:OS11G0578500	downstream	A A	136	4 0	AG AG	36.063	0 2
11	21890451	TAAAAA	gene:OS11G0579800	UTR5	TAAAA TAAAA	37.0192	0 4	TAAAAA TAAAAA	8.09515	0 1
11	21897061	GACA	gene:OS11G0579900	intronic	GACA GACA	2.08485	0 1	GA GA	60	0 4
11	21900246	TA	gene:OS11G0579900(dist=3025),gene:OS11G0580000(dist=6095)	intergenic	TA TA	54	1 0	T T	100	0 7
11	21903851	CAATTAATTAATTAATTAA	gene:OS11G0579900(dist=6644),gene:OS11G0580000(dist=2473)	intergenic	CAATTAATTAATTAA CAATTAATTAATTAA	92	0 4	CAATTAATTAATTAATTAA CAATTAATTAATTAATTAA	87	2 0
11	21909324	CATAACCTAGCCGATATAA	gene:OS11G0580000	downstream	CATAA CATAA	228	0 10	CATAACCTAGCCGATATAA CATAACCTAGCCGATATAA	80	1 0
11	21913388	TTG	gene:OS11G0580500	intronic	TTG TTG	16.4431	0 1	T T	38.6166	0 4
11	21919637	TGGGGGGGGGGGG	gene:OS11G0580800	downstream	TGGGGGGGGGGGG TGGGGGGGGGGGG	157	4 0	TGGGGGGG TGGGGGGG	49.7709	0 2
11	21924573	TC	gene:OS11G0580800(dist=1233),gene:OS11G0581700(dist=41891)	intergenic	T T	84	0 4	TC TC	2.18484	0 1
11	21969779	AG	gene:OS11G0581700	downstream	AG AG	52	1 0	A A	116	0 5
11	21970066	ATTTTTTT	gene:OS11G0581700	downstream	ATTTTTTT ATTTTTTT	13.354	0 1	ATTTTTT ATTTTTT	21.7781	0 4
11	21990308	CAGAGAGAGAGAGAGAGAGAGA	gene:OS11G0582000	upstream	CAGAGAGAGAGAGAGAGAGA CAGAGAGAGAGAGAGAGAGA	123	0 6	CAGAGAGAGAGAGAGAGAGAGA CAGAGAGAGAGAGAGAGAGA	213	1 10
11	22001624	ATTTTTTT	gene:OS11G0582100(dist=7424),gene:OS11G0582300(dist=1737)	intergenic	ATTTTTTT ATTTTTTT	999	5 0	ATTTTTT ATTTTTT	12.1556	0 3
11	22014286	GGGGGAGGGG	gene:OS11G0582400	upstream	GGGGG GGGGG	102	0 4	GGGGGAGGGG GGGGGAGGGG	0	0 0
11	22022400	GT	gene:OS11G0582500(dist=3970),gene:OS11G0582700(dist=3359)	intergenic	GT GT	8.50862	10 4	GT G	20.5171	14 5
11	22034837	ATTTTTT	gene:OS11G0582801(dist=2908),gene:OS11G0583200(dist=5529)	intergenic	ATTTTTT ATTTTTT	999	6 0	ATTTTTTT ATTTTTTT	5.54714	0 2
11	22035445	CACTTTTCTGGTCTACAA	gene:OS11G0582801(dist=3527),gene:OS11G0583200(dist=4910)	intergenic	CACTTTTCTGGTCTACAACTTTTCTGGTCTACAA CACTTTTCTGGTCTACAACTTTTCTGGTCTACAA	228	0 12	CACTTTTCTGGTCTACAA CACTTTTCTGGTCTACAA	55	1 0
11	22039463	TAAAAAAA	gene:OS11G0583200	upstream	TAAAAAAAA TAAAAAAAA	15.9378	0 5	TAAAAAAA TAAAAAAA	65	1 0
11	22048212	CTCCCCAGTCCCCAGTCCCCA	gene:OS11G0583300(dist=1384),gene:OS11G0584100(dist=19872)	intergenic	CTCCCCAGTCCCCAGTCCCCA CTCCCCAGTCCCCAGTCCCCA	999	8 0	CTCCCCAGTCCCCAGTCCCCA CTCCCCAGTCCCCA	12.8199	15 2
11	22058413	CAAGAA	gene:OS11G0583300(dist=11572),gene:OS11G0584100(dist=9686)	intergenic	CAAGAA CAAGAA	999	8 0	C C	118	0 4
11	22061277	ATTTTTTTT	gene:OS11G0583300(dist=14443),gene:OS11G0584100(dist=6819)	intergenic	ATTTTTTTT ATTTTTTTT	18.1733	3 3	ATTTTTTT ATTTTTTT	26.9346	1 7
11	22080447	TTTTA	gene:OS11G0584200(dist=1222),gene:OS11G0585100(dist=50396)	intergenic	TA TA	113	0 5	T T	197	0 7
11	22080447	TTTTAA	gene:OS11G0584200(dist=1221),gene:OS11G0585100(dist=50395)	intergenic	TA TA	113	0 5	T T	197	0 7
11	22080501	GAAGTAA	gene:OS11G0584200(dist=1278),gene:OS11G0585100(dist=50340)	intergenic	GAAGTAA GAAGTAA	73	2 0	GAA GAA	228	0 7
11	22084265	TGGCGGTTTTG	gene:OS11G0584200(dist=5049),gene:OS11G0585100(dist=46572)	intergenic	TGGCGGTTTTGAGGGCGGTTTTG TGGCGGTTTTGAGGGCGGTTTTG	64	0 5	TGGCGGTTTTG TGGCGGTTTTG	38.5872	1 0
11	22087026	TCGCGCGCGCGCGC	gene:OS11G0584200(dist=7812),gene:OS11G0585100(dist=43808)	intergenic	TCGCGCGCGCGC TCGCGCGCGCGC	69	0 4	TCGCGCGCGCGCGC TCGCGCGCGCGCGC	55	1 0
11	22091662	CAAAAAAAAA	gene:OS11G0584200(dist=12445),gene:OS11G0585100(dist=39176)	intergenic	CAAAAAAAA CAAAAAAAA	39.136	0 12	CAAAAAAAAA CAAAAAAAAA	7.95477	0 3
11	22124368	CAA	gene:OS11G0584200(dist=45144),gene:OS11G0585100(dist=6477)	intergenic	CAA CAA	43.5868	1 0	CAATCGGATAATTCAGAAAGCCACGTTTTGCCTACAGAA CAATCGGATAATTCAGAAAGCCACGTTTTGCCTACAGAA	149	0 4
11	22125692	CTTTTTTTTT	gene:OS11G0584200(dist=46475),gene:OS11G0585100(dist=5146)	intergenic	CTTTTTTTTT CTTTTTTTTT	67	1 0	CTTTTTTTTTT CTTTTTTTTTT	18.9557	0 5
11	22136817	TAAAAAAAA	gene:OS11G0585200(dist=1626),gene:OS11G0585700(dist=3093)	intergenic	TAAAAAAAA TAAAAAAAA	6.70672	0 2	TAAAAAAA TAAAAAAA	43.9454	0 8
11	22139675	T	gene:OS11G0585700	upstream	T T	44.5868	1 0	TTTTTCG TTTTTCG	112	0 4
11	22166052	A	gene:OS11G0586001(dist=1394),gene:OS11G0586100(dist=1919)	intergenic	A A	59	1 0	ACTCT ACTCT	163	0 9
11	22166726	CAGA	gene:OS11G0586001(dist=2070),gene:OS11G0586100(dist=1242)	intergenic	CAGA CAGA	2.92451	0 2	CA CA	79	0 5
11	22173641	AGCACACTGCACAC	gene:OS11G0586100,gene:OS11G0586200	downstream	AGCACACTGCACAC AGCACACTGCACAC	67	1 0	AGCACAC AGCACAC	78	0 5
11	22174521	GTCCA	gene:OS11G0586200	intronic	GTCCA GTCCA	67	1 0	GTCCATGCTATATAACTCATGGTTTCCA GTCCATGCTATATAACTCATGGTTTCCA	129	0 5
11	22178242	CAA	gene:OS11G0586300	intronic	CAA CAAA	36.7419	1 3	CAA CAA	999	7 0
11	22178597	CCCGCCGCCGCCGC	gene:OS11G0586300	intronic	CCCGCCGCCGCCGC CCCGCCGCCGC	189	5 7	CCCGCCGCCGC CCCGCCGCCGC	224	0 7
11	22182882	T	gene:OS11G0586300(dist=3966),gene:OS11G0586825(dist=27324)	intergenic	T T	0	0 0	TA TA	34.6174	0 4
11	22189135	GT	gene:OS11G0586300(dist=10220),gene:OS11G0586825(dist=21070)	intergenic	GT G	26.3158	7 4	GT GT	52	1 0
11	22216355	AGTAGTTGTAGT	gene:OS11G0586900	intronic	AGTAGTTGTAGT AGTAGTTGTAGT	95	5 0	AGTAGT AGTAGT	24.0335	0 2
11	22217772	ATTTTTTTT	gene:OS11G0586900	intronic	ATTTTTTTT ATTTTTTTT	5.03011	0 2	ATTTTTTTTT ATTTTTTTTT	22.8484	0 5
11	22220881	AT	gene:OS11G0587000	upstream	AT AT	14.9627	0 1	ATT ATT	61	0 4
11	22221847	GCGCCGCCG	gene:OS11G0587000:transcript:OS11T0587000-01:exon1:c.226_228del:p.76_76del,	nonframeshift deletion	GCGCCG GCGCCG	70	0 5	GCGCCGCCG GCGCCGCCG	8.95375	0 1
11	22222427	CTATATATAT	gene:OS11G0587000	intronic	CTATAT CTATAT	47.0554	0 4	CTATATATAT CTATATATAT	10.2822	0 1
11	22234737	TTCTAAGTCAGAAATATGCTCT	gene:OS11G0587000(dist=3697),gene:OS11G0587300(dist=7160)	intergenic	TTCTAAGTCAGAAATATGCTCT TTCTAAGTCAGAAATATGCTCT	999	7 0	TTCTAAGTCAGAAATATGCTCT TT	210	12 14
11	22237718	CAA	gene:OS11G0587000(dist=6678),gene:OS11G0587300(dist=4198)	intergenic	CAA CAA	133	4 0	CAAA CAAA	13.0978	0 2
11	22240336	ATTTTT	gene:OS11G0587000(dist=9299),gene:OS11G0587300(dist=1577)	intergenic	ATTTTTT ATTTTTT	97	0 9	ATTTTT ATTTTT	7.59108	0 1
11	22247385	AAACGATAACGATAA	gene:OS11G0587300(dist=2870),gene:OS11G0587500(dist=20106)	intergenic	AAACGATAA AAACGATAA	56	0 4	AAACGATAACGATAA AAACGATAACGATAA	76	2 0
11	22248272	CAAAAAAAAA	gene:OS11G0587300(dist=3757),gene:OS11G0587500(dist=19224)	intergenic	CAAAAAAAAA CAAAAAAAAA	95	2 0	CAAAAAAAAAAAAA CAAAAAAAAAAAAA	105	0 4
11	22248885	GAAAAAAAAA	gene:OS11G0587300(dist=4370),gene:OS11G0587500(dist=18611)	intergenic	GAAAAAAAAAA GAAAAAAAAAA	6.00398	0 4	GAAAAAAAAA GAAAAAAAAA	104	2 0
11	22255459	T	gene:OS11G0587300(dist=10935),gene:OS11G0587500(dist=12046)	intergenic	TTGGG TTGGG	152	0 7	TTG TTG	199	0 9
11	22255459	TGG	gene:OS11G0587300(dist=10935),gene:OS11G0587500(dist=12044)	intergenic	TTGGG TTGGG	152	0 7	TTG TTG	199	0 9
11	22258383	TA	gene:OS11G0587300(dist=13860),gene:OS11G0587500(dist=9121)	intergenic	TAATAGTGTAGCCCA TAATAGTGTAGCCCA	72	0 4	TA TA	53	1 0
11	22259202	AGAA	gene:OS11G0587300(dist=14681),gene:OS11G0587500(dist=8300)	intergenic	AGAACAACTGCTAGTACATCTGCAAACCCTGAA AGAACAACTGCTAGTACATCTGCAAACCCTGAA	173	0 5	AGAA AGAA	44.5868	1 0
11	22266775	GTTTTTTTTTT	gene:OS11G0587500	downstream	GTTTTTTTT GTTTTTTTT	66	0 6	GTTTTTTTTTT GTTTTTTTTTT	8.09515	0 1
11	22282646	TTAAAAGTA	gene:OS11G0587600	upstream	TTAAAAGTA TTAAAAGTA	55	1 0	TTA TTA	89	0 4
11	22296829	AG	gene:OS11G0587600(dist=14427),gene:OS11G0588100(dist=4933)	intergenic	A A	52	0 5	AG AG	10.3196	0 1
11	22296919	CTTGTGT	gene:OS11G0587600(dist=14522),gene:OS11G0588100(dist=4838)	intergenic	CTTGTGTTGTGT CTTGTGTTGTGT	40.9584	0 2	CTTGTGT CTTGTGT	999	7 0
11	22319851	GAATAAT	gene:OS11G0588400	downstream	GAATAAT GAATAAT	59	1 0	GAAT GAAT	56	0 4
11	22426964	G	gene:OS11G0590700	upstream	G G	6.99864	0 1	GT GT	78	0 6
11	22437134	CTAGTAGTA	gene:OS11G0590700(dist=1730),gene:OS11G0590900(dist=6986)	intergenic	CTA CTA	173	0 7	CTAGTAGTA CTAGTAGTA	40.587	1 0
11	22449466	GAAAAAAA	gene:OS11G0590900(dist=4080),gene:OS11G0591000(dist=5116)	intergenic	GAAAAAA GAAAAAA	41.9984	0 6	GAAAAAAA GAAAAAAA	2.53195	0 2
11	22472789	AGTT	gene:OS11G0591300(dist=1410),gene:OS11G0591400(dist=12348)	intergenic	AGTT AGTT	150	7 0	AGTTACGTT AGTTACGTT	16.2947	0 2
11	22477419	TATC	gene:OS11G0591300(dist=6040),gene:OS11G0591400(dist=7718)	intergenic	TATCGATC TATCGATC	57	0 2	TATC TATC	133	5 0
11	22480033	CCTTCTCCT	gene:OS11G0591300(dist=8659),gene:OS11G0591400(dist=5099)	intergenic	CCTTCTCCT CCTTCTCCT	43.5868	1 0	CCTTCTCCTTCTACTTCTCCT CCTTCTCCTTCTACTTCTCCT	151	0 4
11	22497710	TAAAAAAAA	gene:OS11G0591800	upstream	TAAAAAAAAAA TAAAAAAAAAA	69	0 5	TAAAAAAAA TAAAAAAAA	5.01559	0 4
11	22501250	TCTCATAATATAAAG	gene:OS11G0592000;gene:OS11G0591800	upstream;downstream	T T	133	0 7	TCTCATAATATAAAG TCTCATAATATAAAG	44.5868	1 0
11	22519985	GTGTTTGTTTG	gene:OS11G0592350	upstream	GTGTTTGTTTG GTGTTTGTTTG	52	1 0	GTGTTTGTTTGTTTGTTTG GTGTTTGTTTGTTTGTTTG	228	0 9
11	22533170	TAAAAAAA	gene:OS11G0592500	upstream	TAAAAAAA TAAAAAAA	2.84619	0 2	TAAAAAA TAAAAAA	53	0 8
11	22542133	ATGT	gene:OS11G0592500(dist=2066),gene:OS11G0592600(dist=8187)	intergenic	ATGT ATGT	149	4 0	ATGTGT ATGTGT	28.1983	0 2
11	22559795	GTTTTTTTTTT	gene:OS11G0592700	intronic	GTTTTTTTTTT GTTTTTTTTTT	4.83957	1 4	GTTTTTTTTTTT GTTTTTTTTTTT	31.0346	0 9
11	22561140	GAAAAAAAAA	gene:OS11G0592700,gene:OS11G0592800	downstream	GAAAAAAAAA GAAAAAAAAA	8.24758	0 2	GAAAAAAA GAAAAAAA	93	0 7
11	22574858	TA	gene:OS11G0593000	intronic	T T	121	0 9	TA TA	13.2398	0 1
11	22575857	GAAAAAAAA	gene:OS11G0593000	intronic	GAAAAAAAAAA GAAAAAAAAAA	37.9179	0 4	GAAAAAAAA GAAAAAAAA	18.014	0 1
11	22606120	GGCGATGGACAGCTTGGATGATCATGCGATGGACAGCTTGGATGATCATGC	gene:OS11G0593500:transcript:OS11T0593500-01:exon1:c.1191_1214del:p.397_405del,	nonframeshift deletion	GGCGATGGACAGCTTGGATGATCATGCGATGGACAGCTTGGATGATCATGC GGCGATGGACAGCTTGGATGATCATGCGATGGACAGCTTGGATGATCATGC	67	1 0	GGCGATGGACAGCTTGGATGATCATGC GGCGATGGACAGCTTGGATGATCATGC	228	0 11
11	22607945	TCA	gene:OS11G0593500(dist=1359),gene:OS11G0593600(dist=3046)	intergenic	T T	136	0 8	TA TA	139	0 9
11	22607945	TCAA	gene:OS11G0593500(dist=1358),gene:OS11G0593600(dist=3045)	intergenic	T T	136	0 8	TA TA	139	0 9
11	22652324	CAAAACTTGAA	gene:OS11G0594800	downstream	CAAAACTTGAA CAAAACTTGAA	53	2 0	CAA CAA	66	0 4
11	22663908	GTTTAAAAACCATTAACTCTATCTCACAATTTA	gene:OS11G0595400	downstream	GTTTAAAAACCATTAACTCTATCTCACAATTTA GTTTAAAAACCATTAACTCTATCTCACAATTTA	55	1 0	GTTTA GTTTA	201	0 7
11	22664841	GAAAAAAAAA	gene:OS11G0595400	intronic	GAAAAAAAAA GAAAAAAAAA	6.70672	0 2	GAAAAAAAA GAAAAAAAA	44.0639	0 10
11	22693288	CCAA	gene:OS11G0596000(dist=10816),gene:OS11G0596200(dist=5251)	intergenic	CCAA CCAA	4.26663	0 2	CA CA	30.2766	0 5
11	22721330	CCTGGCACTGGCACTGATGCTGCATCAGTGCCACTGGCACTG	gene:OS11G0596250(dist=20423),gene:OS11G0597400(dist=42422)	intergenic	CCTGGCACTG CCTGGCACTG	88	0 5	CCTGGCACTGGCACTGATGCTGCATCAGTGCCACTGGCACTG CCTGGCACTGGCACTGATGCTGCATCAGTGCCACTGGCACTG	42.5869	1 0
11	22729472	ACCCC	gene:OS11G0596250(dist=28559),gene:OS11G0597400(dist=34317)	intergenic	ACCCC ACCCC	147	4 0	ACCCCC ACCCCC	17.2737	0 2
11	22729574	TTCTCTCTCTCTCT	gene:OS11G0596250(dist=28670),gene:OS11G0597400(dist=34206)	intergenic	TTCTCTCTCTCTCT TTCTCTCTCTCTCT	114	4 0	TTCTCTCTCTCTCTCT TTCTCTCTCTCTCTCT	87	0 4
11	22732583	CGCGGCGGCGGC	gene:OS11G0596250(dist=31677),gene:OS11G0597400(dist=31199)	intergenic	CGCGGCGGCGGC CGCGGCGGCGGC	84	2 0	CGCGGCGGCGGC CGCGGCGGCGGCGGC	7.08761	1 3
11	22732649	G	gene:OS11G0596250(dist=31732),gene:OS11G0597400(dist=31144)	intergenic	GACA GACA	89	0 3	G GACA	77	1 5
11	22809951	GAAAAAAA	gene:OS11G0597601(dist=1129),gene:OS11G0598000(dist=6545)	intergenic	GAAAAAAAAAA GAAAAAAAAAA	44.8454	0 4	GAAAAAAA GAAAAAAA	143	4 0
11	22870235	CGG	gene:OS11G0598500(dist=3916),gene:OS11G0598700(dist=2016)	intergenic	CGCGGTG CGCGGTG	27.4895	0 3	CGCGGTGG CGCGGTGG	133	0 11
11	22870824	AGGGGG	gene:OS11G0598500(dist=4510),gene:OS11G0598700(dist=1424)	intergenic	AGGGGG AGGGGG	21.6115	5 3	AGGGG AGGGG	9.31159	0 2
11	22875833	GAAAAAAAA	gene:OS11G0598800	upstream	GAAAAAAAA GAAAAAAAA	4.6109	0 2	GAAAAAAAAA GAAAAAAAAA	32.2136	0 6
11	22896056	AG	gene:OS11G0598900(dist=6586),gene:OS11G0599000(dist=4627)	intergenic	AG AG	999	13 0	A A	228	0 26
11	22948908	AAAAAAG	gene:OS11G0599466	UTR3	A G	7.79275	4 2	AAAAAAGGAAAAAG AAAAAAGGAAAAAG	144	0 4
11	22948914	GA	gene:OS11G0599466	UTR3	GA GGAAAAA	69	3 3	GA GA	154	4 0
11	22982193	CGGCGGTTTCGGTGGCGG	gene:OS11G0599466(dist=27511),gene:OS11G0600301(dist=70869)	intergenic	CGGCGG CGGCGG	129	0 6	CGGCGGTTTCGGTGGCGG CGGCGGTTTCGGTGGCGG	47.5868	1 0
11	22987086	TAAAAAAAA	gene:OS11G0599466(dist=32405),gene:OS11G0600301(dist=65985)	intergenic	TAAAAAAAA TAAAAAAAA	7.15732	0 2	TAAAAAA TAAAAAA	25.7608	0 4
11	23006677	CCATTAAAGAAAAAGGCCATCCCTGCCGGCCCATGAT	gene:OS11G0599466(dist=51990),gene:OS11G0600301(dist=46366)	intergenic	C C	106	0 5	CCATTAAAGAAAAAGGCCATCCCTGCCGGCCCATGAT CCATTAAAGAAAAAGGCCATCCCTGCCGGCCCATGAT	0	0 0
11	23015718	AGAGGAGGA	gene:OS11G0599466(dist=61036),gene:OS11G0600301(dist=37353)	intergenic	AGAGGAGGA AGAGGA	15.9425	9 2	AGAGGAGGA AGAGGAGGA	999	15 0
11	23033356	GCAGCTTGGTGGGCTGATCTCAATCAACTACACCCCAAACCTTTCAAATTCAG	gene:OS11G0599466(dist=78672),gene:OS11G0600301(dist=19671)	intergenic	GCAG GCAG	121	0 4	GCAGCTTGGTGGGCTGATCTCAATCAACTACACCCCAAACCTTTCAAATTCAG GCAGCTTGGTGGGCTGATCTCAATCAACTACACCCCAAACCTTTCAAATTCAG	73	3 0
11	23033534	GACACAC	gene:OS11G0599466(dist=78851),gene:OS11G0600301(dist=19539)	intergenic	GACACAC GACACAC	999	10 0	GACACAC GACAC	7.9056	9 3
11	23046932	CGAGAGAGAGAGAG	gene:OS11G0599466(dist=92257),gene:OS11G0600301(dist=6134)	intergenic	CGAGAGAGAGAGAGAG CGAGAGAGAGAGAGAG	228	0 9	CGAGAGAGAGAGAG CGAGAGAGAGAGAGAG	101	1 4
11	23207887	CCTCTCTCTCTCTC	gene:OS11G0602800(dist=10584),gene:OS11G0602900(dist=4575)	intergenic	CCTCTCTCTCTCTCTC CCTCTCTCTCTCTCTC	228	0 9	CCTCTCTCTCTCTC CCTCTCTCTCTCTCTC	220	3 9
11	23250823	CTTTTTTTTTT	gene:OS11G0603200(dist=16758),gene:OS11G0604100(dist=18323)	intergenic	CTTTTTTTTTTT CTTTTTTTTTTT	24.971	0 10	CTTTTTTTTTT CTTTTTTTTTT	5.44467	1 5
11	23262224	AAACAA	gene:OS11G0603200(dist=28152),gene:OS11G0604100(dist=6927)	intergenic	AAACAA AAACAA	0	0 0	AAA AAA	72	0 5
11	23311942	AGGGGGGGGGG	gene:OS11G0604900	intronic	AGGGGGGGGGG AGGGGGGGGGG	97	2 0	AGGGGGGGGGGGG AGGGGGGGGGGGG	16.671	0 4
11	23324572	GATATATATATATATATA	gene:OS11G0604900(dist=11164),gene:OS11G0605100(dist=9126)	intergenic	GATATATATATATATA GATATATATATATATA	145	0 5	GATATATATATATATATA GATATATATATATATA	193	1 8
11	23348772	GCC	gene:OS11G0605300	downstream	GC GC	228	0 12	GCC GCC	999	7 0
11	23351609	GAAAAAAAAA	gene:OS11G0605300(dist=3039),gene:OS11G0605500(dist=2579)	intergenic	GAAAAAAAAAA GAAAAAAAAAA	26.8964	0 7	GAAAAAAAAA GAAAAAAAAA	6.49487	0 2
11	23376183	CTTTCA	gene:OS11G0605900	UTR3	CTTTCA CTTTCA	125	3 0	CTTTCA C	100	15 6
11	23407780	ATATGTATGTATGTATGTATGTATGTATG	gene:OS11G0606400	upstream	ATATGTATGTATGTATGTATGTATGTATG ATATGTATGTATGTATGTATGTATGTATG	124	3 0	ATATGTATGTATGTATGTATGTATGTATGTATG ATATGTATGTATGTATGTATGTATGTATGTATG	228	0 10
11	23467530	CTTTT	gene:OS11G0607900	intronic	CTTTT CTT	115	1 6	CTT CTT	140	0 4
11	23517200	GTATATATATATATATATATA	gene:OS11G0608700(dist=4092),gene:OS11G0609500(dist=23576)	intergenic	GTATATATATATATATATATA GTATATATATATATATATATA	999	10 0	GTATATATATATATATATATA GTATATATATATATATATA	11.092	5 3
11	23619823	TCACACACACACACACACACACACACACACACACACA	gene:OS11G0610700	upstream	TCACACACACACACACACACACACACACACACACACA TCACACACACACACACACACACACACACACACACACA	999	7 0	TCACACACACACACACACACACACACACACACACACA TCACACACACACACACACACACACACACACACACA	25.6726	5 4
11	23646909	TTCTCTCTCTCT	gene:OS11G0611100(dist=10786),gene:OS11G0611600(dist=14626)	intergenic	TTCTCTCTCTCT TTCTCTCTCT	14.1584	5 2	TTCTCTCTCTCT TTCTCTCTCTCT	134	3 0
11	23727512	ACGCGCGCGCGCGCGCG	gene:OS11G0611600(dist=63223),gene:OS11G0612950(dist=7947)	intergenic	ACGCGCGCGCGCGCGCG ACGCGCGCGCGCGCG	14.9659	9 2	ACGCGCGCGCGCGCGCG ACGCGCGCGCGCGCGCG	999	7 0
11	23781629	CGGGGGGGGGGGGG	gene:OS11G0612950(dist=45205),gene:OS11G0614400(dist=62974)	intergenic	CGGGGGGGGGGGGG CGGGGGGGGGGGGG	3.12044	4 7	CGGGGGGGGGGGGG CGGGGGGG	41.6648	1 4
11	23916955	TAGAGAGAGAGAGAGAGAGAGAGAGAGAGAG	gene:OS11G0615200	intronic	TAGAGAGAGAGAGAGAGAGAGAGAGAGAGAG TAGAGAGAGAGAGAGAGAGAGAGAGAG	27.9185	3 2	TAGAGAGAGAGAGAGAGAGAGAGAGAGAGAG TAGAGAGAGAGAGAGAGAGAGAGAGAGAGAG	103	2 0
11	23928611	CGAGAGAGAGAGAGAGA	gene:OS11G0615300;gene:OS11G0615350	upstream;downstream	CGAGAGAGAGAGAGAGA CGAGAGAGAGAGAGAGAGA	18.1317	9 2	CGAGAGAGAGAGAGAGA CGAGAGAGAGAGAGAGA	999	8 0
11	23947199	CCGGCGGCGGCGGCGGCGG	gene:OS11G0615900	UTR5	CCGGCGGCGGCGGCGGCGG CCGGCGGCGGCGGCGGCGG	999	7 0	CCGGCGGCGGCGGCGGCGG CCGGCGGCGGCGGCGG	26.8224	4 2
11	23999507	TGAGAGAGAGAGAGAGAGAG	gene:OS11G0616700	upstream	TGAGAGAGAGAGAGAGAGAG TGAGAGAGAGAGAGAGAG	73	4 3	TGAGAGAGAGAGAGAGAGAG TGAGAGAGAGAGAGAGAGAG	122	3 0
11	24016098	AGGGGGGGGG	gene:OS11G0616900(dist=5636),gene:OS11G0617532(dist=15746)	intergenic	AGGGGGGGGGG AGGGGGGGGGG	4.73128	0 3	AGGGGGGGGG AGGGGGGGGG	999	5 0
11	24199989	CATATATATATATATATATA	gene:OS11G0620500(dist=4771),gene:OS11G0620800(dist=3616)	intergenic	CATATATATATATATATATA CATATATATATATATATATA	999	6 0	CATATATATATATATATATA CATATATATATATATATATATA	4.83351	9 2
11	24258933	CATATATATATATATATA	gene:OS11G0621500(dist=25546),gene:OS11G0621825(dist=8620)	intergenic	CATATATATATATATATA CATATATATATATATATATA	28.1363	8 3	CATATATATATATATATA CATATATATATATATATA	999	7 0
11	24522141	AATATATATATATATATATATATATATATATATATATAT	gene:OS11G0625700(dist=17210),gene:OS11G0625900(dist=11536)	intergenic	AATATATATATATATATATATATATATATATATATATAT AATATATATATATATATATATATATATATATATAT	42.0661	2 3	AATATATATATATATATATATATATATATATATATATAT AATATATATATATATATATATATATATATATATATATAT	91	2 0
11	24551429	CCCACCACCACCACCACCACCA	gene:OS11G0625900(dist=13964),gene:OS11G0626700(dist=10200)	intergenic	CCCACCACCACCACCACCACCA CCCACCACCACCACCACCACCA	999	4 0	CCCACCACCACCACCACCACCA CCCACCACCACCACCA	5.70486	3 2
11	24684970	CATCTATCTATCTATCTATCTATCTATCTATCTATCTAT	gene:OS11G0629600(dist=10671),gene:OS11G0629900(dist=3028)	intergenic	CATCTATCTATCTATCTATCTATCTATCTATCTATCTATCTAT CATCTATCTATCTATCTATCTATCTATCTATCTATCTATCTAT	228	0 7	CATCTATCTATCTATCTATCTATCTATCTATCTATCTAT CATCTATCTATCTATCTATCTATCTATCTATCTATCTATCTAT	219	1 10
11	24892664	CATATATATATATATATATATAT	gene:OS11G0632200(dist=38717),gene:OS11G0633500(dist=18815)	intergenic	CATATATATATATATATATATAT CATATATATATATATATATATATAT	41.3763	3 4	CATATATATATATATATATATAT CATATATATATATATATATATAT	17.258	7 2
11	25064982	CGAGG	gene:OS11G0635500(dist=21985),gene:OS11G0636050(dist=35491)	intergenic	CG CG	88	0 6	CGAGG CGAGG	149	8 0
11	25114285	CCGCGCGCGCGC	gene:OS11G0636050(dist=11007),gene:OS11G0636600(dist=19957)	intergenic	CCGCGCGCGCGCGC CCGCGCGCGCGCGC	113	0 4	CCGCGCGCGCGC CCGCGCGCGCGC	86	2 0
11	25127769	CATATATATATATATATATATATATATATATATATATATATATAT	gene:OS11G0636050(dist=24507),gene:OS11G0636600(dist=6440)	intergenic	CATATATATATATATATATATATATAT CATATATATATATATATATATATATAT	158	0 5	CATATATATATATATATATATATATATATATATATATATATATAT CATATATATATATATATATATATATATATATATATATATATATAT	97	2 0
11	25131818	GATATATATATATATATATATATAT	gene:OS11G0636050(dist=28552),gene:OS11G0636600(dist=2411)	intergenic	GATATATATATATATATATATAT GATATATATATATATATATATAT	208	0 10	GATATATATATATATATATATATAT GATATATATATATATATATATAT	99	1 6
11	25184927	TGCGGCGGCGGCGGCGG	gene:OS11G0637600(dist=1617),gene:OS11G0637700(dist=8070)	intergenic	TGCGGCGGCGGCGGCGG TGCGGCGGCGGCGG	28.7519	8 2	TGCGGCGGCGGCGGCGG TGCGGCGGCGGCGGCGG	154	5 0
11	25193113	AGGTGGTGGTGGTGGTGGTGGTGGTG	gene:OS11G0637700	UTR5	AGGTGGTGGTGGTGGTGGTGGTGGTG AGGTGGTGGTGGTGGTGGTGGTGGTG	999	7 0	AGGTGGTGGTGGTGGTGGTGGTGGTG AGGTGGTGGTGGTGGTGGTGGTG	41.2443	4 2
11	25266145	CGGCAATGAGACAACGATTAGCTGGCAAAGCAAGTTGGCCAGTGGCAATGAGACAACGATTAGCTGGCAAAGCAAGTTGGCCAGTGG	gene:OS11G0639100(dist=1914),gene:OS11G0639300(dist=9860)	intergenic	CGGCAATGAGACAACGATTAGCTGGCAAAGCAAGTTGGCCAGTGG CGGCAATGAGACAACGATTAGCTGGCAAAGCAAGTTGGCCAGTGG	114	0 3	CGGCAATGAGACAACGATTAGCTGGCAAAGCAAGTTGGCCAGTGGCAATGAGACAACGATTAGCTGGCAAAGCAAGTTGGCCAGTGG CGGCAATGAGACAACGATTAGCTGGCAAAGCAAGTTGGCCAGTGGCAATGAGACAACGATTAGCTGGCAAAGCAAGTTGGCCAGTGG	999	6 0
11	25273444	GATAATAATAATAATA	gene:OS11G0639100(dist=9183),gene:OS11G0639300(dist=2632)	intergenic	GATAATAATAATAATA GATAATAATAATAATAATA	62	7 5	GATAATAATAATAATA GATAATAATAATAATA	999	9 0
11	25295630	CTATATATATATATATATATAT	gene:OS11G0639600(dist=1700),gene:OS11G0640000(dist=20452)	intergenic	CTATATATATATATATATATAT CTATATATATATATATATATAT	999	6 0	CTATATATATATATATATATAT CTATATATATATATATATATATAT	45.8052	5 2
11	25306670	TG	gene:OS11G0639600(dist=12720),gene:OS11G0640000(dist=9432)	intergenic	TG TG	999	9 0	TG T	56	9 5
11	25329994	CTTTTTTTTTT	gene:OS11G0640300(dist=4525),gene:OS11G0640500(dist=3428)	intergenic	CTTTTTTTTT CTTTTTTTTT	31.9478	0 8	CTTTTTTTTTT CTTTTTTTTTT	2.77617	0 3
11	25369371	CGCGTATAT	gene:OS11G0640800(dist=7239),gene:OS11G0641200(dist=24671)	intergenic	CGCGTATAT C	15.4964	4 3	CGCGTATAT CGCGTATAT	999	9 0
11	25399670	TC	gene:OS11G0641300;gene:OS11G0641200	upstream;downstream	TC TC	999	9 0	T T	106	0 7
11	25442116	CGCGGCGGCGGCGGCGGCGGCGG	gene:OS11G0641800(dist=7345),gene:OS11G0642100(dist=19108)	intergenic	CGCGGCGGCGGCGGCGGCGGCGG CGCGGCGGCGGCGGCGGCGG	35.2872	6 2	CGCGGCGGCGGCGGCGGCGGCGG CGCGGCGGCGGCGGCGGCGGCGG	999	5 0
11	25490046	GTTTT	gene:OS11G0642400(dist=21919),gene:OS11G0642800(dist=2142)	intergenic	GTTTT GTTTT	21.7149	10 2	GTTTT GTTTTT	46.3607	7 6
11	25518867	CAAAAAAAA	gene:OS11G0643400(dist=3590),gene:OS11G0643600(dist=3772)	intergenic	CAAAAAAAA CAAAAAAAAAA	23.0936	7 5	CAAAAAAAA CAAAAAAAA	30.0715	18 1
11	25527141	GTATATATATATATATATATATATATATAT	gene:OS11G0643600(dist=3966),gene:OS11G0643700(dist=6545)	intergenic	GTATATATATATATATATATATATATATATAT GTATATATATATATATATATATATATATATAT	113	0 4	GTATATATATATATATATATATATATATAT GTATATATATATATATATATATATATATATAT	171	1 7
11	25615004	CT	gene:OS11G0645301:transcript:OS11T0645301-00:exon1:c.2delA:p.Q1fs,	frameshift deletion	CT C	5.71307	2 2	CT CT	122	3 0
11	25631410	ACAC	gene:OS11G0645800	downstream	ACAC ACAC	5.17801	9 4	ACAC A	135	11 9
11	25633733	GAGGAGCAG	gene:OS11G0645800(dist=2544),gene:OS11G0645886(dist=1424)	intergenic	GAGGAGCAG GAGGAGCAG	18.8664	7 2	GAGGAGCAG GAG	110	10 6
11	25634341	CAGAAGAA	gene:OS11G0645886	upstream	CAGAAGAA CAGAAGAAGAA	40.4896	12 5	CAGAAGAA CAGAAGAA	999	18 0
11	25634962	CAGCCAAGGATGAAGCAAAGGAAAACAAGGCGCCAGTAGCCAAGGATGAAGCAAAGGAAAACAAGGC	gene:OS11G0645886	upstream	CAGCCAAGGATGAAGCAAAGGAAAACAAGGCGCCAGTAGCCAAGGATGAAGCAAAGGAAAACAAGGC CAGCCAAGGATGAAGCAAAGGAAAACAAGGC	10.4274	5 3	CAGCCAAGGATGAAGCAAAGGAAAACAAGGCGCCAGTAGCCAAGGATGAAGCAAAGGAAAACAAGGC CAGCCAAGGATGAAGCAAAGGAAAACAAGGCGCCAGTAGCCAAGGATGAAGCAAAGGAAAACAAGGC	999	9 0
11	25635787	ATT	gene:OS11G0645886:transcript:OS11T0645886-00:exon1:c.625delT:p.S209fs,	frameshift deletion	ATT ATT	4.07001	12 5	ATT AT	126	10 9
11	25737103	TTGTGTGTGTGTGTGTGTGTGTGT	gene:OS11G0646450(dist=37222),gene:OS11G0647866(dist=23285)	intergenic	TTGTGTGTGTGTGTGTGTGTGTGT TTGTGTGTGTGTGTGTGTGTGTGT	157	4 0	TTGTGTGTGTGTGTGTGTGTGTGT TTGTGTGTGTGTGTGTGTGTGTGTGT	3.35322	4 2
11	25823812	ATTTTTTTTTT	gene:OS11G0648400(dist=13435),gene:OS11G0648700(dist=4116)	intergenic	ATTTTTTTTT ATTTTTTTTT	21.9197	0 6	ATTTTTTTTTT ATTTTTTTTTT	17.6131	1 2
11	25831477	GCTCTCTCTCTCTCTCTCTCTCTCTCTCTCTCTCTCTC	gene:OS11G0648700	intronic	GCTCTCTCTCTCTCTCTCTCTCTCTCTCTCTCTCTCTCTCTCTCTCTCTCTCTCTC GCTCTCTCTCTCTCTCTCTCTCTCTCTCTCTCTCTCTCTCTCTCTCTCTCTCTCTC	182	0 7	GCTCTCTCTCTCTCTCTCTCTCTCTCTCTCTCTCTCTC GCTCTCTCTCTCTCTCTCTCTCTCTCTCTCTCTCTCTC	154	4 0
11	25836299	GCC	gene:OS11G0648800	intronic	GCCC GCCC	36.1865	0 4	GCC GCC	11.2869	0 1
11	25836315	CA	gene:OS11G0648800	intronic	C C	86	0 8	CA CA	5.42159	0 1
11	25836653	ACC	gene:OS11G0648800	UTR5	ACCC ACCC	95	0 5	ACC ACC	67	1 0
11	25838986	AT	gene:OS11G0648800(dist=2289),gene:OS11G0649000(dist=1606)	intergenic	ATT ATT	147	0 6	AT AT	999	6 0
11	25840500	TCACACACACACA	gene:OS11G0649000	downstream	TCACACACACACA TCACACACACACA	999	10 0	TCACACACACA TCACACACACA	46.1531	0 2
11	25846763	TCCTCCGCCTCCGCCT	gene:OS11G0649000:transcript:OS11T0649000-00:exon1:c.213_218del:p.71_73del,	nonframeshift deletion	TCCTCCGCCT TCCTCCGCCT	80	0 4	TCCTCCGCCTCCGCCT TCCTCCGCCTCCGCCT	51	1 0
11	25892206	T	gene:OS11G0649500(dist=1072),gene:OS11G0649600(dist=1723)	intergenic	TAAATC TAAATC	108	0 4	T T	108	4 0
11	25892350	GTTTTTTTTT	gene:OS11G0649500(dist=1225),gene:OS11G0649600(dist=1570)	intergenic	GTTTTTTTTT GTTTTTTTTT	15.3743	1 2	GTTTTTTTT GTTTTTTTT	24.0808	0 9
11	25987576	ACCCCCC	gene:OS11G0650700(dist=27045),gene:OS11G0651166(dist=15400)	intergenic	ACCCCCC ACCCCCC	70	2 0	ACCCCCCC ACCCCCCC	40.9933	0 8
11	25999303	ATTTT	gene:OS11G0650700(dist=38770),gene:OS11G0651166(dist=3675)	intergenic	ATTT ATTT	57	1 6	ATTTT ATTT	12.4584	1 3
11	26061752	CAAAAAAAAAAAA	gene:OS11G0652900(dist=2680),gene:OS11G0653300(dist=26307)	intergenic	CAAAAAAAAAAAA CAAAAAAAAAAAA	31.3881	6 2	CAAAAAAAAAA CAAAAAAAAAA	8.64063	2 6
11	26077851	CCTTATATTCTAGTCTTATATTCT	gene:OS11G0652900(dist=18779),gene:OS11G0653300(dist=10197)	intergenic	CCTTATATTCTAGTCTTATATTCT CCTTATATTCTAGTCTTATATTCT	22.3999	9 2	CCTTATATTCTAGTCTTATATTCT CCTTATATTCT	52	4 3
11	26084839	TTATATATATATATATATATATATATATATATATATATATATATATATATAT	gene:OS11G0652900(dist=25786),gene:OS11G0653300(dist=3181)	intergenic	TTATATATATATATATATATATATATATAT TTATATATATATATATATATATATATATAT	194	0 6	TTATATATATATATATATATATATATATATATATATATATATATATATATAT TTATATATATATATATATATATATATATATATATATATATATATATATATAT	72	2 0
11	26087688	TAAAAAAAA	gene:OS11G0653300	downstream	TAAAAAAAA TAAAAAAAA	5.21818	0 2	TAAAAAAAAA TAAAAAAAAA	51	0 9
11	26149902	CTTTTTTTTTT	gene:OS11G0654000(dist=5681),gene:OS11G0654400(dist=19050)	intergenic	CTTTTTTTTTT CTTTTTTTTTT	0	0 0	CTTTTTTTT CTTTTTTTT	51	0 6
11	26171100	GTTTTTTTT	gene:OS11G0654400	upstream	GTTTTTTTT GTTTTTTTT	5.21818	0 2	GTTTTTTT GTTTTTTT	54	0 10
11	26174254	TCATGCATGC	gene:OS11G0654400(dist=3950),gene:OS11G0654800(dist=20867)	intergenic	TCATGC TCATGC	228	0 8	TCATGCATGC TCATGCATGC	101	3 0
11	26190787	ATTTTT	gene:OS11G0654400(dist=20482),gene:OS11G0654800(dist=4338)	intergenic	ATTTTTT ATTTTTT	24.5341	1 5	ATTTTT ATTTTT	6.42639	5 5
11	26192492	ATTT	gene:OS11G0654400(dist=22185),gene:OS11G0654800(dist=2635)	intergenic	ATTT ATTT	999	7 0	ATT ATT	65	0 3
11	26193053	T	gene:OS11G0654400(dist=22743),gene:OS11G0654800(dist=2077)	intergenic	TTTATATAGGTGTAGATC TTTATATAGGTGTAGATC	160	0 6	TTGATATAGGTGTAGATC TTGATATAGGTGTAGATC	48.3349	0 2
11	26212049	CAA	gene:OS11G0655200;gene:OS11G0655100	upstream;downstream	CATGTGCAA CATGTGCAA	14.6337	0 3	CATGTGCAAA CATGTGCAAA	90	0 6
11	26221017	TAA	gene:OS11G0655300	downstream	TAA TAA	89	8 0	TAAA TAAA	14.2736	0 3
11	26271079	TGGGGG	gene:OS11G0655900	downstream	TGGGGG TGGGGG	0	0 0	TGGGGGCGGGGGGG TGGGGGCGGGGGGG	100	0 4
11	26324858	CTTTTTTTTT	gene:OS11G0657400(dist=3364),gene:OS11G0657700(dist=17768)	intergenic	CTTTTTTTTT CTTTTTTTTT	8.6597	1 4	CTTTTTTTTTT CTTTTTTTTTT	37.9936	0 8
11	26330692	CAG	gene:OS11G0657400(dist=9191),gene:OS11G0657700(dist=11941)	intergenic	CAGGTCGTAG CAGGTCGTAG	53	0 4	CAG CAG	67	1 0
11	26343825	CCCGG	gene:OS11G0657700	downstream	CCCGG CCCGG	46.5868	1 0	CCCGGTCCGCTCGCACGGCCGG CCCGGTCCGCTCGCACGGCCGG	228	0 8
11	26347941	CGCAGCAGCAGCAGCAGCAG	gene:OS11G0657700(dist=4990),gene:OS11G0657850(dist=28843)	intergenic	CGCAGCAGCAGCAGCAGCAGCAG CGCAGCAGCAGCAGCAGCAGCAG	228	0 8	CGCAGCAGCAGCAGCAGCAG CGCAGCAGCAGCAGCAGCAGCAG	219	1 10
11	26349219	TAAAAAAAA	gene:OS11G0657700(dist=6257),gene:OS11G0657850(dist=27576)	intergenic	TAAAAAAAA TAAAAAAAA	67	1 0	TAAAAAAAAA TAAAAAAAAA	18.0628	0 7
11	26381175	ATTTTTTTTT	gene:OS11G0657900;gene:OS11G0657850	upstream;downstream	ATTTTTTTTTT ATTTTTTTTTT	26.8252	0 6	ATTTTTTTTT ATTTTTTTTT	3.2772	0 3
11	26452361	CT	gene:OS11G0659200	upstream	CT CT	51	2 0	CTGAAT CTGAAT	79	0 5
11	26463105	AATATATATATATATATA	gene:OS11G0659400	intronic	AATATATATATATATA AATATATATATATATA	160	0 7	AATATATATATATATATA AATATATATATATATA	207	1 8
11	26483944	CTGT	gene:OS11G0659700(dist=1061),gene:OS11G0660000(dist=4452)	intergenic	CTGT CTGT	104	3 0	CT CT	84	0 4
11	26486082	CAAAAA	gene:OS11G0659700(dist=3202),gene:OS11G0660000(dist=2312)	intergenic	CAAAAAA CAAAAAA	86	0 9	CAAAAA CAAAAA	55	1 0
11	26499218	CTTTTTTT	gene:OS11G0660000(dist=6862),gene:OS11G0660300(dist=2421)	intergenic	CTTTTTTT CTTTTTTT	8.83702	0 2	CTTTTTTTTT CTTTTTTTTT	78	0 5
11	26512697	AG	gene:OS11G0660500	intronic	A A	56	0 4	AG AG	54	2 0
11	26513058	ATT	gene:OS11G0660500	UTR5	ATT AT	6.40436	1 3	AT AT	86	0 6
11	26538815	GAA	gene:OS11G0661101(dist=1679),gene:OS11G0661200(dist=4020)	intergenic	GAA GAA	15.2759	0 1	GAAA GAAA	102	0 6
11	26570922	TTCTCTCTCTCTCTCTCTCTCTCTC	gene:OS11G0661400(dist=16185),gene:OS11G0661600(dist=1309)	intergenic	TTCTCTCTCTCTCTCTCTCTCTCTC TTCTCTCTCTCTCTCTCTC	41.1953	6 3	TTCTCTCTCTCTCTCTCTCTCTCTC TTCTCTCTCTCTCTCTCTCTCTCTC	999	11 0
11	26580721	TAAAAAAA	gene:OS11G0661800	intronic	TAAAAAA TAAAAAA	57	0 8	TAAAAAAA TAAAAAAA	2.53195	0 2
11	26598562	TGACTTGGGCCTCTTGGGCCTCACGACTTGGGCCTCTTGGGC	gene:OS11G0662100(dist=9897),gene:OS11G0662950(dist=63357)	intergenic	TGACTTGGGCCTCTTGGGCCTCACGACTTGGGCCTCTTGGGC TGACTTGGGCCTCTTGGGCCTCACGACTTGGGCCTCTTGGGC	88	2 0	TGACTTGGGCCTCTTGGGC TGACTTGGGCCTCTTGGGC	126	0 4
11	26665819	GCCGCC	gene:OS11G0662950(dist=3640),gene:OS11G0663100(dist=16723)	intergenic	GCCGCC GCCGCCGCCCGCC	12.2999	5 4	GCCGCC GCCGCC	999	5 0
11	26698610	GGC	gene:OS11G0663100(dist=13744),gene:OS11G0663900(dist=40030)	intergenic	GGC G	67	5 6	G G	12.4321	4 3
11	26746969	TAAAAAAAAAA	gene:OS11G0664000(dist=3072),gene:OS11G0664133(dist=3606)	intergenic	TAAAAAAAAAA TAAAAAAAAAA	8.11941	0 2	TAAAAAAAAA TAAAAAAAAA	26.0054	0 7
11	26799973	AATATATATATATATATATATA	gene:OS11G0664800	downstream	AATATATATATATATATATATA AATATATATATATATATATATA	999	5 0	AATATATATATATATATATATA AATATATATATATATATATA	19.0941	3 2
11	27008046	A	gene:OS11G0668700(dist=2860),gene:OS11G0669100(dist=7312)	intergenic	AC AC	43.7709	0 2	A A	91	4 0
11	27010590	ACTTGAACAATGGACTACGCCTTGAA	gene:OS11G0668700(dist=5411),gene:OS11G0669100(dist=4743)	intergenic	ACTTGAA ACTTGAA	55	0 4	ACTTGAACAATGGACTACGCCTTGAA ACTTGAACAATGGACTACGCCTTGAA	62	4 0
11	27027577	TTACTACTACTA	gene:OS11G0669200:transcript:OS11T0669200-00:exon9:c.1536_1538del:p.512_513del,	nonframeshift deletion	TTACTACTACTA TTACTACTACTA	10.4418	0 1	TTACTACTA TTACTACTA	39.9177	0 4
11	27029731	CCGTCGTCG	gene:OS11G0669200(dist=2148),gene:OS11G0670100(dist=48177)	intergenic	CCGTCG CCGTCG	189	0 8	CCGTCGTCG CCGTCGTCG	55	1 0
11	27124057	AATAT	gene:OS11G0671000(dist=6061),gene:OS11G0671600(dist=8319)	intergenic	AATAT AATAT	999	12 0	AATAT AATATATAT	48.714	11 5
11	27125374	AA	gene:OS11G0671000(dist=7375),gene:OS11G0671600(dist=7005)	intergenic	AA AAAGAGA	57	5 5	AA AA	5.95083	5 3
11	27143734	TAAAAAAAA	gene:OS11G0671650	UTR3	TAAAAAAAA TAAAAAAAA	5.21818	0 2	TAAAAAAA TAAAAAAA	29.0034	0 6
11	27152583	GAAGTCTGAACTT	gene:OS11G0672200	UTR5	GAAGTCTGAACTT GAAGTCTGAACTT	84	2 0	GAAGTCTGAACTTTCAGATGCAGAAAGTCTGAACTT GAAGTCTGAACTTTCAGATGCAGAAAGTCTGAACTT	156	0 4
11	27184406	TTACC	gene:OS11G0672700	upstream	T T	18.6931	0 1	TC TC	38.6007	0 5
11	27189132	AATTTTTT	gene:OS11G0672700(dist=5106),gene:OS11G0672800(dist=1884)	intergenic	A A	85	0 4	AT AT	134	0 8
11	27189132	AATTTTT	gene:OS11G0672700(dist=5107),gene:OS11G0672800(dist=1885)	intergenic	A A	85	0 4	AT AT	134	0 8
11	27214099	GTTTTTTTT	gene:OS11G0673400(dist=3492),gene:OS11G0673600(dist=9365)	intergenic	GTTTTTTTT GTTTTTTTT	6.70672	0 2	GTTTTTTTTT GTTTTTTTTT	26.8252	0 6
11	27223861	ATTT	gene:OS11G0673600:transcript:OS11T0673600-00:exon1:c.393delT:p.F131fs,	frameshift deletion	ATT ATT	119	0 7	ATTT ATT	124	2 10
11	27226097	GAAAAAAAA	gene:OS11G0673600(dist=1149),gene:OS11G0673900(dist=8654)	intergenic	GAAAAAAAAA GAAAAAAAAA	32.0007	0 6	GAAAAAAAAAA GAAAAAAAAAA	27.2242	0 8
11	27231710	CTTTTT	gene:OS11G0673600(dist=6759),gene:OS11G0673900(dist=3044)	intergenic	CTTTTT CTTTTT	999	6 0	CTTTTTT CTTTTTT	9.62863	0 2
11	27276968	GCCCC	gene:OS11G0676050(dist=4292),gene:OS11G0674932(dist=2929)	intergenic	GCCCCC GCCCCC	16.1236	0 2	GCCCC GCCCC	127	4 0
11	27330016	GTCTGTACTCTGTA	gene:OS11G0676500(dist=7983),gene:OS11G0676650(dist=1052)	intergenic	GTCTGTACTCTGTA GTCTGTACTCTGTA	56	1 0	GTCTGTA GTCTGTA	142	0 6
11	27330073	ACTATC	gene:OS11G0676500(dist=8034),gene:OS11G0676650(dist=1003)	intergenic	ACTATC ACTATC	0	0 0	A A	228	0 10
11	27399661	AT	gene:OS11G0678000	UTR5	AT A	18.87	6 3	AT AT	999	7 0
11	27425896	CATATATATATATAT	gene:OS11G0678301(dist=10041),gene:OS11G0678400(dist=2488)	intergenic	CATATATATATATATATAT CATATATATATATATATAT	202	0 8	CATATATATATATAT CATATATATATATATATAT	151	1 5
11	27441632	AGTTGGGCCGAATGAACTGTTGGGCCG	gene:OS11G0678400(dist=11082),gene:OS11G0679000(dist=9551)	intergenic	AGTTGGGCCGAATGAACTGTTGGGCCG AGTTGGGCCGAATGAACTGTTGGGCCG	54	1 0	AGTTGGGCCG AGTTGGGCCG	208	0 7
11	27678620	GAA	gene:OS11G0684000(dist=5288),gene:OS11G0684100(dist=5018)	intergenic	GAA GAA	67	1 0	GA GA	118	0 6
11	27683920	AT	gene:OS11G0684100	UTR3	AT AT	10.4418	0 1	ATT ATT	71	0 5
11	27701449	CCATGCATG	gene:OS11G0684100(dist=6384),gene:OS11G0684700(dist=2312)	intergenic	CCATGCATG CCATGCATG	82	2 0	CCATG CCATG	183	0 5
11	27708602	ATTTTTTTT	gene:OS11G0684700(dist=1300),gene:OS11G0685100(dist=3385)	intergenic	ATTTTTTT ATTTTTTT	70	0 14	ATTTTTTTT ATTTTTTTT	2.1438	0 3
11	27722140	CAAAAAA	gene:OS11G0685200(dist=1071),gene:OS11G0685300(dist=1690)	intergenic	CAAAAAAA CAAAAAAA	65	0 7	CAAAAAA CAAAAAA	67	1 0
11	27732913	CTTTTTTTTTT	gene:OS11G0685400(dist=6640),gene:OS11G0685500(dist=1487)	intergenic	CTTTTTTTTTT CTTTTTTTTTT	4.79184	0 5	CTTTTTTTTTTT CTTTTTTTTTTT	46.1357	0 12
11	27739709	TTTAC	gene:OS11G0685700	upstream	TTTAC TTTAC	67	2 0	TTTACCTTATTGAACTCGACCAGTTACACACTTAC TTTACCTTATTGAACTCGACCAGTTACACACTTAC	135	0 4
11	27742050	ATTTTTTT	gene:OS11G0685700	downstream	ATTTTTT ATTTTTT	12.2684	0 3	ATTTTTTT ATTTTTTT	999	7 0
11	27791977	CTAGTAGTAGTAGTAGTAGT	gene:OS11G0686400	intronic	CTAGTAGTAGTAGTAGTAGT CTAGTAGTAGTAGTAGTAGT	999	14 0	CTAGTAGTAGTAGTAGTAGT CTAGTAGTAGTAGTAGT	7.88935	7 2
11	27825449	CGAGGAGGAGGAGGA	gene:OS11G0686900(dist=7030),gene:OS11G0687100(dist=3264)	intergenic	CGAGGAGGAGGAGGA CGAGGAGGAGGAGGA	999	7 0	CGAGGAGGAGGAGGA CGAGGAGGAGGA	16.2681	6 2
11	27828724	CTT	gene:OS11G0687100	upstream	CTT CTTAATT	33.7641	4 3	CTT CTT	999	4 0
11	27831441	GCGACGACGACGCAGCCGCGCGCCGCCGACG	gene:OS11G0687100:transcript:OS11T0687100-01:exon3:c.1351_1375del:p.451_459del,	frameshift deletion	GCGACGACGACGCAGCCGCGCGCCGCCGACG GCGACGACGACGCAGCCGCGCGCCGCCGACG	999	12 0	GCGACGACGACGCAGCCGCGCGCCGCCGACG GCGACG	32.238	6 2
11	27832152	A	gene:OS11G0687100	intronic	A A	67	1 0	AC AC	34.6174	0 4
11	27836400	CGCCGCCGCC	gene:OS11G0687100(dist=1166),gene:OS11G0687200(dist=5104)	intergenic	CGCCGCCGCCAGCCGCCGCC CGCCGCCGCCAGCCGCCGCC	130	0 5	CGCCGCCGCC CGCCGCCGCC	67	1 0
11	27843628	CGGGGG	gene:OS11G0687200:transcript:OS11T0687200-02:exon3:c.942_943del:p.314_315del,gene:OS11G0687200:transcript:OS11T0687200-03:exon2:c.882_883del:p.294_295del,	frameshift deletion	CGGGGG CGGGGG	999	8 0	CGGGGG CGGG	26.9023	1 4
11	27843698	TGGCGGCGGCG	gene:OS11G0687200:transcript:OS11T0687200-02:exon3:c.1016_1018del:p.339_340del,gene:OS11G0687200:transcript:OS11T0687200-03:exon2:c.956_958del:p.319_320del,	nonframeshift deletion	TGGCGGCG TGGCGGCG	176	0 8	TGGCGGCGGCG TGGCGGCG	83	1 4
11	27844260	GA	gene:OS11G0687200:transcript:OS11T0687200-03:exon2:c.1510_1511GGCGGCGACGGCGAGTGCCA,gene:OS11G0687200:transcript:OS11T0687200-02:exon3:c.1570_1571GGCGGCGACGGCGAGTGCCA,	nonframeshift substitution	GGCGGCGACGGCGAGTGCCA GGCGGCGACGGCGAGTGCCA	170	0 6	GA GA	132	5 0
11	27844264	GCGAGTGC	gene:OS11G0687200:transcript:OS11T0687200-02:exon3:c.1581_1582insCACGACGAGTGC:p.C527delinsCHDEC,gene:OS11G0687200:transcript:OS11T0687200-03:exon2:c.1521_1522insCACGACGAGTGC:p.C507delinsCHDEC,	nonframeshift insertion	GCGAGTGC GCGAGTGC	105	5 0	GCGAGTGCCACGACGAGTGC GCGAGTGCCACGACGAGTGC	39.1125	0 4
11	27844290	CAGCT	gene:OS11G0687200:transcript:OS11T0687200-02:exon3:c.1604_1605insAGCT:p.L535fs,gene:OS11G0687200:transcript:OS11T0687200-03:exon2:c.1544_1545insAGCT:p.L515fs,	frameshift insertion	CAGCT CAGCT	999	12 0	CAGCT CAGCTAGCT	68	1 3
11	27977075	AATATATATATATATA	gene:OS11G0688200(dist=62697),gene:OS11G0688832(dist=1554)	intergenic	AATATATATATATATATATATATATATA AATATATATATATATATATATATATATA	137	0 4	AATATATATATATATATATATATATATATA AATATATATATATATATATATATATATATA	17.1884	0 2
11	28002413	TAAAAAAAAA	gene:OS11G0689400	downstream	TAAAAAAAA TAAAAAAAA	28.9506	0 8	TAAAAAAAAA TAAAAAAAAA	999	9 0
11	28029504	CCTTGCCGCCCCACCAG	gene:OS11G0689650(dist=17644),gene:OS11G0690066(dist=28811)	intergenic	CCTTGCCGCCCCACCAG CCTTGCCGCCCCACCAG	81	3 0	CCTTGCCGCCCCACCAG C	9.5781	4 2
11	28034147	GC	gene:OS11G0689650(dist=22287),gene:OS11G0690066(dist=24183)	intergenic	GC GC	67	1 0	GCC GCC	228	0 11
11	28035001	CTTAAT	gene:OS11G0689650(dist=23145),gene:OS11G0690066(dist=23325)	intergenic	CTTAAT CTTAAT	67	1 0	CTTAATTTAAT CTTAATTTAAT	153	0 7
11	28082582	TGCGCGCGCGCGCG	gene:OS11G0690466(dist=2790),gene:OS11G0691050(dist=33711)	intergenic	TGCGCGCGCGCGCG TGCGCGCGCGCGCG	37.5873	2 0	TGCGCGCG TGCGCGCG	123	0 5
11	28086448	GAAAAA	gene:OS11G0690466(dist=6653),gene:OS11G0691050(dist=29853)	intergenic	GAAAAA GAAAAA	80	4 0	GAAAAAA GAAAAAA	60	0 7
11	28096050	AAC	gene:OS11G0690466(dist=16251),gene:OS11G0691050(dist=20254)	intergenic	AAC A	10.0781	7 2	AAC AAC	999	7 0
11	28135264	CAA	gene:OS11G0691100(dist=13341),gene:OS11G0691190(dist=3412)	intergenic	CA CA	53	0 4	CAA CAA	44.5868	1 0
11	28171150	CTTTTTTTTT	gene:OS11G0691300(dist=5795),gene:OS11G0691400(dist=3822)	intergenic	CTTTTTTTTT CTTTTTTTTTTTT	127	1 7	CTTTTTTTTT CTTTTTTTTT	67	1 0
11	28298420	TGAGAGAAGGAGGGGGAGAGA	gene:OS11G0692400(dist=30605),gene:OS11G0693750(dist=23339)	intergenic	TGAGAGAAGGAGGGGGAGAGA TGAGAGAAGGAGGGGGAGAGA	59	1 0	TGAGAGA TGAGAGA	88	0 6
11	28371045	AT	gene:OS11G0694150(dist=2796),gene:OS11G0694500(dist=4322)	intergenic	AT AT	44.5868	1 0	ATTCGGCAAAGATAGCTGT ATTCGGCAAAGATAGCTGT	122	0 4
11	28427014	ATCTCTCTCTCTCTCTCTCTCTCTC	gene:OS11G0695400:transcript:OS11T0695400-01:exon1:c.42_43insGA:p.E15fs,	frameshift insertion	ATCTCTCTCTCTCTCTCTCTCTCTC ATCTCTCTCTCTCTCTCTCTCTCTCTC	18.0617	6 2	ATCTCTCTCTCTCTCTCTCTCTCTC ATCTCTCTCTCTCTCTCTCTCTCTC	20.4761	9 3
11	28455241	GTTTTTTTTTTT	gene:OS11G0695800	upstream	GTTTTTTTTTT GTTTTTTTTTT	35.0649	0 10	GTTTTTTTTTTT GTTTTTTTTTTT	3.6427	1 5
11	28462825	TTCATCATCATCATCATCATCA	gene:OS11G0695900:transcript:OS11T0695900-01:exon19:c.2958_2960del:p.986_987del,	nonframeshift deletion	TTCATCATCATCATCATCATCA TTCATCATCATCATCATCA	45.1674	7 3	TTCATCATCATCATCATCATCA TTCATCATCATCATCATCATCA	999	13 0
11	28470679	TCC	gene:OS11G0695975	UTR3	TC TC	40.6164	0 4	TCC TCC	92	2 0
11	28629705	GGAGAGAGAGAGAGAGAG	gene:OS11G0699532(dist=24162),gene:OS11G0700100(dist=23789)	intergenic	GGAGAGAGAGAGAGAGAG GGAGAGAGAGAGAGAGAG	999	5 0	GGAGAGAGAGAGAGAG GGAGAGAGAGAGAGAG	54	0 2
11	28683115	GAGGAGTGAGGGGAGA	gene:OS11G0700100(dist=27213),gene:OS11G0700500(dist=20771)	intergenic	GAGGAGTGAGGGGAGAAGGAGTGAGGGGAGA GAGGAGTGAGGGGAGAAGGAGTGAGGGGAGA	228	0 8	GAGGAGTGAGGGGAGA GAGGAGTGAGGGGAGA	47.5868	1 0
11	28698055	ATTTTTTTTT	gene:OS11G0700100(dist=42147),gene:OS11G0700500(dist=5837)	intergenic	ATTTTTTTTT ATTTTTTTTT	8.6597	1 4	ATTTTTTTTTT ATTTTTTTTTT	39.0326	0 8
11	28730198	AAA	gene:OS11G0701100	UTR5	AAA AAA	137	7 0	AAATTAA AAATTAA	98	0 3
11	28738479	AC	gene:OS11G0701400(dist=1419),gene:OS11G0701500(dist=1136)	intergenic	AC AC	999	10 0	A A	161	0 13
11	28740553	TATGTAATGTAATGTAATGTAAT	gene:OS11G0701500	UTR3	TATGTAATGTAATGTAATGTAAT TATGTAATGTAATGTAAT	26.4847	4 2	TATGTAATGTAATGTAATGTAAT TATGTAATGTAATGTAATGTAAT	154	5 0
11	28752899	GT	gene:OS11G0701800	upstream	GCGCAGACGTT GCGCAGACGTT	217	0 9	GCGCAGACGT GCGCAGACGT	228	0 12
11	28752899	G	gene:OS11G0701800	upstream	GCGCAGACGTT GCGCAGACGTT	217	0 9	GCGCAGACGT GCGCAGACGT	228	0 12
11	28766354	ACGTCGTCGTCGTCGTCGTCGTC	gene:OS11G0702400:transcript:OS11T0702400-01:exon1:c.460_462del:p.154_154del,	nonframeshift deletion	ACGTCGTCGTCGTCGTCGTCGTC ACGTCGTCGTCGTCGTCGTCGTC	67	1 0	ACGTCGTCGTCGTCGTCGTC ACGTCGTCGTCGTCGTCGTC	185	0 6
11	28771761	GGAGAGAGAGAGAG	gene:OS11G0702600:transcript:OS11T0702600-00:exon2:c.1008_1009del:p.336_337del,	frameshift deletion	GGAGAGAGAGAG GGAGAGAGAGAG	81	0 4	GGAGAGAGAGAGAG GGAGAGAGAGAGAG	67	1 0
11	28809156	GCCCCCCCTCCCCCCCCCCCCCCC	gene:OS11G0704000;gene:OS11G0703900	upstream;downstream	GCCCCCCC GCCCCCCC	126	0 4	GCCCCCCCC GCCCCCCCC	139	0 6
11	28809156	GCCCCCCCTCCCCCCCCCCCCCCCC	gene:OS11G0704000;gene:OS11G0703900	upstream;downstream	GCCCCCCC GCCCCCCC	126	0 4	GCCCCCCCC GCCCCCCCC	139	0 6
11	28818433	GTCTCTCTCTCTC	gene:OS11G0704100(dist=2722),gene:OS11G0704300(dist=2320)	intergenic	GTCTCTCTCTCTC GTCTCTCTCTCTCTC	163	2 6	GTCTCTCTCTCTCTC GTCTCTCTCTCTCTC	228	0 9
11	28819193	AAGAGAGAGAGAGAGAG	gene:OS11G0704100(dist=3486),gene:OS11G0704300(dist=1556)	intergenic	AAGAGAGAGAGAGAGAG AAGAGAGAGAGAGAGAGAG	96	1 3	AAGAGAGAGAGAGAGAGAG AAGAGAGAGAGAGAGAGAG	228	0 17
11	28844855	TAAAAAAAAA	gene:OS11G0704600(dist=2060),gene:OS11G0704700(dist=1263)	intergenic	TAAAAAAAAA TAAAAAAAAA	2.94164	0 3	TAAAAAAAA TAAAAAAAA	44.0916	0 10
[truncated: 4,795 more rows]
