# Supplementary material for: OsVPS34-generated PI3P recruits GPA5/Rab5a to regulate post-Golgi glutelin trafficking in rice endosperm
Source: Plant Physiol. 2026 Mar 18;201(3):kiag154. doi: 10.1093/plphys/kiag154 (PMC13360276; doi:10.1093/plphys/kiag154)
Supplement: kiag154_Supplementary_Data [file kiag154_supplementary_data.zip › Supplemental Table S2.xlsx]

## Sheet: Protein Peptide Information
Free-GFP
Accession	Description	Mass	Score	Matches	Sequences	emPAI	Coverage
LOC_Os02g15150.1	protein|glutelin, putative, expressed	56411	138	7(3)	5(2)	0.12	12%
	Peptide	Unique	Matches	Modification	Observed	Mr(expt)	Mr(calc)	ppm	Miss	Score	Expect	Rank	Query
	R.ISREQARSIK.N	U	1		594.3488	1186.6831	1186.6782	4.14	2	1	26	1	2289
	R.ALPVDVVANAYR.I		3		644.3586	1286.7026	1286.6983	3.37	0	68	7.8e-006	1	3098
	K.TNANAFVSHLAGK.N		1		665.3526	1328.6906	1328.6837	5.24	0	16	1.3	1	3543
	K.KAEREGCQYIAIK.T		1		783.3978	1564.7810	1564.8031	-14.14	2	5	21	3	5928
	R.YSNTPGLVYIIQGR.G	U	1		790.9276	1579.8405	1579.8358	2.99	0	64	1.2e-005	1	6051
LOC_Os07g36080.1	protein|oxygen evolving enhancer protein 3 domain containing protein, expressed	22967	128	13(4)	4(3)	0.50	29%
	Peptide	Unique	Matches	Modification	Observed	Mr(expt)	Mr(calc)	ppm	Miss	Score	Expect	Rank	Query
	K.LFATIDGLDHAAK.I	U	1		686.3698	1370.7251	1370.7194	4.13	0	11	3.3	1	3989
	R.FYLQPLPPAEAAAR.A	U	6		772.4211	1542.8276	1542.8194	5.30	0	30	0.046	1	5765
	K.ESAQDIINLKPLIEK.K	U	1		855.9885	1709.9624	1709.9563	3.55	0	56	4.7e-005	1	6984
	K.LGPPPPPSGGLPGTLNSDQAR.D	U	5		1014.5351	2027.0556	2027.0436	5.94	0	71	5.3e-006	1	9227
LOC_Os02g15169.1	protein|glutelin, putative, expressed	56915	118	7(3)	5(2)	0.12	12%
	Peptide	Unique	Matches	Modification	Observed	Mr(expt)	Mr(calc)	ppm	Miss	Score	Expect	Rank	Query
	R.ISREQARSLK.N		1		594.3488	1186.6831	1186.6782	4.14	2	1	26	1	2289
	R.ALPVDVVANAYR.I		3		644.3586	1286.7026	1286.6983	3.37	0	68	7.8e-006	1	3098
	K.TNANAFVSHLAGK.N		1		665.3526	1328.6906	1328.6837	5.24	0	16	1.3	1	3543
	K.KAEREGCQYIAIK.T		1		783.3978	1564.7810	1564.8031	-14.14	2	5	21	3	5928
	R.YTNIPGVVYIIQGR.G	U	1		796.9476	1591.8807	1591.8722	5.33	0	41	0.0032	1	6129
LOC_Os04g35090.1	protein|40S ribosomal protein S10, putative, expressed	20307	114	13(5)	7(3)	0.85	44%
	Peptide	Unique	Matches	Modification	Observed	Mr(expt)	Mr(calc)	ppm	Miss	Score	Expect	Rank	Query
	K.GGAPAEFQPSFR.S		3		632.3131	1262.6117	1262.6044	5.77	0	56	0.00011	1	2861
	K.YLFQEGVLYAK.K	U	2		665.8589	1329.7032	1329.6969	4.78	0	40	0.0046	1	3560
	K.HPQIDVPNLQVIK.L	U	1		500.9569	1499.8489	1499.8460	1.93	0	(2)	21	1	5291
	K.HPQIDVPNLQVIK.L	U	1		750.9321	1499.8496	1499.8460	2.39	0	6	8.2	1	5292
	R.NYLNLPSEIVPATLK.K	U	1		836.4731	1670.9317	1670.9243	4.45	0	58	4.4e-005	1	6731
	R.NYLNLPSEIVPATLKK.S	U	1		900.5206	1799.0266	1799.0192	4.08	1	(15)	0.52	1	7531
	R.NYLNLPSEIVPATLKK.S	U	1		600.6830	1799.0273	1799.0192	4.48	1	19	0.18	1	7532
	K.SARPPGRPFGSGPPGDRPR.G	U	1		491.0133	1960.0243	1960.0140	5.24	0	7	11	1	8552
	K.SARPPGRPFGSGPPGDRPR.G	U	1		654.3489	1960.0248	1960.0140	5.53	0	(5)	15	1	8553
	R.GAPGDFGGEKGGAPAEFQPSFR.S		1		1090.0209	2178.0272	2178.0130	6.49	1	12	2.3	1	10164
LOC_Os01g73160.1	protein|40S ribosomal protein S10, putative, expressed	19955	106	6(3)	4(2)	0.37	26%
	Peptide	Unique	Matches	Modification	Observed	Mr(expt)	Mr(calc)	ppm	Miss	Score	Expect	Rank	Query
	K.GGAPAEFQPSFR.G		3		632.3131	1262.6117	1262.6044	5.77	0	56	0.00011	1	2861
	K.YLFHEGVLYAK.K	U	1		670.3598	1338.7050	1338.6972	5.86	0	25	0.097	1	3659
	R.SYLNLPSEVVPNTLK.K	U	1		837.4628	1672.9110	1672.9036	4.44	0	69	4e-006	1	6744
	R.GAPGDFGGEKGGAPAEFQPSFR.G		1		1090.0209	2178.0272	2178.0130	6.49	1	12	2.3	1	10164
LOC_Os12g10580.1	protein|ribulose bisphosphate carboxylase large chain precursor, putative, expressed	56547	93	8(2)	4(2)	0.19	10%
	Peptide	Unique	Matches	Modification	Observed	Mr(expt)	Mr(calc)	ppm	Miss	Score	Expect	Rank	Query
	K.DTDILAAFR.V		1		511.2712	1020.5279	1020.5240	3.85	0	3	20	1	955
	K.TFQGPPHGIQVER.D		2		489.2588	1464.7545	1464.7474	4.83	0	(13)	2.1	1	4935
	K.TFQGPPHGIQVER.D		1		733.3850	1464.7553	1464.7474	5.44	0	28	0.067	1	4936
	K.WSPELAAACEIWK.V	U	1		780.8813	1559.7480	1559.7442	2.44	0	48	0.00052	1	5885
	R.GGLDFTKDDENVNSQPFMR.W		1		724.0040	2168.9901	2168.9797	4.79	1	(0)	19	2	10111
	R.GGLDFTKDDENVNSQPFMR.W		2		1085.5055	2168.9964	2168.9797	7.72	1	65	7e-006	1	10112
LOC_Os01g55690.1	protein|glutelin, putative, expressed	56782	88	9(2)	5(1)	0.06	13%
	Peptide	Unique	Matches	Modification	Observed	Mr(expt)	Mr(calc)	ppm	Miss	Score	Expect	Rank	Query
	R.ALPNDVLANAYR.I	U	3		658.8561	1315.6976	1315.6884	6.99	0	62	3.2e-005	1	3401
	K.TNPNSMVSHIAGK.S		1		678.3402	1354.6659	1354.6663	-0.33	0	5	13	1	3862
	R.GDEFGAFTPIQYK.S	U	2		736.8586	1471.7026	1471.6983	2.89	0	8	4.9	1	4991
	R.GQLLIIPQHYAVVK.K	U	2		789.9763	1577.9380	1577.9293	5.47	0	14	0.22	1	6029
	R->.<-QNIDNPNRADTYNPR.A		1	Gln->pyro-Glu (N-term Q)	885.9132	1769.8119	1769.8081	2.13	1	1	28	1	7378
LOC_Os01g64960.1	protein|chlorophyll A-B binding protein, putative, expressed	27886	78	1(1)	1(1)	0.12	5%
	Peptide	Unique	Matches	Modification	Observed	Mr(expt)	Mr(calc)	ppm	Miss	Score	Expect	Rank	Query
	R.SALGLSEGGPLFGFTK.A	U	1		790.9254	1579.8363	1579.8246	7.39	0	78	5.7e-007	1	6050
LOC_Os10g26060.1	protein|glutelin, putative, expressed	56841	72	6(1)	5(1)	0.06	15%
	Peptide	Unique	Matches	Modification	Observed	Mr(expt)	Mr(calc)	ppm	Miss	Score	Expect	Rank	Query
	R.ALPTDVLANAYR.I	U	1		652.3577	1302.7009	1302.6932	5.94	0	72	3e-006	1	3272
	K.TNPNSMVSHIAGK.S		1		678.3402	1354.6659	1354.6663	-0.33	0	5	13	1	3862
	R.GDEFGAFTPLQYK.S	U	2		736.8586	1471.7026	1471.6983	2.89	0	8	4.9	1	4991
	R->.<-QNIDNPNRADTYNPR.A		1	Gln->pyro-Glu (N-term Q)	885.9132	1769.8119	1769.8081	2.13	1	1	28	1	7378
	R.GLSLLQPYASLQEQEQGQ->M<-QSR.E	U	1	Oxidation (M)	1254.1168	2506.2191	2506.2122	2.76	0	11	3	1	11304
LOC_Os04g16770.1	protein|photosynthetic reaction center protein, putative, expressed	39052	69	1(1)	1(1)	0.08	3%
	Peptide	Unique	Matches	Modification	Observed	Mr(expt)	Mr(calc)	ppm	Miss	Score	Expect	Rank	Query
	R.VINTWADIINR.A	U	1		657.8651	1313.7157	1313.7092	4.95	0	69	5.6e-006	1	3363
LOC_Os03g56670.1	protein|photosystem I reaction center subunit III, chloroplast precursor, putative, expressed	24922	67	1(1)	1(1)	0.13	8%
	Peptide	Unique	Matches	Modification	Observed	Mr(expt)	Mr(calc)	ppm	Miss	Score	Expect	Rank	Query
	K.FGLLCGADGLPHLIVSGDQR.H	U	1		1063.0543	2124.0941	2124.0786	7.28	0	67	9.5e-006	1	9881
LOC_Os06g09610.1	protein|peroxiredoxin, putative, expressed	29250	58	4(1)	4(1)	0.11	24%
	Peptide	Unique	Matches	Modification	Observed	Mr(expt)	Mr(calc)	ppm	Miss	Score	Expect	Rank	Query
	K.AGAEVIGISGDDAASHK.E	U	1		799.3989	1596.7832	1596.7744	5.52	0	1	29	1	6158
	K.YKLPFTLLSDEGNK.V	U	1		812.9354	1623.8562	1623.8508	3.31	1	11	2.8	1	6379
	R.KEWGVPADLFGTLPGR.Q	U	1		871.9683	1741.9221	1741.9152	3.98	1	58	7.3e-005	1	7185
	K.GRPVVVYFYPADETPGCTK.Q	U	1		1078.5381	2155.0616	2155.0408	9.64	0	4	19	1	10032
LOC_Os11g24610.1	protein|60S ribosomal protein L38, putative, expressed	8940	56	4(2)	3(2)	0.93	37%
	Peptide	Unique	Matches	Modification	Observed	Mr(expt)	Mr(calc)	ppm	Miss	Score	Expect	Rank	Query
	K.YLYTLCVFDADK.A	U	1		754.3627	1506.7109	1506.7065	2.95	0	28	0.053	1	5425
	K->.<-QIHEIKDFLLTAR.R	U	1	Gln->pyro-Glu (N-term Q)	783.9376	1565.8606	1565.8566	2.56	1	56	7e-005	1	5938
	K.QIHEIKDFLLTAR.R	U	1		792.4524	1582.8902	1582.8831	4.50	1	(22)	0.2	1	6081
	K.YLYTLCVFDADKANK.L	U	1		910.9521	1819.8896	1819.8815	4.49	1	5	15	1	7643
LOC_Os03g61260.1	protein|ribosomal L18p/L5e family protein, putative, expressed	18243	56	3(1)	2(1)	0.19	15%
	Peptide	Unique	Matches	Modification	Observed	Mr(expt)	Mr(calc)	ppm	Miss	Score	Expect	Rank	Query
	K.HLYAQVIDDTK.S	U	2		651.8392	1301.6638	1301.6616	1.71	0	17	0.88	1	3249
	K.DLEYSAGPTVEVAQK.I	U	1		803.9065	1605.7984	1605.7886	6.12	0	56	0.00012	1	6240
LOC_Os06g39718.1	protein|chloroplast 50S ribosomal protein L33, putative, expressed	7866	54	3(2)	2(2)	1.09	30%
	Peptide	Unique	Matches	Modification	Observed	Mr(expt)	Mr(calc)	ppm	Miss	Score	Expect	Rank	Query
	R.HNTPGQLELR.K	U	2		582.8111	1163.6076	1163.6047	2.53	0	35	0.019	1	2089
	R.VILQCVSCVR.K	U	1		617.3295	1232.6445	1232.6370	6.12	0	35	0.019	1	2613
LOC_Os01g52390.1	protein|plasminogen activator inhibitor 1 RNA-binding protein, putative, expressed	40402	51	2(1)	2(1)	0.08	10%
	Peptide	Unique	Matches	Modification	Observed	Mr(expt)	Mr(calc)	ppm	Miss	Score	Expect	Rank	Query
	K.SVSINEFLKPAEGER.Y	U	1		838.4423	1674.8701	1674.8577	7.42	0	51	0.00054	1	6768
	R.GPYSTSAPSIEDQAQFPTLGGKPR.A	U	1		835.4247	2503.2522	2503.2343	7.15	0	2	25	1	11298
LOC_Os03g31090.1	protein|40S ribosomal protein S19, putative, expressed	16434	40	5(1)	4(1)	0.21	23%
	Peptide	Unique	Matches	Modification	Observed	Mr(expt)	Mr(calc)	ppm	Miss	Score	Expect	Rank	Query
	K.DVNPHEFVK.A	U	1		542.7762	1083.5378	1083.5349	2.67	0	2	27	1	1392
	K.MELPEWVDIVK.T	U	1		679.8595	1357.7044	1357.6952	6.84	0	17	0.87	1	3912
	K.ELPPYDPDWYYTR.A	U	1		857.8953	1713.7761	1713.7675	5.03	0	24	0.15	1	7001
	R.FKELPPYDPDWYYTR.A	U	2		995.4771	1988.9397	1988.9308	4.44	1	36	0.0074	1	8888
LOC_Os03g05110.1	protein|xyloglucan galactosyltransferase KATAMARI1, putative, expressed	69247	38	2(1)	1(1)	0.05	0%
	Peptide	Unique	Matches	Modification	Observed	Mr(expt)	Mr(calc)	ppm	Miss	Score	Expect	Rank	Query
	R.IAWDFR.R	U	2		404.2050	806.3955	806.4075	-14.92	0	38	0.0079	1	104
LOC_Os07g37240.1	protein|chlorophyll A-B binding protein, putative, expressed	31387	36	3(1)	2(1)	0.11	12%
	Peptide	Unique	Matches	Modification	Observed	Mr(expt)	Mr(calc)	ppm	Miss	Score	Expect	Rank	Query
	K.STPFQPYTEVFGLQR.F	U	1		885.4506	1768.8866	1768.8784	4.59	0	36	0.0099	1	7373
	R.LYPGGSYFDPLGLASDPEKK.E	U	1		718.6980	2153.0722	2153.0681	1.91	1	(2)	22	1	10027
	R.LYPGGSYFDPLGLASDPEKK.E	U	1		1077.5440	2153.0733	2153.0681	2.45	1	27	0.075	1	10028
LOC_Os03g14530.1	protein|S10/S20 domain containing ribosomal protein, putative, expressed	14064	35	1(1)	1(1)	0.24	9%
	Peptide	Unique	Matches	Modification	Observed	Mr(expt)	Mr(calc)	ppm	Miss	Score	Expect	Rank	Query
	R.VIDLISSPDVVK.Q	U	1		642.8784	1283.7422	1283.7337	6.62	0	35	0.01	1	3081
LOC_Os01g01060.1	protein|40S ribosomal protein S5, putative, expressed	22384	34	2(1)	2(1)	0.15	12%
	Peptide	Unique	Matches	Modification	Observed	Mr(expt)	Mr(calc)	ppm	Miss	Score	Expect	Rank	Query
	R.QAVDISPLRR.V	U	1		577.8363	1153.6580	1153.6567	1.14	1	3	14	3	2006
	K.TIAECLADELINAAK.G	U	1		816.4230	1630.8314	1630.8236	4.79	0	34	0.023	1	6444
LOC_Os03g03360.1	protein|ribosomal protein L5, putative, expressed	30314	33	1(1)	1(1)	0.11	6%
	Peptide	Unique	Matches	Modification	Observed	Mr(expt)	Mr(calc)	ppm	Miss	Score	Expect	Rank	Query
	K.VVPLITEEFGYTNVHQVPK.V	U	1		1085.5861	2169.1576	2169.1470	4.86	0	33	0.016	1	10113
LOC_Os02g14600.1	protein|glutelin, putative, expressed	57190	33	3(1)	2(1)	0.06	4%
	Peptide	Unique	Matches	Modification	Observed	Mr(expt)	Mr(calc)	ppm	Miss	Score	Expect	Rank	Query
	R.ISRQEARSLK.N	U	1		594.3488	1186.6831	1186.6782	4.14	2	1	26	1	2289
	R.AMPVDVIANAYR.I		1		660.3461	1318.6776	1318.6703	5.50	0	33	0.026	1	3442
	R.A->M<-PVDVIANAYR.I		1	Oxidation (M)	668.3434	1334.6722	1334.6653	5.21	0	(20)	0.6	1	3620
LOC_Os01g45274.1	protein|carbonic anhydrase, chloroplast precursor, putative, expressed	29498	32	1(1)	1(1)	0.11	6%
	Peptide	Unique	Matches	Modification	Observed	Mr(expt)	Mr(calc)	ppm	Miss	Score	Expect	Rank	Query
	R.VCPSVTMGLEPGEAFTVR.N	U	1		975.4795	1948.9444	1948.9387	2.94	0	32	0.023	1	8479
LOC_Os03g59640.1	protein|magnesium-chelatase subunit chlD, chloroplast precursor, putative, expressed	82057	32	2(1)	2(1)	0.04	3%
	Peptide	Unique	Matches	Modification	Observed	Mr(expt)	Mr(calc)	ppm	Miss	Score	Expect	Rank	Query
	R.GDFAEVLLPPSR.S	U	1		650.8494	1299.6842	1299.6823	1.45	0	32	0.029	1	3230
	K.LPCGGGSPLAHGLSTAVR.V	U	1		875.4648	1748.9150	1748.8992	9.04	0	0	34	1	7225
LOC_Os02g56960.1	protein|ribosomal protein, putative, expressed	15192	32	3(1)	2(1)	0.22	20%
	Peptide	Unique	Matches	Modification	Observed	Mr(expt)	Mr(calc)	ppm	Miss	Score	Expect	Rank	Query
	K.VMPAVIVR.Q	U	2		442.7745	883.5345	883.5313	3.61	0	32	0.04	1	388
	R.MSLGLPVAATVNCADNTGAK.N	U	1		995.4945	1988.9743	1988.9659	4.23	0	1	33	1	8889
LOC_Os11g24060.1	protein|permease domain containing protein, putative, expressed	56994	30	5(2)	2(1)	0.06	3%
	Peptide	Unique	Matches	Modification	Observed	Mr(expt)	Mr(calc)	ppm	Miss	Score	Expect	Rank	Query
	R.LARMIPR.N	U	4		428.7674	855.5202	855.5112	10.5	1	30	0.03	1	267
	K.LEARKSSFTK.E	U	1		583.8230	1165.6314	1165.6455	-12.05	2	11	3.4	1	2118
LOC_Os03g31360.1	protein|glutelin, putative, expressed	56550	30	2(1)	2(1)	0.12	5%
	Peptide	Unique	Matches	Modification	Observed	Mr(expt)	Mr(calc)	ppm	Miss	Score	Expect	Rank	Query
	R.ALPDDVVANAYR.I	U	1		652.3383	1302.6621	1302.6568	4.06	0	30	0.053	1	3267
	R.QNIDNPNLADTYNPR.A	U	1		872.9196	1743.8246	1743.8176	4.00	0	22	0.21	1	7193
LOC_Os02g15090.1	protein|glutelin, putative, expressed	55226	27	1(0)	1(0)	0.06	2%
	Peptide	Unique	Matches	Modification	Observed	Mr(expt)	Mr(calc)	ppm	Miss	Score	Expect	Rank	Query
	R.ALPVDVIANAYR.I	U	1		651.3710	1300.7274	1300.7139	10.4	0	27	0.074	1	3244
LOC_Os01g68720.1	protein|keratin, type I cytoskeletal 9, putative, expressed	28328	23	4(2)	1(1)	0.12	8%
	Peptide	Unique	Matches	Modification	Observed	Mr(expt)	Mr(calc)	ppm	Miss	Score	Expect	Rank	Query
	M.SSWNSPYYDTSSYGAGSGGGGGGGR.R	U	4		1192.4871	2382.9596	2382.9738	-5.96	0	20	0.021	1	10989
LOC_Os08g45190.1	protein|PGR5, putative, expressed	13250	23	1(1)	1(1)	0.26	8%
	Peptide	Unique	Matches	Modification	Observed	Mr(expt)	Mr(calc)	ppm	Miss	Score	Expect	Rank	Query
	K.GIFAPVVVVVR.N	U	1		578.3682	1154.7218	1154.7176	3.62	0	23	0.048	1	2018
LOC_Os03g39610.1	protein|chlorophyll A-B binding protein, putative, expressed	28534	18	1(0)	1(0)	0.12	5%
	Peptide	Unique	Matches	Modification	Observed	Mr(expt)	Mr(calc)	ppm	Miss	Score	Expect	Rank	Query
	K.SAPQSIWYGPDRPK.Y	U	1		801.4131	1600.8116	1600.7998	7.41	0	18	0.75	1	6202
LOC_Os02g02410.1	protein|DnaK family protein, putative, expressed	73573	17	13(0)	2(0)	0.04	3%
	Peptide	Unique	Matches	Modification	Observed	Mr(expt)	Mr(calc)	ppm	Miss	Score	Expect	Rank	Query
	K.FEDKEVQR.D	U	12		525.7659	1049.5173	1049.5142	3.00	1	17	0.81	1	1150
	K.IVNKDGKPYIQVK.I	U	1		751.4427	1500.8708	1500.8664	2.95	1	3	7.2	1	5308
LOC_Os11g13890.1	protein|chlorophyll A-B binding protein, putative, expressed	30379	16	1(0)	1(0)	0.11	3%
	Peptide	Unique	Matches	Modification	Observed	Mr(expt)	Mr(calc)	ppm	Miss	Score	Expect	Rank	Query
	R.IFLPEGLLDR.S	U	1		586.8397	1171.6648	1171.6601	3.99	0	16	1.3	1	2177
