# Supplementary material for: OsVPS34-generated PI3P recruits GPA5/Rab5a to regulate post-Golgi glutelin trafficking in rice endosperm
Source: Plant Physiol. 2026 Mar 18;201(3):kiag154. doi: 10.1093/plphys/kiag154 (PMC13360276; doi:10.1093/plphys/kiag154)
Supplement: kiag154_Supplementary_Data [file kiag154_supplementary_data.zip › Supplemental Table S3.xlsx]

## Sheet: PI3K
GPA14-GFP
Accession	Description	Mass	Score	Matches	Sequences	emPAI	Coverage
LOC_Os06g13820.1	protein|dynamin, putative, expressed	99466	2416	146(81)	53(34)	3.58	59%
	Peptide	Unique	Matches	Modification	Observed	Mr(expt)	Mr(calc)	ppm	描述(?)		参与从跨高尔基网络到中央液泡的贩运。mRNA是细胞间移动的。	Rank	Query
	K.QLPLDR.H		2		371.2175	740.4204	740.4181	3.12	0	22	0.096	1	56
	K.GPSLVFK.I		1		374.2256	746.4367	746.4327	5.45	0	8	7.5	1	66
	R.LPPAPPKY.-	U	1		441.7602	881.5058	881.5011	5.33	1	6	4.8	1	718
	R.AVALELCR.E		3		466.2578	930.5010	930.4957	5.74	0	48	0.0012	1	930
	R.WFVLNEK.S		1		468.2562	934.4978	934.4912	7.07	0	18	0.68	1	975
	R.IALVDTIAK.Q		5		472.2970	942.5795	942.5750	4.82	0	50	0.00018	1	1035
	R->.<-QLSVHDNR.A	U	1	Gln->pyro-Glu (N-term Q)	476.2372	950.4599	950.4570	3.08	0	25	0.12	1	1095
	R.HFDLSNVK.R	U	1		480.2537	958.4929	958.4872	5.91	0	10	4.2	1	1184
	R.LSKGASSGSSR.G	U	2		518.7733	1035.5321	1035.5309	1.18	1	5	12	1	2071
	R.LCVEEVHR.V		1		521.2636	1040.5127	1040.5073	5.15	0	4	13	3	2121
	K.SQQVSASSLR.H	U	1		531.7842	1061.5539	1061.5465	6.97	0	6	13	1	2416
	R.RWFVLNEK.S		1		546.3061	1090.5976	1090.5923	4.84	1	10	4.3	2	2694
	R.HFDLSNVKR.I	U	3		558.3053	1114.5960	1114.5883	6.92	1	33	0.036	1	3004
	K.LVDLPGIDQR.A		7		563.3201	1124.6257	1124.6190	5.99	0	46	0.00072	1	3151
	R.LPNLLSGLQGK.S		2		570.3458	1138.6771	1138.6710	5.37	0	60	1.6e-005	1	3336
	K.MVVALVDMER.A		5		581.8036	1161.5927	1161.5886	3.58	0	(62)	3.1e-005	1	3653
	K.SQMVQDELAR.L	U	2		588.7911	1175.5677	1175.5605	6.19	0	59	8.6e-005	1	3848
	K.->M<-VVALVDMER.A		2	Oxidation (M)	589.8018	1177.5891	1177.5835	4.74	0	(42)	0.0028	1	3868
	K.MVVALVD->M<-ER.A		1	Oxidation (M)	589.8032	1177.5919	1177.5835	7.11	0	(40)	0.0042	1	3871
	K.SQ->M<-VQDELAR.L	U	2	Oxidation (M)	596.7881	1191.5616	1191.5554	5.25	0	(41)	0.0024	1	4077
	K.->M<-VVALVD->M<-ER.A		1	2 Oxidation (M)	597.8003	1193.5860	1193.5784	6.37	0	(0)	27	1	4104
	R.RPADPEEELR.W	U	6		606.3076	1210.6006	1210.5942	5.28	0	52	0.00018	1	4346
	R.AFVPPQHFIR.L		6		606.3414	1210.6682	1210.6611	5.84	0	51	0.00021	1	4350
	R.AFVPPQHFIR.L		3		404.5642	1210.6709	1210.6611	8.07	0	(32)	0.016	1	4356
	R.TPNRPGEDWR.S	U	4		614.3000	1226.5854	1226.5792	5.06	0	19	0.46	1	4471
	K.IVLDMAKEPSR.L	U	3		629.8480	1257.6815	1257.6751	5.10	1	75	1.8e-006	1	4888
	K.IVLD->M<-AKEPSR.L	U	2	Oxidation (M)	637.8459	1273.6772	1273.6700	5.68	1	(50)	0.00053	1	5133
	K.KMVVALVDMER.A		2		645.8555	1289.6964	1289.6835	9.96	1	64	2.1e-005	1	5360
	K.KMVVALVD->M<-ER.A		1	Oxidation (M)	653.8487	1305.6828	1305.6785	3.34	1	(39)	0.0069	1	5568
	K.TIACVQALLSNK.G	U	4		659.3672	1316.7198	1316.7122	5.79	0	82	3e-007	1	5725
	K.ANGPEKGPSLVFK.I	U	1		672.3722	1342.7298	1342.7245	3.98	1	10	4.6	1	6068
	R->.<-QSNSDGALDTMAR.R	U	2	Gln->pyro-Glu (N-term Q)	674.7980	1347.5814	1347.5725	6.60	0	(17)	0.19	1	6147
	R.LGESMVQSAEGTR.A	U	5		682.8303	1363.6460	1363.6402	4.25	0	77	5.3e-007	1	6350
	R.QSNSDGALDTMAR.R	U	1		683.3102	1364.6059	1364.5990	5.05	0	73	1.3e-006	1	6354
	K.VVASFEGKFPER.I	U	3		683.3659	1364.7173	1364.7088	6.17	1	61	2.9e-005	1	6361
	K.VVASFEGKFPER.I	U	1		455.9131	1364.7174	1364.7088	6.30	1	(24)	0.17	1	6362
	K.IEELLQEDHNAK.R		2		719.8659	1437.7173	1437.7099	5.10	0	28	0.076	1	7298
	K.AESTADKVEWVNK.I	U	3		738.8725	1475.7304	1475.7256	3.28	1	19	0.6	1	7740
	R.EVIAIASNALDSFK.N	U	1		739.4023	1476.7900	1476.7824	5.17	0	10	3.6	1	7760
	K.FLAHITSGEGSGWK.V	U	1		745.3803	1488.7461	1488.7361	6.68	0	38	0.0065	1	7894
	R.YENGDVTSGANSGSR.R	U	2		757.3320	1512.6495	1512.6441	3.59	0	9	1.1	1	8173
	R.AVALELCREFEDK.F		1		790.3989	1578.7832	1578.7712	7.60	1	4	18	1	8887
	R.AASYANDISEAESPR.T	U	5		790.8676	1579.7207	1579.7114	5.88	0	78	3.9e-007	1	8896
	K.IEELLQEDHNAKR.R		1		532.2807	1593.8203	1593.8110	5.80	1	(45)	0.0014	1	9034
	K.IEELLQEDHNAKR.R		5		797.9183	1593.8221	1593.8110	6.95	1	83	2.5e-007	1	9038
	K.TIACVQALLSNKGPK.N	U	1		800.4550	1598.8954	1598.8814	8.74	1	52	0.00015	1	9090
	R.SAFDSASNGPSSGSESR.S	U	2		821.8550	1641.6954	1641.6867	5.33	0	75	1.5e-007	1	9540
	R.GYVEAVLNSLAANVPK.A		1		822.9570	1643.8995	1643.8882	6.85	0	71	2.9e-006	1	9562
	R.APIVVDLQRDPGLSSK.S		1		847.9829	1693.9513	1693.9363	8.85	1	42	0.0011	1	9996
	R.RPSTFLNAVALGNVGAGK.S		2		886.5001	1770.9857	1770.9741	6.57	0	62	1.5e-005	1	10677
	R.RPSTFLNAVALGNVGAGK.S		2		591.3369	1770.9887	1770.9741	8.28	0	(37)	0.005	1	10678
	R.VLLDIVNASANATPGLGR.Y		2		891.0032	1779.9918	1779.9843	4.22	0	116	4.1e-011	1	10743
	R->.<-QAASLLADDDPSDDSAPR.R	U	1	Gln->pyro-Glu (N-term Q)	913.9128	1825.8110	1825.7966	7.88	0	(3)	7.3	1	11072
	R.QAASLLADDDPSDDSAPR.R	U	6		922.4229	1842.8311	1842.8232	4.34	0	57	6.3e-005	1	11215
	R.EVIAIASNALDSFKNDAK.K	U	1		636.0043	1904.9910	1904.9843	3.50	1	(54)	0.00013	1	11708
	R.EVIAIASNALDSFKNDAK.K	U	1		953.5033	1904.9920	1904.9843	4.06	1	92	2.3e-008	1	11709
	R.IVLEADGYQPYLISPEK.G		2		968.0132	1934.0119	1934.0037	4.27	0	69	5.1e-006	1	11890
	R.EVIAIASNALDSFKNDAKK.M	U	1		678.7031	2033.0874	2033.0793	3.98	2	(68)	5.7e-006	1	12627
	R.EVIAIASNALDSFKNDAKK.M	U	1		1017.5516	2033.0887	2033.0793	4.65	2	94	1.3e-008	1	12628
	K.EGSSVQVAGSSGEITAGYLLK.K	U	2		1027.0317	2052.0489	2052.0375	5.57	0	41	0.0054	1	12743
	K.RIVLEADGYQPYLISPEK.G		1		1046.0647	2090.1148	2090.1048	4.82	1	16	0.72	1	12978
	R.EFEDKFLAHITSGEGSGWK.V	U	1		713.3469	2137.0188	2137.0116	3.33	1	(72)	2.1e-006	1	13235
	R.EFEDKFLAHITSGEGSGWK.V	U	1		1069.5183	2137.0221	2137.0116	4.89	1	74	1.3e-006	1	13236
	R.RPADPEEELRW->M<-SHEVR.G	U	1	Oxidation (M)	718.3494	2152.0265	2152.0119	6.74	1	4	17	1	13301
	K.EGSSVQVAGSSGEITAGYLLKK.S	U	1		1091.0809	2180.1473	2180.1325	6.81	1	35	0.016	1	13429
	K.AKEDMLNQLYSSISGQSNAK.I	U	1		1092.5402	2183.0658	2183.0528	5.94	1	121	2.5e-011	1	13433
	K.AKEDMLNQLYSSISGQSNAK.I	U	1		728.6962	2183.0669	2183.0528	6.44	1	(48)	0.00048	1	13434
	K.SAVLNSLIGHPVLPTGENGATR.A		1		1102.1011	2202.1876	2202.1757	5.41	0	69	3e-006	1	13542
	K.SAVLNSLIGHPVLPTGENGATR.A		1		735.0701	2202.1886	2202.1757	5.85	0	(38)	0.0037	1	13543
	R.GVITLEECNLEEVEEEEPPK.S	U	1		1172.0535	2342.0924	2342.0835	3.80	0	119	3.1e-011	1	14073
LOC_Os05g08810.1	protein|phosphatidylinositol 3-kinase, root isoform, putative, expressed(VPS34)	94221	2200	175(77)	56(35)	5.55	62%
	Peptide	Unique	Matches	Modification	Observed	Mr(expt)	Mr(calc)	ppm	Miss	Score	Expect	Rank	Query
	K.QAVELIR.K	U	2		414.7528	827.4910	827.4865	5.47	0	58	5.1e-005	1	386
	R.FSLMSEK.K	U	2		421.2128	840.4110	840.4051	6.98	0	41	0.0013	1	441
	R.LWQSLTR.Q	U	2		452.2577	902.5008	902.4974	3.81	0	29	0.077	1	811
	R.WAQYWR.-	U	2		455.2259	908.4373	908.4293	8.79	0	34	0.016	1	836
	K->.<-QAVELIRK.W	U	1	Gln->pyro-Glu (N-term Q)	470.2885	938.5623	938.5549	7.93	1	1	9	1	1003
	K.LRLWPQK.E	U	1		470.7928	939.5711	939.5654	6.12	1	13	0.48	1	1010
	R.TITSYLQK.F	U	4		477.2715	952.5283	952.5229	5.68	0	34	0.012	1	1114
	R.FSLMSEKK.A	U	1		485.2600	968.5053	968.5001	5.44	1	4	13	2	1275
	R.IIKFPPTR.S	U	3		486.3089	970.6032	970.5964	7.02	1	11	1.6	1	1320
	R.AYAVNILER.A	U	2		524.7961	1047.5776	1047.5713	6.06	0	13	2.7	1	2231
	K.VPELVVECK.L	U	1		536.7928	1071.5710	1071.5634	7.09	0	9	6.8	1	2490
	K.DPKPFPPPMK.L	U	12		577.3099	1152.6053	1152.6001	4.50	0	26	0.14	1	3518
	K.DPKPFPPP->M<-K.L	U	1	Oxidation (M)	585.3076	1168.6007	1168.5951	4.81	0	(9)	4.4	1	3757
	R.LWPQKEADGR.V	U	1		600.3164	1198.6183	1198.6095	7.36	1	16	0.91	1	4180
	K.KVPELVVECK.L	U	7		600.8383	1199.6620	1199.6584	2.99	1	56	0.00012	1	4187
	R.AVDWSDIQEAK.Q	U	5		631.3099	1260.6053	1260.5986	5.32	0	64	1.5e-005	1	4924
	R.AVSNIEIASFLR.W	U	1		660.3730	1318.7314	1318.7245	5.27	0	64	2e-005	1	5776
	K.EADGRVPTTTPGK.V	U	4		664.8467	1327.6788	1327.6732	4.22	1	21	0.27	2	5872
	R.GQIQHVEWLDR.L	U	1		460.9087	1379.7042	1379.6946	6.99	0	25	0.14	1	6509
	R.GQIQHVEWLDR.L	U	1		690.8600	1379.7054	1379.6946	7.85	0	(17)	0.87	1	6510
	R.HLDNLLLTDDGR.L	U	5		691.3605	1380.7065	1380.6997	4.90	0	24	0.2	1	6529
	K.FARDDGDEDGFR.L	U	1		467.2026	1398.5861	1398.5800	4.33	1	15	0.2	1	6755
	K.FARDDGDEDGFR.L	U	1		700.3008	1398.5871	1398.5800	5.07	1	(11)	0.42	1	6756
	R.SDESCLAHFLVK.R	U	2		703.3468	1404.6790	1404.6707	5.91	0	30	0.057	1	6831
	R->.<-QTELMAQLGSIMK.D	U	1	Gln->pyro-Glu (N-term Q)	716.8684	1431.7223	1431.7102	8.46	0	(24)	0.16	1	7212
	K.SYCCEAYNILR.K		4		724.8231	1447.6317	1447.6224	6.42	0	56	6.2e-005	1	7415
	R.QTELMAQLGSI->M<-K.D	U	1	Oxidation (M)	733.3729	1464.7313	1464.7316	-0.22	0	(0)	42	2	7609
	R.QTEL->M<-AQLGSIMK.D	U	2	Oxidation (M)	733.3771	1464.7397	1464.7316	5.54	0	38	0.0069	1	7612
	K.RAVSNIEIASFLR.W	U	1		492.6178	1474.8317	1474.8256	4.13	1	(39)	0.0028	1	7732
	K.RAVSNIEIASFLR.W	U	1		738.4236	1474.8326	1474.8256	4.77	1	42	0.0015	1	7733
	K.LENMDLHLTPYR.V	U	2		501.2573	1500.7500	1500.7395	7.04	0	(48)	0.00091	1	8022
	K.LENMDLHLTPYR.V	U	4		751.3826	1500.7507	1500.7395	7.49	0	74	2.1e-006	1	8023
	K.SSSLILNLFNLMR.R	U	1		754.4234	1506.8322	1506.8228	6.27	0	57	5.2e-005	1	8133
	K.LEN->M<-DLHLTPYR.V	U	2	Oxidation (M)	759.3807	1516.7469	1516.7344	8.27	0	(57)	9.1e-005	1	8189
	K.LEN->M<-DLHLTPYR.V	U	1	Oxidation (M)	506.5896	1516.7470	1516.7344	8.30	0	(8)	7.4	1	8190
	K.SSSLILNLFNL->M<-R.R	U	1	Oxidation (M)	762.4209	1522.8272	1522.8177	6.26	0	(41)	0.0036	1	8264
	R.SDESCLAHFLVKR.A	U	1		781.3984	1560.7822	1560.7719	6.64	1	43	0.0025	1	8696
	R.GIIDKDLKPSSNER.K	U	1		524.6214	1570.8424	1570.8315	6.95	1	(4)	17	2	8801
	R.GIIDKDLKPSSNER.K	U	4		786.4288	1570.8431	1570.8315	7.42	1	52	0.00021	1	8803
	K.SYCCEAYNILRK.S		2		788.8718	1575.7291	1575.7173	7.46	1	54	0.00012	1	8857
	R.SNIPDITNEENAGLK.L	U	7		807.9073	1613.8000	1613.7896	6.44	0	72	3e-006	1	9253
	R.KSSSLILNLFNL->M<-R.R	U	1	Oxidation (M)	826.4740	1650.9334	1650.9127	12.6	1	72	1.2e-006	1	9621
	K.EADGRVPTTTPGKVPK.N	U	3		826.9550	1651.8954	1651.8893	3.65	2	24	0.12	1	9638
	K.EADGRVPTTTPGKVPK.N	U	1		551.6393	1651.8962	1651.8893	4.15	2	(2)	18	1	9639
	R.QDQLVIQMVSLMDR.L	U	1		838.4341	1674.8537	1674.8433	6.22	0	75	2e-006	1	9839
	K.LYIDGIQFGLPVSTR.L	U	5		839.9678	1677.9211	1677.9090	7.21	0	85	9.4e-008	1	9867
	R.FFLSCDISLPLAFR.V	U	1		843.4494	1684.8842	1684.8647	11.6	0	12	2.7	1	9928
	R.GIIDKDLKPSSNERK.C	U	2		850.4731	1698.9317	1698.9264	3.13	2	33	0.019	1	10033
	R.GIIDKDLKPSSNERK.C	U	1		567.3189	1698.9349	1698.9264	5.00	2	(2)	21	1	10037
	R.FKSYCCEAYNILR.K		1		862.4031	1722.7917	1722.7858	3.46	1	55	6.7e-005	1	10246
	R.YYSTYDLLENGMMK.F	U	1		864.3914	1726.7682	1726.7582	5.77	0	89	3.8e-008	1	10286
	R.YYSTYDLLENGM->M<-K.F	U	1	Oxidation (M)	872.3889	1742.7631	1742.7531	5.75	0	(15)	0.51	1	10399
	R.YYSTYDLLENG->M<-MK.F	U	2	Oxidation (M)	872.3889	1742.7631	1742.7531	5.75	0	(68)	2.4e-006	1	10400
	R.YYSTYDLLENG->M<-->M<-K.F	U	1	2 Oxidation (M)	880.3872	1758.7597	1758.7480	6.65	0	(28)	0.018	1	10526
	R.RSNIPDITNEENAGLK.L	U	3		885.9581	1769.9016	1769.8907	6.13	1	102	3e-009	1	10667
	R->.<-QTELMAQLGSIMKDVK.Q	U	1	Gln->pyro-Glu (N-term Q)	887.9655	1773.9163	1773.9005	8.94	1	27	0.093	1	10695
	K.EMVEAMGGAESQYYTR.F	U	3		911.3975	1820.7804	1820.7709	5.20	0	31	0.008	1	11029
	K.SCAGYSVITYIMGVGDR.H	U	2		924.9388	1847.8631	1847.8546	4.61	0	93	1.5e-008	1	11266
	R.LLKLENMDLHLTPYR.V	U	1		619.3442	1855.0107	1855.0025	4.40	1	67	7.7e-006	1	11350
	R.LLKLENMDLHLTPYR.V	U	1		928.5129	1855.0113	1855.0025	4.73	1	(66)	9.9e-006	1	11351
	K.SCAGYSVITYI->M<-GVGDR.H	U	1	Oxidation (M)	932.9341	1863.8537	1863.8495	2.25	0	(60)	5.1e-005	1	11419
	R.LLKLEN->M<-DLHLTPYR.V	U	1	Oxidation (M)	624.6774	1871.0103	1870.9975	6.85	1	(24)	0.15	1	11480
	R.LLKLEN->M<-DLHLTPYR.V	U	1	Oxidation (M)	936.5138	1871.0130	1870.9975	8.32	1	(15)	1.2	1	11481
	R.RYYSTYDLLENGMMK.F	U	1		628.6300	1882.8682	1882.8593	4.70	1	(50)	0.00024	1	11566
	R.RYYSTYDLLENGMMK.F	U	1		942.4415	1882.8684	1882.8593	4.82	1	71	1.8e-006	1	11568
	R.RYYSTYDLLENGM->M<-K.F	U	1	Oxidation (M)	633.9641	1898.8703	1898.8542	8.47	1	(10)	1.9	1	11663
	R.DDGDEDGFRLWQSLTR.Q	U	1		955.4418	1908.8691	1908.8602	4.65	1	30	0.032	1	11722
	R.RYYSTYDLLENG->M<-->M<-K.F	U	1	2 Oxidation (M)	958.4349	1914.8553	1914.8492	3.23	1	(9)	1.6	1	11764
	R->.<-QLLSGVFSELTNFDEPIR.S	U	1	Gln->pyro-Glu (N-term Q)	1024.5234	2047.0323	2047.0262	2.98	0	(38)	0.0062	1	12712
	R.QLLSGVFSELTNFDEPIR.S	U	2		1033.0453	2064.0760	2064.0528	11.3	0	116	9.3e-011	1	12827
	R.SNIPDITNEENAGLKLQEK.F	U	2		1057.0477	2112.0809	2112.0698	5.25	1	86	1.5e-007	1	13113
	R.LESSGPPYFWNEVMTLTAK.Y	U	2		1085.5374	2169.0601	2169.0452	6.88	0	67	8.5e-006	1	13380
	R.LESSGPPYFWNEV->M<-TLTAK.Y	U	2	Oxidation (M)	1093.5380	2185.0614	2185.0401	9.71	0	(65)	1.4e-005	1	13459
	R.SPLAPTVLLTGVIPQESSIFK.S	U	1		733.0927	2196.2561	2196.2406	7.08	0	(18)	0.17	1	13503
	R.SPLAPTVLLTGVIPQESSIFK.S	U	4		1099.1374	2196.2603	2196.2406	9.01	0	21	0.082	1	13506
	K.GDDLRQDQLVIQMVSLMDR.L	U	1		1116.5684	2231.1222	2231.1038	8.22	1	19	0.48	1	13693
	K.KGDDLRQDQLVIQMVSLMDR.L	U	1		1180.6172	2359.2198	2359.1988	8.92	2	(18)	0.48	1	14125
	K.KGDDLRQDQLVIQMVSLMDR.L	U	1		787.4169	2359.2290	2359.1988	12.8	2	58	5.4e-005	1	14126
	K.KGDDLRQDQLVIQMVSL->M<-DR.L	U	1	Oxidation (M)	792.7418	2375.2035	2375.1937	4.10	2	(32)	0.03	1	14162
	K.FHPDEDGPFGITAQCLETFIK.S	U	1		1211.5752	2421.1358	2421.1311	1.95	0	44	0.0011	1	14297
	K.FHPDEDGPFGITAQCLETFIK.S	U	1		808.0552	2421.1439	2421.1311	5.28	0	(23)	0.16	1	14298
	R.LLHYPTPTQPSPPQDCTTLATNK.K	U	4		1290.6488	2579.2830	2579.2690	5.45	0	49	0.00042	1	14635
	R.LLHYPTPTQPSPPQDCTTLATNK.K	U	7		860.7688	2579.2846	2579.2690	6.04	0	(48)	0.00059	1	14641
	R.LLHYPTPTQPSPPQDCTTLATNKK.V	U	2		903.4691	2707.3855	2707.3640	7.97	1	27	0.097	1	14997
	R.KWETIDVADALELLSPDFESEEVR.A	U	1		931.1349	2790.3828	2790.3599	8.21	1	4	15	1	15164
	R.VLATQPDEGMLEFIPSSSLAQILSEHR.T	U	1		1484.7698	2967.5250	2967.5011	8.04	0	74	1e-006	1	15494
	R.VLATQPDEGMLEFIPSSSLAQILSEHR.T	U	1		990.1838	2967.5295	2967.5011	9.56	0	(49)	0.00032	1	15495
LOC_Os02g50550.1	protein|dynamin, putative, expressed	100616	1729	126(65)	46(28)	2.27	49%
	Peptide	Unique	Matches	Modification	Observed	Mr(expt)	Mr(calc)
	K.QLPLDR.H		2		371.2175	740.4204	740.4181
	K.GPSLVFK.I		1		374.2256	746.4367	746.4327
	K.SILTGAPR.S	U	2		407.7443	813.4740	813.4708
	K.IVASFEGK.F	U	1		425.7401	849.4657	849.4596
	R.AVALELCR.E		3		466.2578	930.5010	930.4957
	R.WMSQEVR.G	U	2		468.2266	934.4386	934.4331
	R.WFVLNEK.S		1		468.2562	934.4978	934.4912
	R.IALVDTIAK.Q		5		472.2970	942.5795	942.5750
	R.LCVEEVHR.V		1		521.2636	1040.5127	1040.5073
	K.RWFVLNEK.S		1		546.3061	1090.5976	1090.5923
	K.GRNDEIYLK.L	U	2		554.2966	1106.5786	1106.5720
	K.GLNTPEGGSMR.Q	U	1		559.7688	1117.5230	1117.5186
	K.LVDLPGIDQR.V		7		563.3201	1124.6257	1124.6190
	R.LPNLLSGLQGK.S		2		570.3458	1138.6771	1138.6710
	R.HFDINNVKR.I	U	1		381.5421	1141.6046	1141.5992
	R.HFDINNVKR.I	U	3		571.8101	1141.6057	1141.5992
	K.SQIVQNELAR.L	U	3		579.3210	1156.6274	1156.6200
	K.MVVALVDMER.A		5		581.8036	1161.5927	1161.5886
	K.->M<-VVALVDMER.A		2	Oxidation (M)	589.8018	1177.5891	1177.5835
	K.MVVALVD->M<-ER.A		1	Oxidation (M)	589.8032	1177.5919	1177.5835
	R.KPADPEEELR.W	U	4		592.3040	1182.5935	1182.5880
	K.->M<-VVALVD->M<-ER.A		1	2 Oxidation (M)	597.8003	1193.5860	1193.5784
	R.LAKDIDPDGTR.T	U	1		600.8143	1199.6140	1199.6146
	R.AFVPPQHFIR.L		6		606.3414	1210.6682	1210.6611
	R.AFVPPQHFIR.L		3		404.5642	1210.6709	1210.6611
	K.GVLEMAKEPSR.L	U	1		608.8248	1215.6351	1215.6281
	K.GVLE->M<-AKEPSR.L	U	2	Oxidation (M)	616.8210	1231.6275	1231.6230
	K.KMVVALVDMER.A		2		645.8555	1289.6964	1289.6835
	K.KMVVALVD->M<-ER.A		1	Oxidation (M)	653.8487	1305.6828	1305.6785
	R.SAFDSASNGSVDR.S	U	1		656.7939	1311.5732	1311.5691
	K.TVSCVQAILSNK.G	U	4		660.3578	1318.7011	1318.6915
	R.LGEQMVSSAEGTR.A	U	5		682.8290	1363.6435	1363.6402
	K.IVASFEGKFPDR.I	U	1		455.9136	1364.7190	1364.7088
	K.IVASFEGKFPDR.I	U	3		683.3668	1364.7191	1364.7088
	K.IRLPNLLSGLQGK.S	U	1		704.9398	1407.8651	1407.8562
	K.AETIADKVEWMK.K	U	2		710.8640	1419.7135	1419.7068
	K.IEELLQEDHNAK.R		2		719.8659	1437.7173	1437.7099
	K.AKEDMLNQLYSK.I	U	2		720.3689	1438.7232	1438.7126
	K.AKED->M<-LNQLYSK.I	U	1	Oxidation (M)	728.3651	1454.7155	1454.7075
	K.FLAHVTSGEGSGWK.I	U	2		738.3719	1474.7293	1474.7205
	R.EVVEIATNALDVFK.S	U	1		774.4247	1546.8349	1546.8243
	R.AVALELCREFEDK.F		1		790.3989	1578.7832	1578.7712
	K.IEELLQEDHNAKR.R		1		532.2807	1593.8203	1593.8110
	K.IEELLQEDHNAKR.R		5		797.9183	1593.8221	1593.8110
	R.GYVEAVLNSLAANVPK.A		1		822.9570	1643.8995	1643.8882
	R.APIVVDLQRDPGLSSK.S		1		847.9829	1693.9513	1693.9363
	R.RPSTFLNAVALGNVGAGK.S		2		886.5001	1770.9857	1770.9741
	R.RPSTFLNAVALGNVGAGK.S		2		591.3369	1770.9887	1770.9741
	R.VLLDIVNASANATPGLGR.Y		2		891.0032	1779.9918	1779.9843
	R.ASVASYTNDSSGAESSPR.T	U	1		893.4020	1784.7895	1784.7813
	R.QAASLLADDDPSDEASPR.R	U	7		929.4328	1856.8510	1856.8388
	R.IVLEADGYQPYLISPEK.G		2		968.0132	1934.0119	1934.0037
	K.EGPNLQVAGPGGEITAGYLLK.K	U	1		1042.5592	2083.1038	2083.0950
	K.RIVLEADGYQPYLISPEK.G		1		1046.0647	2090.1148	2090.1048
	R.KPADPEEELRWMSQEVR.G	U	1		1050.5188	2099.0230	2099.0105
	R.EFEDKFLAHVTSGEGSGWK.I	U	2		1062.5089	2123.0033	2122.9960
	R.EFEDKFLAHVTSGEGSGWK.I	U	2		708.6763	2123.0070	2122.9960
	K.SAVLNSLIGHPVLPTGENGATR.A		1		1102.1011	2202.1876	2202.1757
	K.SAVLNSLIGHPVLPTGENGATR.A		1		735.0701	2202.1886	2202.1757
LOC_Os05g48240.1	protein|dynamin family protein, putative, expressed	69040	1616	113(65)	38(27)	6.38	65%
	Peptide	Unique	Matches	Modification	Observed	Mr(expt)	Mr(calc)
	K.IDLMDK.G	U	1		367.6934	733.3722	733.3680
	K.QFPTLR.V	U	3		381.2209	760.4272	760.4232
	K.RLELYR.S		2		425.2524	848.4902	848.4868
	R.YNDSYLR.R		1		465.7210	929.4274	929.4243
	K.QLAMENVK.K	U	1		466.7487	931.4829	931.4797
	R.IPGLQSLITK.T	U	2		535.3372	1068.6598	1068.6543
	R.FTDFALVRK.E	U	2		548.8151	1095.6156	1095.6077
	R.RPLVLQLHR.I	U	1		377.9099	1130.7080	1130.7036
	R.RPLVLQLHR.I	U	1		566.3616	1130.7086	1130.7036
	K.GTDAVDILEGR.S	U	3		573.2972	1144.5798	1144.5724
	K.GGNPSHSIFDR.Y	U	4		593.7872	1185.5599	1185.5527
	R.LIESCLVSIR.G	U	3		595.3389	1188.6632	1188.6536
	K.LYTIMEICR.M		5		599.8055	1197.5965	1197.5886
	K.LYTI->M<-EICR.M		3	Oxidation (M)	607.8028	1213.5910	1213.5835
	R.EYFSTTPEYK.H	U	2		632.7957	1263.5767	1263.5659
	K.LLDEDPAVMER.R		4		644.3203	1286.6261	1286.6176
	K.TIAELETELNR.L	U	7		644.8442	1287.6739	1287.6670
	K.SRIPGLQSLITK.T	U	1		438.2730	1311.7972	1311.7874
	K.SRIPGLQSLITK.T	U	3		656.9060	1311.7975	1311.7874
	R.LQQQWIGVVNR.S	U	5		670.8797	1339.7448	1339.7361
	R.RLIESCLVSIR.G	U	1		673.3881	1344.7616	1344.7547
	R.SAQAEIDAVAWSK.-	U	2		688.3493	1374.6840	1374.6779
	K.EIADETDRETGR.S	U	1		696.3261	1390.6377	1390.6324
	R.VEVGNAAFESLDR.M	U	1		703.8532	1405.6919	1405.6837
	R.GPAEAAVDAVHAILK.E		2		731.4108	1460.8071	1460.7987
	R.SLLDHFFTELGAR.E	U	1		502.5991	1504.7754	1504.7674
	R.SLLDHFFTELGAR.E	U	1		753.3957	1504.7768	1504.7674
	R.EREYFSTTPEYK.H	U	5		775.3652	1548.7158	1548.7096
	K.SSVLESVVGKDFLPR.G	U	1		816.9560	1631.8974	1631.8883
	K.IYHVFDNQFPVAIK.R	U	1		845.9553	1689.8961	1689.8879
	K.IYHVFDNQFPVAIK.R	U	1		564.3064	1689.8974	1689.8879
	R.SQQDINKNVDMIAAR.R	U	1		851.9366	1701.8586	1701.8468
	K.IYHVFDNQFPVAIKR.L	U	3		616.3392	1845.9957	1845.9890
	R.IDGDREYAEFMHLPR.K	U	1		924.9435	1847.8725	1847.8624
	R.IDGDREYAEFMHLPR.K	U	2		616.9654	1847.8743	1847.8624
	K.IDLMDKGTDAVDILEGR.S	U	1		620.9865	1859.9377	1859.9299
	K.IDLMDKGTDAVDILEGR.S	U	1		930.9776	1859.9406	1859.9299
	R.IDGDREYAEF->M<-HLPR.K	U	2	Oxidation (M)	622.2964	1863.8673	1863.8574
	K.IDL->M<-DKGTDAVDILEGR.S	U	1	Oxidation (M)	938.9728	1875.9310	1875.9248
	K.IDL->M<-DKGTDAVDILEGR.S	U	1	Oxidation (M)	626.3185	1875.9336	1875.9248
	K.GGNPSHSIFDRYNDSYLR.R	U	1		699.9999	2096.9780	2096.9664
	K.GGNPSHSIFDRYNDSYLR.R	U	1		1049.5017	2096.9889	2096.9664
	K.VAVEGQPDSIVQDIENMVR.S	U	1		1050.0367	2098.0589	2098.0365
	K.VAVEGQPDSIVQDIEN->M<-VR.S	U	1	Oxidation (M)	1058.0299	2114.0453	2114.0314
	R.MFDGIYKEHLDGVRPGGEK.I	U	4		1074.5374	2147.0601	2147.0470
	R.MFDGIYKEHLDGVRPGGEK.I	U	2		716.6943	2147.0612	2147.0470
	R.->M<-FDGIYKEHLDGVRPGGEK.I	U	2	Oxidation (M)	1082.5356	2163.0567	2163.0419
	R.->M<-FDGIYKEHLDGVRPGGEK.I	U	2	Oxidation (M)	722.0263	2163.0571	2163.0419
	K.LITEADGYQPHLIAPEQGYR.R	U	3		1136.0807	2270.1468	2270.1331
	K.LITEADGYQPHLIAPEQGYR.R	U	1		757.7239	2270.1500	2270.1331
	K.KLITEADGYQPHLIAPEQGYR.R	U	3		1200.1257	2398.2369	2398.2281
	K.KLITEADGYQPHLIAPEQGYR.R	U	3		800.4216	2398.2431	2398.2281
	K.KLITEADGYQPHLIAPEQGYRR.L	U	2		852.4551	2554.3436	2554.3292
	R.SFIEKPNCIILAVSPANQDLATSDAIK.I	U	1		1458.2698	2914.5250	2914.5110
	R.SFIEKPNCIILAVSPANQDLATSDAIK.I	U	1		972.5165	2914.5278	2914.5110
	R.ACTALGDHGEESALPTLWDSLPAIAVVGGQSSGK.S	U	1		1132.2318	3393.6736	3393.6511
LOC_Os03g50520.1	protein|dynamin family protein, putative, expressed	68217	1538	103(48)	42(25)	3.94	69%
	Peptide	Unique	Matches	Modification	Observed	Mr(expt)	Mr(calc)
	K.LDLMDK.G		1		367.6934	733.3722	733.3680
	K.MGAEYLAK.L	U	1		441.7264	881.4381	881.4317
	R.FTDFAAVR.K	U	1		463.7427	925.4708	925.4658
	K.HLSLQNVR.K	U	2		483.7797	965.5448	965.5406
	K.SSVLESIVGR.D		1		523.7982	1045.5819	1045.5768
	R.NEIDSVAWK.-	U	1		531.2708	1060.5271	1060.5189
	K.IPSIIAMINK.T	U	1		550.3343	1098.6540	1098.6471
	R.RPLVLQLHK.T		2		368.5754	1102.7043	1102.6975
	R.RPLVLQLHK.T		2		552.3597	1102.7049	1102.6975
	R.SIAATEELKR.F	U	2		559.3165	1116.6184	1116.6138
	R.RSIAATEELK.R	U	1		559.3169	1116.6192	1116.6138
	K.GTNAVDVLEGR.Q	U	3		565.7977	1129.5808	1129.5728
	R.LIDSSLHYFR.G	U	1		417.5580	1249.6522	1249.6455
	R.LIDSSLHYFR.G	U	4		625.8344	1249.6543	1249.6455
	R.RSIAATEELKR.F	U	1		425.2481	1272.7225	1272.7150
	K.LLSQHLEAVIR.A		4		639.8836	1277.7527	1277.7455
	K.LLSQHLEAVIR.A		1		426.9249	1277.7530	1277.7455
	R.AKIPSIIAMINK.T	U	1		649.8998	1297.7850	1297.7791
	K.TIDEIEAELDR.L	U	6		652.3253	1302.6360	1302.6303
	R.AKIPSIIA->M<-INK.T	U	1	Oxidation (M)	657.8989	1313.7833	1313.7740
	R.LQHPWVGIVNR.S		3		659.8765	1317.7385	1317.7306
	R.LQHPWVGIVNR.S		2		440.2537	1317.7392	1317.7306
	K.EIADETDRITGK.T	U	3		674.3458	1346.6771	1346.6678
	R.KEIADETDRITGK.T	U	1		738.3923	1474.7701	1474.7627
	R.GPAEASVDAVHLVLK.E	U	3		753.4242	1504.8338	1504.8249
	R.IYGVFDHQLPAALK.K	U	3		786.4370	1570.8593	1570.8508
	R.DVDPSGDRTFGVLTK.L	U	3		803.9129	1605.8112	1605.7999
	R.VFKEHLDGGRPGGDR.I	U	1		410.7150	1638.8309	1638.8227
	R.VFKEHLDGGRPGGDR.I	U	2		820.4236	1638.8326	1638.8227
	K->.<-QLSAMLDEDPALMEK.R	U	1	Gln->pyro-Glu (N-term Q)	837.4016	1672.7885	1672.7688
	K.QLSAMLDEDPALMEK.R	U	1		845.9088	1689.8031	1689.7953
	R.IYGVFDHQLPAALKK.L	U	2		850.4858	1698.9571	1698.9457
	K.TEGGQEYAEFLHAPR.K	U	2		568.9402	1703.7989	1703.7903
	K.TEGGQEYAEFLHAPR.K	U	3		852.9076	1703.8007	1703.7903
	K.EYFESSPDYGHLAHK.M	U	1		593.9405	1778.7996	1778.7900
	K.EYFESSPDYGHLAHK.M	U	2		890.4077	1778.8009	1778.7900
	K->.<-QLSAMLDEDPALMEKR.D	U	1	Gln->pyro-Glu (N-term Q)	915.4464	1828.8783	1828.8699
	K.LPTEPDKGANNNTPANDR.Y	U	1		962.4668	1922.9190	1922.9082
	R.IGSNVSSYINMVCETLR.N	U	1		971.9816	1941.9486	1941.9288
	R.IGSNVSSYIN->M<-VCETLR.N	U	1	Oxidation (M)	979.9731	1957.9316	1957.9237
	K.KQLSAMLDEDPALMEKR.D	U	1		988.0082	1974.0018	1973.9914
	K.KQLSAMLDEDPALMEKR.D	U	1		659.0092	1974.0057	1973.9914
	K.EKEYFESSPDYGHLAHK.M	U	2		679.6490	2035.9253	2035.9275
	K.EKEYFESSPDYGHLAHK.M	U	2		1018.9717	2035.9289	2035.9275
	R.KLPTEPDKGANNNTPANDR.Y	U	2		1026.5134	2051.0123	2051.0032
	R.KLPTEPDKGANNNTPANDR.Y	U	1		684.6781	2051.0125	2051.0032
	K.GANNNTPANDRYQDNHLR.R	U	1		690.6579	2068.9519	2068.9423
	K.GANNNTPANDRYQDNHLR.R	U	1		1035.4851	2068.9557	2068.9423
	K.VAVEGQQESIVQDIENMVR.S	U	1		1072.5463	2143.0780	2143.0579
	K.VAVEGQQESIVQDIEN->M<-VR.S	U	1	Oxidation (M)	1080.5386	2159.0626	2159.0528
	K.VISEADGYQPHLIAPEQGYR.R		1		748.3790	2242.1153	2242.1018
	K.VISEADGYQPHLIAPEQGYR.R		2		1122.0649	2242.1153	2242.1018
	R.LGRPIGGDAGAQLYTILDMCR.A	U	1		1139.0831	2276.1517	2276.1405
	R.LGRPIGGDAGAQLYTILDMCR.A	U	1		759.7254	2276.1544	2276.1405
	R.KVISEADGYQPHLIAPEQGYR.R	U	2		1186.1124	2370.2103	2370.1968
	R.KVISEADGYQPHLIAPEQGYR.R	U	3		791.0784	2370.2135	2370.1968
	K.VISEADGYQPHLIAPEQGYRR.L		1		800.4145	2398.2218	2398.2029
	R.KVISEADGYQPHLIAPEQGYRR.L	U	2		843.1122	2526.3147	2526.2979
	R.SYVDKPNSIILAISPANQDIATSDAIK.L	U	1		1422.7610	2843.5074	2843.4916
	R.SYVDKPNSIILAISPANQDIATSDAIK.L	U	1		948.8435	2843.5087	2843.4916
	R.ACTVLGDHGGGGEGGSLWEALPSVAVVGGQSSGK.S	U	1		1066.1893	3195.5462	3195.5255
LOC_Os11g01380.1	protein|clathrin heavy chain, putative, expressed	194534	1373	108(52)	61(35)	1.01	41%
	Peptide	Unique	Matches	Modification	Observed	Mr(expt)	Mr(calc)
	R.VVDIMR.K	U	1		366.7087	731.4029	731.4000
	K.ILIYSK.Q	U	1		368.7362	735.4577	735.4530
	K.LAVTLVK.L	U	1		372.2563	742.4980	742.4953
	K.YLLMVR.Q	U	1		397.7348	793.4551	793.4520
	K.VVAAFAER.R	U	2		431.7455	861.4765	861.4708
	R.VMDYVNR.L	U	1		448.7204	895.4262	895.4222
	K.HELLEMR.R	U	1		464.2420	926.4694	926.4644
	K.DLLLVNLR.G	U	1		478.3030	954.5915	954.5862
	R.IAAYIYKK.A	U	1		485.2944	968.5743	968.5695
	K.TVDNDLALK.I	U	1		494.7720	987.5294	987.5237
	R.YIEGYVQK.V	U	1		500.2644	998.5142	998.5073
	K.QFQGAVDAAR.K	U	1		531.7722	1061.5298	1061.5254
	K.YGLIYVITK.L	U	1		535.3209	1068.6272	1068.6219
	K.VANVELYYK.A	U	1		549.7982	1097.5818	1097.5757
	R.ESNFYDAEK.T	U	2		551.7415	1101.4684	1101.4614
	R.DPTLAVVAYR.R	U	1		552.8095	1103.6045	1103.5975
	R.FQELFAQTK.Y	U	2		556.2969	1110.5792	1110.5710
	R.GNLQIVVQAAK.E	U	1		570.8450	1139.6755	1139.6662
	K.VLQPENEYR.R	U	1		574.2927	1146.5709	1146.5669
	K.VDGELIFAYAK.I	U	2		613.3300	1224.6454	1224.6390
	K.RDPTLAVVAYR.R	U	2		630.8600	1259.7054	1259.6986
	K.LEKHELLEMR.R	U	1		649.3542	1296.6939	1296.6860
	K.VLQPENEYRR.Q	U	1		652.3439	1302.6733	1302.6680
	K.LKQFQGAVDAAR.K	U	1		652.3644	1302.7143	1302.7044
	K.IIYAFISNWAK.L	U	1		663.3702	1324.7259	1324.7179
	R.LYDEELYEAAK.I	U	1		672.3256	1342.6366	1342.6292
	R.VEEDAVWSQVAK.A	U	2		680.8438	1359.6729	1359.6670
	R.ADDATHFLDVIR.A	U	2		686.8488	1371.6831	1371.6783
	R.ANLPGAENLVVQR.F	U	1		690.8869	1379.7592	1379.7521
	K.GNMQLFSVDQQR.S	U	1		711.8476	1421.6806	1421.6722
	R.ALQHYTELPDIK.R	U	1		714.3853	1426.7561	1426.7456
	R.AAEEANVYDDLVK.Y	U	2		718.8526	1435.6906	1435.6831
	R.EGLVSEAIESFIR.A	U	1		725.3894	1448.7642	1448.7511
	R.GKLNAYESLELSR.L	U	1		740.3997	1478.7848	1478.7729
	R.TANLANNQIINYR.C	U	2		752.9033	1503.7920	1503.7793
	R.GQCDDELINVTNK.N	U	3		753.3514	1504.6883	1504.6828
	K.SHQMPEQVVFWK.W	U	1		758.3805	1514.7465	1514.7340
	K.SHQ->M<-PEQVVFWK.W	U	1	Oxidation (M)	766.3753	1530.7361	1530.7289
	K.RANLPGAENLVVQR.F	U	2		768.9401	1535.8656	1535.8532
	K.LPDARPLINVCDR.F	U	2		769.9118	1537.8090	1537.8035
	R.SQALEAHAASFASFK.V	U	3		782.8960	1563.7774	1563.7681
	R.ALQHYTELPDIKR.V	U	4		792.4357	1582.8568	1582.8467
	R->.<-QLIDQVVSTALPESK.S	U	1	Gln->pyro-Glu (N-term Q)	805.9448	1609.8750	1609.8563
	R.SLLPVEPLVDECEK.R	U	1		814.4185	1626.8224	1626.8175
	R.QLIDQVVSTALPESK.S	U	2		814.4528	1626.8910	1626.8828
	K.EVCFACVDAEEFR.L	U	4		816.3501	1630.6856	1630.6756
	R.RPITADSALMNPNTR.I	U	2		828.9323	1655.8501	1655.8413
	R.RPITADSALMNPNTR.I	U	1		552.9581	1655.8526	1655.8413
	K.VVGNENPSTLICFASK.T	U	4		868.4416	1734.8687	1734.8611
	K.LHVIELGAQPGKPGFSK.K	U	3		889.5066	1776.9986	1776.9886
	K.LHVIELGAQPGKPGFSK.K	U	2		593.3425	1777.0056	1776.9886
	R.SLLPVEPLVDECEKR.N	U	1		595.3164	1782.9272	1782.9186
	R.SLLPVEPLVDECEKR.N	U	3		892.4716	1782.9287	1782.9186
	K.AREPKVDGELIFAYAK.I	U	1		903.9785	1805.9425	1805.9675
	K.YKEAAELAAESPQGLLR.T	U	2		615.9990	1844.9752	1844.9632
	K.YKEAAELAAESPQGLLR.T	U	2		923.4960	1844.9775	1844.9632
	K.VDELVKDRIESQNEVR.A	U	2		965.0092	1928.0038	1927.9963
	K.VDELVKDRIESQNEVR.A	U	1		643.6762	1928.0068	1927.9963
	R.ESVDMHDNFDQIGLAQK.L	U	2		973.9542	1945.8939	1945.8840
	K.WLVLIGIAPGAPERPQLVK.G	U	1		1029.1242	2056.2337	2056.2197
	K.AQIPGTTQDHLQIFNIEAK.T	U	1		708.7097	2123.1072	2123.1011
	K.AQIPGTTQDHLQIFNIEAK.T	U	1		1062.5613	2123.1080	2123.1011
	R.FGFVPDLTHYLYTNN->M<-LR.Y	U	1	Oxidation (M)	1109.0537	2216.0929	2216.0725
	R.ETSPQNSVVIVDMAMPAQPLR.R	U	1		1142.0828	2282.1510	2282.1399
	R.ETSPQNSVVIVDMA->M<-PAQPLR.R	U	1	Oxidation (M)	1150.0825	2298.1505	2298.1348
	R.ETSPQNSVVIVD->M<-A->M<-PAQPLR.R	U	1	2 Oxidation (M)	1158.0774	2314.1402	2314.1297
	R.EATAFLLDVLKPNLPEHAFLQTK.V	U	1		1298.2161	2594.4176	2594.4108
	R.EATAFLLDVLKPNLPEHAFLQTK.V	U	1		865.8182	2594.4327	2594.4108
	K.IIIDSNNNPEHFLTTNPFYDSR.V	U	1		1304.1340	2606.2535	2606.2401
	K.IIIDSNNNPEHFLTTNPFYDSR.V	U	1		869.7595	2606.2567	2606.2401
	K.VNPGNAPLVVGQLLDDECPEDFIK.G	U	1		880.4469	2638.3189	2638.2949
	K.FQSVPVQAGQTPPLLQYFGTLLTR.G	U	1		887.8238	2660.4497	2660.4326
	R.LLTQFLEHLVSEGSQDVHVHNALGK.I	U	1		693.6253	2770.4721	2770.4402
LOC_Os10g21268.1	protein|ribulose bisphosphate carboxylase large chain precursor, putative, expressed	54309	1195	74(34)	20(12)	2.88	33%
	Peptide	Unique	Matches	Modification	Observed	Mr(expt)	Mr(calc)
	K.DTDILAAFR.V		1		511.2720	1020.5295	1020.5240
	R.VALEACVQAR.N	U	4		558.7979	1115.5813	1115.5757
	R.DNGLLLHIHR.A	U	1		396.5617	1186.6634	1186.6571
	R.DNGLLLHIHR.A	U	2		594.3392	1186.6638	1186.6571
	R.EMTLGFVDLLR.D	U	1		647.3516	1292.6887	1292.6799
	R.E->M<-TLGFVDLLR.D	U	1	Oxidation (M)	655.3502	1308.6859	1308.6748
	K.AIKFEFEPVDK.L	U	1		661.8590	1321.7033	1321.6918
	K.FEFEPVDKLDS.-	U	5		663.3210	1324.6274	1324.6187
	K.LTYYTPEYETK.D		1		704.3435	1406.6725	1406.6605
	K.DDENVNSQPFMR.W		2		726.3196	1450.6246	1450.6147
	R.MSGGDHIHAGTVVGK.L	U	2		733.3684	1464.7223	1464.7144
	R.MSGGDHIHAGTVVGK.L	U	1		489.2481	1464.7225	1464.7144
	K.TFQGPPHGIQVER.D		4		733.3848	1464.7550	1464.7474
	K.TFQGPPHGIQVER.D		4		489.2590	1464.7551	1464.7474
	K.YGRPLLGCTIKPK.L		1		501.6247	1501.8524	1501.8439
	K.YGRPLLGCTIKPK.L		2		751.9349	1501.8553	1501.8439
	K.AIKFEFEPVDKLDS.-	U	2		819.4291	1636.8436	1636.8348
	K.LEGERE->M<-TLGFVDLLR.D	U	1	Oxidation (M)	947.4959	1892.9771	1892.9666
	K.GHYLNATAGTCEEMIKR.A	U	4		975.9663	1949.9181	1949.9087
	K.GHYLNATAGTCEEMIKR.A	U	3		650.9805	1949.9196	1949.9087
	K.GHYLNATAGTCEE->M<-IKR.A	U	2	Oxidation (M)	983.9659	1965.9173	1965.9037
	K.GHYLNATAGTCEE->M<-IKR.A	U	2	Oxidation (M)	656.3152	1965.9237	1965.9037
	R.E->M<-TLGFVDLLRDDFIEK.D	U	1	Oxidation (M)	1029.0241	2056.0335	2056.0187
	R.GGLDFTKDDENVNSQPFMR.W		4		724.0039	2168.9897	2168.9797
	R.GGLDFTKDDENVNSQPFMR.W		5		1085.5022	2168.9898	2168.9797
	R.GGLDFTKDDENVNSQPF->M<-R.W		6	Oxidation (M)	1093.4998	2184.9850	2184.9746
	R.GGLDFTKDDENVNSQPF->M<-R.W		1	Oxidation (M)	729.3356	2184.9851	2184.9746
	R.EMTLGFVDLLRDDFIEKDR.A	U	1		771.3972	2311.1697	2311.1518
	R.E->M<-TLGFVDLLRDDFIEKDR.A	U	1	Oxidation (M)	1164.5896	2327.1646	2327.1467
	R.E->M<-TLGFVDLLRDDFIEKDR.A	U	1	Oxidation (M)	776.7306	2327.1701	2327.1467
	K.LTYYTPEYETKDTDILAAFR.V		1		804.0640	2409.1701	2409.1740
	K.LTYYTPEYETKDTDILAAFR.V		1		1205.6013	2409.1881	2409.1740
	K.SQAETGEIKGHYLNATAGTCEEMIK.R	U	1		913.4357	2737.2854	2737.2687
	K.SQAETGEIKGHYLNATAGTCEEMIKR.A	U	2		724.3533	2893.3842	2893.3698
	K.SQAETGEIKGHYLNATAGTCEEMIKR.A	U	2		965.4725	2893.3958	2893.3698
LOC_Os10g41820.1	protein|dynamin family protein, putative, expressed	69680	915	72(34)	35(21)	2.63	55%
	Peptide	Unique	Matches	Modification	Observed	Mr(expt)	Mr(calc)
	K.LDLMDK.G		1		367.6934	733.3722	733.3680
	R.KLPFDR.Y		4		388.2292	774.4439	774.4388
	K.SSVLESIVGR.D		1		523.7982	1045.5819	1045.5768
	R.IPSITSLINK.T		1		543.3340	1084.6534	1084.6492
	R.RPLVLQLHK.T		2		368.5754	1102.7043	1102.6975
	R.RPLVLQLHK.T		2		552.3597	1102.7049	1102.6975
	R.YLSLQNVKR.V	U	1		560.8306	1119.6467	1119.6400
	K.GTNALDVLEGR.S		2		572.8055	1143.5964	1143.5884
	K.SIGETQELKR.F	U	1		580.8206	1159.6266	1159.6197
	R.DEIDAVSWSR.-	U	1		589.2814	1176.5483	1176.5411
	R.LIESALNYFR.G	U	1		613.3337	1224.6529	1224.6502
	K.LLSQHLEAVIR.A		4		639.8836	1277.7527	1277.7455
	K.LLSQHLEAVIR.A		1		426.9249	1277.7530	1277.7455
	K.TGTGNPSTPSVDR.Y	U	3		644.8128	1287.6111	1287.6055
	R.ARIPSITSLINK.T		1		656.9056	1311.7967	1311.7874
	R.LQHPWVGIVNR.S		3		659.8765	1317.7385	1317.7306
	R.LQHPWVGIVNR.S		2		440.2537	1317.7392	1317.7306
	K.EIQDETDRLTGK.T	U	2		702.8544	1403.6942	1403.6892
	R.SLLNYFYTQVGR.K	U	1		730.8853	1459.7561	1459.7460
	K.SARDEIDAVSWSR.-	U	1		746.3650	1490.7154	1490.7113
	R.KEIQDETDRLTGK.T	U	1		511.6012	1531.7819	1531.7842
	R.KEIQDETDRLTGK.T	U	3		766.9030	1531.7915	1531.7842
	R.GPAEASVDAVHYVLK.E	U	4		778.4146	1554.8147	1554.8042
	R.IYGVFDNQLPSALR.K	U	1		796.9297	1591.8448	1591.8358
	R.SQADINKNIDMIIAR.R	U	1		851.4550	1700.8954	1700.8879
	R.IYGVFDNQLPSALRK.L	U	1		860.9776	1719.9406	1719.9308
	K->.<-QLAQLLDEDPALMER.R	U	1	Gln->pyro-Glu (N-term Q)	862.9348	1723.8549	1723.8451
	K.QLAQLLDEDPALMER.R	U	2		871.4470	1740.8794	1740.8716
	K.QLAQLLDEDPAL->M<-ER.R	U	1	Oxidation (M)	879.4441	1756.8736	1756.8665
	K.LDLMDKGTNALDVLEGR.S		1		930.4839	1858.9532	1858.9458
	K.TEDGVQEYAEFLHMPK.R	U	1		631.9629	1892.8670	1892.8615
	K.TEDGVQEYAEFLH->M<-PK.R	U	2	Oxidation (M)	955.4400	1908.8654	1908.8564
	K.EQEFFASSPEYSHLSSR.M	U	2		1000.9597	1999.9049	1999.8912
	K.VAVEGQPESIVQDIENMVR.S	U	1		1057.0443	2112.0741	2112.0521
	R.KEQEFFASSPEYSHLSSR.M	U	1		1065.0081	2128.0016	2127.9861
	K.VAVEGQPESIVQDIEN->M<-VR.S	U	1	Oxidation (M)	1065.0346	2128.0545	2128.0470
	K.RFPTLQAELAAACFHALER.F	U	1		734.3858	2200.1356	2200.1211
	R.KLPQEVDKTGTGNPSTPSVDR.Y	U	1		742.7224	2225.1454	2225.1288
	R.VISEADGYQPHLIAPEQGYR.R		1		748.3790	2242.1153	2242.1018
	R.VISEADGYQPHLIAPEQGYR.R		2		1122.0649	2242.1153	2242.1018
	R.RKEQEFFASSPEYSHLSSR.M	U	1		762.3721	2284.0944	2284.0872
	R.RKEQEFFASSPEYSHLSSR.M	U	1		1143.0586	2284.1026	2284.0872
	K.RVISEADGYQPHLIAPEQGYR.R	U	1		800.4144	2398.2213	2398.2029
	R.VISEADGYQPHLIAPEQGYRR.L		1		800.4145	2398.2218	2398.2029
	K.RVISEADGYQPHLIAPEQGYR.R	U	2		1200.1257	2398.2369	2398.2029
	R.SYVDKPNCIILAISPANQDIATSDAIK.L	U	1		1459.2599	2916.5052	2916.4902
	R.SYVDKPNCIILAISPANQDIATSDAIK.L	U	1		973.1758	2916.5055	2916.4902
LOC_Os12g10580.1	protein|ribulose bisphosphate carboxylase large chain precursor, putative, expressed	56547	701	37(17)	11(6)	0.66	18%
	Peptide	Unique	Matches	Modification	Observed	Mr(expt)	Mr(calc)
	K.LISQLDIR.E	U	2		479.2925	956.5705	956.5655
	R.ALRLEDLR.I		1		493.2952	984.5758	984.5716
	K.DTDILAAFR.V		1		511.2720	1020.5295	1020.5240
	K.KLISQLDIR.E	U	1		543.3418	1084.6690	1084.6604
	R.FVFCAEAIYK.S	U	2		624.3134	1246.6123	1246.6056
	K.LTYYTPEYETK.D		1		704.3435	1406.6725	1406.6605
	K.DDENVNSQPFMR.W		2		726.3196	1450.6246	1450.6147
	K.TFQGPPHGIQVER.D		4		733.3848	1464.7550	1464.7474
	K.TFQGPPHGIQVER.D		4		489.2590	1464.7551	1464.7474
	K.WSPELAAACEIWK.V	U	1		780.8839	1559.7533	1559.7442
	R.GGLDFTKDDENVNSQPFMR.W		4		724.0039	2168.9897	2168.9797
	R.GGLDFTKDDENVNSQPFMR.W		5		1085.5022	2168.9898	2168.9797
	R.GGLDFTKDDENVNSQPF->M<-R.W		6	Oxidation (M)	1093.4998	2184.9850	2184.9746
	R.GGLDFTKDDENVNSQPF->M<-R.W		1	Oxidation (M)	729.3356	2184.9851	2184.9746
	K.LTYYTPEYETKDTDILAAFR.V		1		804.0640	2409.1701	2409.1740
	K.LTYYTPEYETKDTDILAAFR.V		1		1205.6013	2409.1881	2409.1740
LOC_Os06g02380.1	protein|T-complex protein, putative, expressed	64331	645	44(20)	25(11)	1.22	47%
	Peptide	Unique	Matches	Modification	Observed	Mr(expt)	Mr(calc)
	K.LLLVDK.K	U	1		350.7347	699.4549	699.4531
	K.LLLVDKK.I	U	4		414.7836	827.5527	827.5480
	K.VGAEIVRR.A	U	2		450.2710	898.5275	898.5348
	K.ALVEELKK.L	U	1		465.2887	928.5628	928.5593
	K.VLSNDNFK.F	U	1		468.7452	935.4759	935.4712
	R.IVNDGVTVAR.E	U	1		522.2983	1042.5821	1042.5771
	R.KGVVTLEEGR.S	U	1		544.3115	1086.6085	1086.6033
	K.NAGVNGSVVTEK.V	U	1		587.8098	1173.6051	1173.5990
	K.LADLVGVTLGPK.G	U	3		591.8614	1181.7083	1181.7020
	K.IAAIKAPGFGER.K	U	1		615.3493	1228.6840	1228.6928
	K.LRVEDALNATK.A	U	1		615.3504	1228.6862	1228.6775
	R.CCLEHAASVAK.T	U	1		623.2921	1244.5695	1244.5642
	R.DLINVLEEAIR.G	U	1		642.8673	1283.7199	1283.7085
	K.VVAAGANPVQITR.G	U	3		648.3785	1294.7424	1294.7357
	K.KLRVEDALNATK.A	U	1		679.3975	1356.7804	1356.7725
	R.GYISPYFVTDSEK.M	U	2		753.3659	1504.7173	1504.7086
	R.EVELEDPVENIGAK.L	U	4		771.3928	1540.7711	1540.7620
	R.VDAIKDNLENDEQK.V	U	2		815.9049	1629.7953	1629.7846
	K.NLIEAAEQEYEKEK.L	U	3		847.4224	1692.8303	1692.8206
	K.AAVEEGIVVGGGCTLLR.L	U	1		850.9580	1699.9015	1699.8927
	R.SSENNLYVVEGMQFER.G	U	1		951.4440	1900.8735	1900.8625
	R.SSENNLYVVEG->M<-QFER.G	U	1	Oxidation (M)	959.4410	1916.8675	1916.8574
	K.ESTTIVGDGSTQEEVTKR.V	U	1		646.3247	1935.9521	1935.9385
	K.ESTTIVGDGSTQEEVTKR.V	U	2		968.9841	1935.9537	1935.9385
	R.VDAIKDNLENDEQKVGAEIVR.R	U	1		1178.1169	2354.2193	2354.2077
	R.VDAIKDNLENDEQKVGAEIVR.R	U	1		785.7479	2354.2219	2354.2077
	K.TNDLAGDGTTTSVVLAQGLIAEGVK.V	U	1		810.7681	2429.2824	2429.2650
	K.FGYNAATGQYEDLMAAGIIDPTK.V	U	1		1223.5907	2445.1668	2445.1522
LOC_Os03g40270.1	protein|alpha-1,4-glucan-protein synthase, putative, expressed	41835	485	40(17)	20(11)	2.93	56%
	Peptide	Unique	Matches	Modification	Observed	Mr(expt)	Mr(calc)
	R.EGADFVR.G	U	2		397.1972	792.3798	792.3766
	R.GYPFSLR.E		2		420.2259	838.4372	838.4337
	K.IDPYFVK.L	U	3		441.2455	880.4764	880.4695
	K.ASNPFVNLKK.E		2		559.3243	1116.6340	1116.6291
	R.YVDAVMTVPK.G	U	1		561.8015	1121.5883	1121.5791
	R.YVDAV->M<-TVPK.G	U	1	Oxidation (M)	569.7974	1137.5803	1137.5740
	K.DINALEQHIK.N		2		590.8249	1179.6353	1179.6248
	K.TGLPYIWHSK.A		3		601.3256	1200.6366	1200.6291
	K.CYLSLAEQVR.E	U	1		619.8174	1237.6202	1237.6125
	K.VICDHLSLGVK.T	U	2		620.8441	1239.6737	1239.6646
	R.YDDMWAGWCMK.V	U	1		731.7867	1461.5589	1461.5516
	R.VPEGFDYELYNR.N		3		751.3568	1500.6989	1500.6885
	K.YVFTIDDDCFVAK.D	U	1		796.8715	1591.7284	1591.7229
	K.DPSGKDINALEQHIK.N		1		832.9406	1663.8667	1663.8529
	K.KYVFTIDDDCFVAK.D	U	1		860.9248	1719.8350	1719.8178
	K.GTLFPMCGMNLAFDR.D		1		865.4039	1728.7932	1728.7786
	K.YVFTIDDDCFVAKDPSGK.D	U	2		1038.9873	2075.9600	2075.9510
	R.DLIGPAMYFGLMGDGQPIGR.Y		1		1054.5234	2107.0323	2107.0231
	R.VPEGFDYELYNRNDINR.I	U	3		1057.5070	2112.9994	2112.9864
	R.VPEGFDYELYNRNDINR.I	U	1		705.3422	2113.0047	2112.9864
	R.DLIGPA->M<-YFGLMGDGQPIGR.Y		1	Oxidation (M)	1062.5220	2123.0294	2123.0180
	K.NLLSPSTPFFFNTLYDPYR.E	U	1		1146.5822	2291.1497	2291.1263
	K.TAVSHGLWLNIPDYDAPTQMVKPR.E	U	1		1355.2030	2708.3914	2708.3745
	K.TAVSHGLWLNIPDYDAPTQMVKPR.E	U	1		903.8044	2708.3915	2708.3745
	K.TAVSHGLWLNIPDYDAPTQMVKPR.E	U	1		678.1052	2708.3915	2708.3745
	K.TAVSHGLWLNIPDYDAPTQ->M<-VKPR.E	U	1	Oxidation (M)	909.1367	2724.3883	2724.3694
LOC_Os03g51080.1	protein|glutamate decarboxylase, putative, expressed	55487	471	24(13)	16(7)	0.88	41%
	Peptide	Unique	Matches	Modification	Observed	Mr(expt)	Mr(calc)
	R.LGFEGYK.N		1		407.2127	812.4109	812.4068
	R.LVLDVEK.V	U	1		408.2501	814.4857	814.4800
	R.VVIREDFSR.T		1		560.8123	1119.6101	1119.6037
	R.FRMPEQSIPK.E	U	1		616.8309	1231.6472	1231.6383
	K.VLHELDALPAR.V	U	1		617.3550	1232.6955	1232.6877
	K.LSDGYYVMDPAK.A	U	2		679.8223	1357.6301	1357.6224
	R.HNEFEISDFLR.R	U	1		703.8430	1405.6715	1405.6626
	R.VVANGGDAAAASASER.E	U	1		723.3547	1444.6948	1444.6906
	R.HNEFEISDFLRR.F	U	1		781.8939	1561.7733	1561.7637
	K.GSSQVIAQYYQLIR.L	U	1		813.4416	1624.8686	1624.8573
	K.NIMENCQENAMVLK.Q	U	1		847.3918	1692.7690	1692.7633
	R.LNLASFVTTWMEPECDK.L		1		1020.9820	2039.9494	2039.9332
	M.VLSHGVSGSDESVHSTFASR.Y	U	1		687.0026	2057.9859	2057.9767
	M.VLSHGVSGSDESVHSTFASR.Y	U	3		1030.0012	2057.9879	2057.9767
	K.EAAYQIINDELMLDGNPR.L		1		1031.5042	2060.9937	2060.9837
	K.NYVDMDEYPVTTELQNR.C		3		1043.9783	2085.9420	2085.9313
	K.NYVD->M<-DEYPVTTELQNR.C		2	Oxidation (M)	1051.9740	2101.9334	2101.9262
	R.FGWIVPAYTMPPDAQHVTVLR.V	U	1		800.0900	2397.2483	2397.2304
LOC_Os03g28330.1	protein|sucrose synthase, putative, expressed	93362	384	28(15)	18(11)	0.74	27%
	Peptide	Unique	Matches	Modification	Observed	Mr(expt)	Mr(calc)
	R.ILIVTR.L		1		357.7489	713.4832	713.4800
	R.YLE->M<-LYALK.Y	U	1	Oxidation (M)	580.3127	1158.6108	1158.5994
	R.NKPIIFSMAR.L		1		588.8351	1175.6556	1175.6485
	R.VVHGIDVFDPK.F		1		613.3361	1224.6576	1224.6503
	K.NLTGLVELYGR.N	U	1		617.8460	1233.6775	1233.6717
	K.LKDGAFEDVLR.S	U	3		631.8434	1261.6722	1261.6666
	R.IKQQGLNITPR.I	U	1		634.3818	1266.7491	1266.7408
	K.VLGTEHTHILR.V	U	1		425.9132	1274.7178	1274.7095
	K.VLGTEHTHILR.V	U	3		638.3662	1274.7179	1274.7095
	K.CQEDPSHWTK.I	U	1		644.2773	1286.5400	1286.5350
	R.YLE->M<-LYALKYR.T	U	1	Oxidation (M)	739.8908	1477.7671	1477.7639
	K.MGVTHCTIAHALEK.T	U	1		784.3937	1566.7729	1566.7647
	R.TMASTVPLAVEGEPSNK.-	U	2		865.9395	1729.8645	1729.8556
	R.T->M<-ASTVPLAVEGEPSNK.-	U	1	Oxidation (M)	873.9379	1745.8612	1745.8506
	K.DRNKPIIFSMARLDR.V	U	1		916.4929	1830.9713	1830.9886
	R.IGDSLSAHPNELVAVFTR.L	U	1		963.5136	1925.0125	1925.0007
	R.IGDSLSAHPNELVAVFTR.L	U	1		642.6782	1925.0128	1925.0007
	K.LFHDKESMYPLLNFLR.A	U	1		675.0290	2022.0653	2022.0397
	K.FNIVSPGAD->M<-SIYFPYSESR.K	U	1	Oxidation (M)	1148.5378	2295.0611	2295.0518
	R.KAEEHLSGLSADTPYSEFHHR.F	U	1		1206.0786	2410.1427	2410.1302
	R.KAEEHLSGLSADTPYSEFHHR.F	U	1		603.5438	2410.1459	2410.1302
	R.KAEEHLSGLSADTPYSEFHHR.F	U	1		804.3897	2410.1473	2410.1302
	K.GMLQAHQIIAEYNNAISEADREK.L	U	1		867.7669	2600.2789	2600.2652
LOC_Os02g55340.1	protein|WD domain and HEAT domain containing protein, putative, expressed(VPS15)	167867	360	37(16)	30(14)	0.34	23%
	Peptide	Unique	Matches	Modification	Observed	Mr(expt)	Mr(calc)
	K.LALTAYR.F	U	1		404.2419	806.4691	806.4650
	R.GVGSVIER.Y	U	1		408.7342	815.4538	815.4501
	R.YSGIVDVK.R	U	1		440.7454	879.4762	879.4702
	R.RASLILLK.I	U	1		457.3160	912.6175	912.6120
	K.YLPATPIEK.L	U	1		516.2944	1030.5742	1030.5699
	R.FLLPVNSWK.Y	U	1		552.3190	1102.6235	1102.6175
	R.HGSLSSSVPGIR.T	U	1		598.8264	1195.6381	1195.6309
	K.->M<-GIGGQTVNSPK.E	U	1	Oxidation (M)	602.8088	1203.6031	1203.5918
	K.GAGNDETYDIR.S	U	3		605.7736	1209.5327	1209.5262
	R.IEELCDPPPR.L	U	1		613.2991	1224.5836	1224.5809
	R.QQDSINGQLAR.L	U	1		615.3188	1228.6230	1228.6160
	R.TASTENEAVVPK.A	U	1		623.3221	1244.6296	1244.6248
	R.GVLVAHLQEHR.L	U	1		629.8578	1257.7011	1257.6942
	K.HIVGDLNFLLK.E	U	1		634.8751	1267.7357	1267.7289
	K.VLDCLTMMCK.S	U	1		635.7918	1269.5691	1269.5590
	R.GQYDPIHTLEK.V	U	1		650.8339	1299.6533	1299.6459
	R.DMVLHMIQLDPK.E	U	1		720.3759	1438.7371	1438.7312
	R.RGQYDPIHTLEK.V	U	1		728.8882	1455.7619	1455.7470
	K.MHDIMISGSTLEK.I	U	1		731.3621	1460.7097	1460.7003
	K.YESVVFPVYFSK.F	U	1		732.8774	1463.7403	1463.7337
	K.FFSDIVPLHSDAR.V	U	2		752.3851	1502.7556	1502.7518
	R.SSSCVQVVQEICR.Q	U	2		776.3717	1550.7288	1550.7181
	K.TQLAMAAADSAGCHR.D	U	2		780.3623	1558.7100	1558.6980
	K.ALPLLCHPVQWVK.R	U	1		780.9433	1559.8720	1559.8646
	K.IQGSATVPVHNELSGK.M	U	1		818.9399	1635.8652	1635.8580
	R.IEELCDPPPRLPGIR.S	U	1		881.4814	1760.9482	1760.9243
	R.SLLPLPGGDLLTGGTDLK.I	U	1		884.0032	1765.9919	1765.9826
	R.FYEHGAETQVAADAPLQR.S	U	2		1001.9894	2001.9643	2001.9544
	R.FYEHGAETQVAADAPLQR.S	U	1		668.3297	2001.9673	2001.9544
	K.GIPLYSMQGTALHANLGSDR.H	U	1		1051.0359	2100.0572	2100.0422
	R.SVTPNVSHANGIQSLQQVCQAGR.T	U	1		817.7483	2450.2232	2450.2085
LOC_Os10g21266.1	protein|ATP synthase subunit beta, putative, expressed	54008	305	26(8)	15(7)	0.70	45%
	Peptide	Unique	Matches	Modification	Observed	Mr(expt)	Mr(calc)
	R.SAPAFIELDTK.L		1		596.3214	1190.6281	1190.6183
	K.VVDLLAPYRR.G		1		601.3592	1200.7039	1200.6979
	R.AVAMSATDGLMR.G		1		611.8038	1221.5930	1221.5846
	R.AVAMSATDGL->M<-R.G		1	Oxidation (M)	619.7981	1237.5816	1237.5795
	R.AVA->M<-SATDGL->M<-R.G		1	2 Oxidation (M)	627.7966	1253.5786	1253.5744
	K.AINLEEENKLK.K		1		650.8625	1299.7104	1299.7034
	K.AHGGVSVFGGVGER.T		1		664.8441	1327.6737	1327.6633
	R.IVGNEHYETAQR.V		1		472.9024	1415.6855	1415.6793
	R.FVQAGSEVSALLGR.M		1		717.3950	1432.7754	1432.7674
	R.VGLTALTMAEYFR.D		1		736.3880	1470.7614	1470.7541
	K.TVLIMELINNIAK.A		1		736.4311	1470.8476	1470.8479
	K.TVLI->M<-ELINNIAK.A		1	Oxidation (M)	744.4347	1486.8548	1486.8429
	K.VALVYGQMNEPPGAR.M		3		801.4143	1600.8141	1600.8031
	K.VALVYGQ->M<-NEPPGAR.M		3	Oxidation (M)	809.4108	1616.8070	1616.7981
	R.TNPTTSRPGVSTIEEK.S		2		858.9448	1715.8750	1715.8690
	K.QINVTCEVQQLLGNNR.V	U	1		943.4876	1884.9605	1884.9476
	R.GMEVIDTGAPLSVPVGGATLGR.I		1		1049.0618	2096.1090	2096.0936
	R.G->M<-EVIDTGAPLSVPVGGATLGR.I		1	Oxidation (M)	1057.0590	2112.1034	2112.0885
	R.MPSAVGYQPTLSTEMGSLQER.I		1		1141.5485	2281.0824	2281.0719
	R.IFNVLGEPVDNLGPVDTSATFPIHR.S		1		903.4785	2707.4137	2707.3970
	R.IFNVLGEPVDNLGPVDTSATFPIHR.S		1		1354.7166	2707.4185	2707.3970
LOC_Os07g41360.1	protein|alpha-1,4-glucan-protein synthase, putative, expressed	41652	297	26(9)	15(6)	0.99	39%
	Peptide	Unique	Matches	Modification	Observed	Mr(expt)	Mr(calc)
	R.GYPFSLR.E		2		420.2259	838.4372	838.4337
	K.VDGYFNK.L	U	1		421.7084	841.4022	841.3970
	K.ASNPFVNLKK.E		2		559.3243	1116.6340	1116.6291
	R.YVDAVMTIPK.G	U	1		568.8082	1135.6019	1135.5947
	K.VITDHLGLGVK.T	U	1		576.3479	1150.6812	1150.6710
	K.DINALEQHIK.N		2		590.8249	1179.6353	1179.6248
	K.TGLPYIWHSK.A		3		601.3256	1200.6366	1200.6291
	R.YDDMWAGWCTK.V	U	1		716.7905	1431.5664	1431.5588
	R.VPEGFDYELYNR.D		3		751.3568	1500.6989	1500.6885
	K.YIYTIDDDCFVAK.D	U	1		811.8751	1621.7356	1621.7334
	K.DPSGKDINALEQHIK.N		1		832.9406	1663.8667	1663.8529
	K.GTLFPMCGMNLAFDR.D		1		865.4039	1728.7932	1728.7786
	K.YIYTIDDDCFVAKDPSGK.D	U	1		1053.9946	2105.9747	2105.9616
	R.DLIGPAMYFGLMGDGQPIGR.Y		1		1054.5234	2107.0323	2107.0231
	R.VPEGFDYELYNRDDINR.I	U	3		1058.0000	2113.9854	2113.9705
	R.VPEGFDYELYNRDDINR.I	U	1		705.6692	2113.9857	2113.9705
	R.DLIGPA->M<-YFGLMGDGQPIGR.Y		1	Oxidation (M)	1062.5220	2123.0294	2123.0180
LOC_Os02g24634.1	protein|photosystem II D2 protein, putative, expressed	39800	250	7(6)	4(3)	0.38	17%
	Peptide	Unique	Matches	Modification	Observed	Mr(expt)	Mr(calc)
	R.AYDFVSQEIR.A	U	1		614.3080	1226.6014	1226.5931
	R.AAEDPEFETFYTK.N	U	2		774.3525	1546.6904	1546.6827
	R.AFNPTQAEETYSMVTANR.F	U	2		1015.4694	2028.9243	2028.9211
	R.AWMAAQDQPHENLIFPEEVLPR.G	U	1		1296.1450	2590.2755	2590.2638
	R.AWMAAQDQPHENLIFPEEVLPR.G	U	1		864.4334	2590.2784	2590.2638
LOC_Os04g28180.1	protein|ribosomal protein, putative, expressed	25027	249	13(6)	8(5)	1.12	45%
	Peptide	Unique	Matches	Modification	Observed	Mr(expt)	Mr(calc)
	K.SAIVQVDAAPFK.Q		1		623.3494	1244.6843	1244.6765
	R.LLACISSRPGQCGR.A		1		787.9022	1573.7898	1573.7817
	R.TLDSHIEEQFGSGR.L	U	2		788.3781	1574.7415	1574.7325
	K.DAAEGQEGEAATEEAK.K	U	1		803.3507	1604.6869	1604.6801
	K.QWYLTHYGVDIGR.K		1		804.4053	1606.7960	1606.7892
	R.LDTGNYSWGSEAVTR.K		3		828.3936	1654.7725	1654.7587
	R.ILDVVYNASNNELVR.T		3		859.9629	1717.9112	1717.8999
	K.DAAEGQEGEAATEEAKK.S	U	1		867.3985	1732.7824	1732.7751
LOC_Os01g61920.1	protein|Core histone H2A/H2B/H3/H4 domain containing protein, putative, expressed	11402	231	16(10)	7(5)	2.73	52%
	Peptide	Unique	Matches	Modification	Observed	Mr(expt)	Mr(calc)
	K.IFLENVIR.D	U	1		502.3027	1002.5908	1002.5862
	R.DAVTYTEHAR.R	U	2		581.7811	1161.5476	1161.5414
	R.ISGLIYEETR.G	U	4		590.8187	1179.6228	1179.6135
	R.DNIQGITKPAIR.R	U	3		663.3835	1324.7525	1324.7463
	K.TVTA->M<-DVVYALK.R	U	2	Oxidation (M)	663.8588	1325.7031	1325.6901
	K.RISGLIYEETR.G	U	2		668.8704	1335.7263	1335.7146
	K.TVTAMDVVYALKR.Q	U	1		733.9081	1465.8017	1465.7963
	K.TVTA->M<-DVVYALKR.Q	U	1	Oxidation (M)	741.9088	1481.8031	1481.7912
LOC_Os11g47760.1	protein|DnaK family protein, putative, expressed	71539	231	20(7)	14(6)	0.31	27%
	Peptide	Unique	Matches	Modification	Observed	Mr(expt)	Mr(calc)
	R.FSDASVQSDIK.L		1		598.7961	1195.5776	1195.5721
	R.VEIIANDQGNR.T		1		614.8195	1227.6245	1227.6207
	R.MVNHFVQEFK.R		2		639.8223	1277.6301	1277.6227
	K.NALENYAYNMR.N		2		679.8146	1357.6146	1357.6084
	K.SSVHDVVLVGGSTR.I		1		706.8817	1411.7487	1411.7420
	R.VQQLLQDFFNGK.E		1		718.8846	1435.7547	1435.7460
	R.TTPSYVGFTDSER.L		1		730.3423	1458.6700	1458.6627
	R.ARFEELN->M<-DLFR.K		1	Oxidation (M)	778.8842	1555.7538	1555.7453
	R.IINEPTAAAIAYGLDK.K		1		830.4544	1658.8943	1658.8879
	K.NQVAMNPINTVFDAK.R		1		831.4230	1660.8314	1660.8243
	K.ATAGDTHLGGEDFDNR.M		3		838.3736	1674.7326	1674.7234
	K.NQVA->M<-NPINTVFDAK.R		1	Oxidation (M)	839.4209	1676.8272	1676.8192
	K.NAVVTVPAYFNDSQR.Q		2		840.9273	1679.8401	1679.8267
	R.IINEPTAAAIAYGLDKK.A		1		894.5023	1786.9901	1786.9828
	K.VIAGPGDKPMIVVQYKGEEK.Q		1		720.0633	2157.1680	2157.1504
LOC_Os02g47140.1	protein|L11 domain containing ribosomal protein, putative, expressed	17820	230	8(7)	4(4)	1.00	31%
	Peptide	Unique	Matches	Modification	Observed	Mr(expt)	Mr(calc)
	K.IGPLGLSPK.K	U	3		441.2796	880.5447	880.5382
	K.VSVVPSAAALVIK.A	U	2		627.3978	1252.7811	1252.7755
	R.VTGGEVGAASSLAPK.I	U	2		672.3654	1342.7163	1342.7092
	K.HSGNISLDDVIEIAR.V	U	1		819.9291	1637.8436	1637.8373
LOC_Os12g17600.1	protein|ribulose bisphosphate carboxylase small chain, chloroplast precursor, putative, expressed	19862	230	20(8)	9(6)	1.99	40%
	Peptide	Unique	Matches	Modification	Observed	Mr(expt)	Mr(calc)
	K.VGFVYR.E	U	1		370.7103	739.4060	739.4017
	R.IIGFDNVR.Q	U	6		467.2640	932.5133	932.5080
	K.QIEYLLR.S	U	2		467.7740	933.5335	933.5283
	K.AYPDAFVR.I	U	3		469.7438	937.4730	937.4658
	K.KAYPDAFVR.I	U	1		533.7910	1065.5675	1065.5607
	K.WVPCLEFSK.V	U	1		583.2920	1164.5694	1164.5638
	K.LPMFGCTDATQVLK.E	U	1		790.8982	1579.7819	1579.7738
	K.LP->M<-FGCTDATQVLK.E	U	3	Oxidation (M)	798.8959	1595.7772	1595.7688
	K.FETLSYLPPLTVEDLLK.Q	U	1		989.5522	1977.0899	1977.0710
	K.KFETLSYLPPLTVEDLLK.Q	U	1		1053.5992	2105.1839	2105.1660
LOC_Os03g39610.1	protein|chlorophyll A-B binding protein, putative, expressed	28534	226	14(7)	6(3)	0.56	25%
	Peptide	Unique	Matches	Modification	Observed	Mr(expt)	Mr(calc)
	R.ELEVIHSR.W		1		491.7717	981.5289	981.5243
	K.FGEAVWFK.A		1		492.2557	982.4967	982.4913
	R.VGGGPLGEGLDK.V	U	2		549.7957	1097.5769	1097.5717
	R.NRELEVIHSR.W		1		626.8432	1251.6718	1251.6683
	R.NRELEVIHSR.W		1		418.2316	1251.6730	1251.6683
	K.SAPQSIWYGPDRPK.Y	U	7		801.4103	1600.8060	1600.7998
	K.VYPGGAFDPLGLADDPDTFAELK.V	U	1		1204.5956	2407.1766	2407.1584
LOC_Os09g27370.1	protein|Spc97 / Spc98 family protein, putative, expressed	94154	211	31(11)	20(9)	0.51	26%
	Peptide	Unique	Matches	Modification	Observed	Mr(expt)	Mr(calc)
	R.IYELQLR.G	U	1		467.7737	933.5329	933.5283
	R.LMAVLVDGCR.G	U	2		567.2964	1132.5782	1132.5733
	R.HL->M<-DVIHKR.Y	U	1	Oxidation (M)	582.8113	1163.6081	1163.6233
	R.LDFTEYYSR.V	U	1		597.2806	1192.5467	1192.5400
	R.KMGEDLDSIAK.D	U	1		603.8108	1205.6070	1205.5962
	R.LAVWLAEPAVR.M	U	1		612.8615	1223.7085	1223.7026
	R.VCSPLFEMVR.S	U	1		619.3086	1236.6027	1236.5995
	R.APGAPPGGVVLVSK.D	U	2		624.8736	1247.7326	1247.7238
	K.GSDAYDLPDGVR.V	U	1		632.7967	1263.5789	1263.5732
	K.RVDHSLTGIWK.T	U	1		656.3662	1310.7179	1310.7095
	R.KLCELGWLFR.K	U	1		661.3592	1320.7039	1320.7012
	K.SKEVDSWVDGGR.K	U	1		667.8254	1333.6363	1333.6263
	R.AAGSGAAAAAAAAGGKPASR.A	U	1		792.4207	1582.8269	1582.8175
	R.ASNAQYDDRDILDR.I	U	3		826.3912	1650.7678	1650.7597
	R.FDKGSDAYDLPDGVR.V	U	1		827.8951	1653.7757	1653.7635
	R.AAAAASCLPNLPTAAPPR.A	U	3		874.9656	1747.9166	1747.9039
	R.LAPAVLPDEHALAESVK.R	U	2		880.4877	1758.9609	1758.9516
	R.LAPAVLPDEHALAESVKR.R	U	1		958.5384	1915.0622	1915.0527
	R.LAASGRPDDALAFADLHAK.L	U	1		647.0095	1938.0066	1937.9959
	R.LAASGRPDDALAFADLHAK.L	U	1		970.0114	1938.0083	1937.9959
	R.APGAPPGGVVLVSKDPDNIR.E	U	2		980.0424	1958.0703	1958.0585
	R.APGAPPGGVVLVSKDPDNIR.E	U	2		653.6979	1958.0720	1958.0585
LOC_Os07g08330.1	protein|ribosomal protein L4, putative, expressed	44825	208	18(8)	12(6)	0.53	33%
	Peptide	Unique	Matches	Modification	Observed	Mr(expt)	Mr(calc)
	K.GFILPRPK.M	U	1		464.2959	926.5773	926.5702
	R.AGQGAFGNMCR.G		1		584.7570	1167.4995	1167.4913
	K.GPLIVYGTEGSK.I		1		610.8326	1219.6506	1219.6449
	R.FVIWTESAFK.K	U	1		614.3294	1226.6443	1226.6336
	R.NLPGVDVANVER.L		2		641.8450	1281.6755	1281.6677
	R.KGPLIVYGTEGSK.I		1		674.8821	1347.7497	1347.7398
	R.LNLLDLAPGGHLGR.F		1		723.4185	1444.8224	1444.8150
	K.KLEEVYGTFEAPSLK.K	U	2		855.9557	1709.8968	1709.8876
	R.IINSDEVQSVVKPLNK.E	U	5		892.0074	1782.0003	1781.9887
	K.KLEEVYGTFEAPSLKK.K	U	1		920.0045	1837.9944	1837.9825
	K.TMISDSDYAEFDNFSK.W	U	1		935.4023	1868.7900	1868.7775
	R.IETVPELPLVISDSAESIEK.T	U	1		1085.0924	2168.1703	2168.1464
LOC_Os01g69130.1	protein|dynamin family protein, putative, expressed	90434	205	16(8)	14(7)	0.28	24%
	Peptide	Unique	Matches	Modification	Observed	Mr(expt)	Mr(calc)	ppm	Miss	Score	Expect	Rank	Query
	K.LNQILVQHIK.T	U	1		603.3754	1204.7363	1204.7292	5.92	0	23	0.03	1	4272
	R.NFLLGNVIPLR.L	U	1		628.3850	1254.7553	1254.7448	8.38	0	4	6.8	1	4845
	R.RFYDFREIR.R	U	1		651.3501	1300.6856	1300.6676	13.9	2	4	19	3	5493
	R.GYSLDADATGLPR.A	U	2		668.3338	1334.6530	1334.6466	4.80	0	48	0.0009	1	5961
	R.RPLVLQLVHQPR.R	U	1		485.9722	1454.8947	1454.8834	7.76	0	37	0.00058	1	7509
	K.NEDISTIELCGGAR.I	U	1		767.8677	1533.7209	1533.7093	7.58	0	12	1.7	1	8380
	R.CLAVELQQFPLLR.R	U	1		793.9461	1585.8777	1585.8650	7.97	0	70	3.5e-006	1	8973
	K.TLDEIPLEADTVER.G	U	1		800.9092	1599.8038	1599.7992	2.90	0	14	1.8	1	9099
	R.SALFVPEVPFEVLVR.R	U	1		851.4913	1700.9681	1700.9501	10.6	0	33	0.0085	1	10067
	R.EIQAETDREAGGNKGVSDK.Q	U	1		668.6622	2002.9649	2002.9556	4.65	2	13	2.9	1	12424
	K.SLEDVDPCEDVTDEDIR.M	U	2		1003.9299	2005.8453	2005.8423	1.52	0	50	9.4e-005	1	12433
	K.IYSPNVLNITLVDLPGITK.V	U	1		1035.6052	2069.1959	2069.1772	9.02	0	50	8e-005	1	12851
	R.NHPAYNGLAQYCGIPQLAK.K	U	1		1058.0356	2114.0567	2114.0367	9.47	0	9	4.5	1	13132
	K.SYTASTSHLEHSLSTIQLR.E	U	1		1066.0519	2130.0892	2130.0705	8.77	0	5	11	1	13219
LOC_Os07g36080.1	protein|oxygen evolving enhancer protein 3 domain containing protein, expressed	22967	204	16(6)	6(3)	0.72	35%
	Peptide	Unique	Matches	Modification	Observed	Mr(expt)	Mr(calc)	ppm	Miss	Score	Expect	Rank	Query
	K.LFATIDGLDHAAK.I	U	1		686.3707	1370.7268	1370.7194	5.39	0	1	34	2	6389
	R.FYLQPLPPAEAAAR.A	U	6		772.4210	1542.8275	1542.8194	5.22	0	53	0.00029	1	8512
	K.SPEEAEKYYTLTK.S	U	2		779.8903	1557.7660	1557.7562	6.26	1	6	14	1	8666
	K.ESAQDIINLKPLIEK.K	U	1		855.9892	1709.9638	1709.9563	4.41	0	71	1.4e-006	1	10150
	R.AKESAQDIINLKPLIEK.K	U	1		637.3737	1909.0993	1909.0884	5.75	1	(11)	1	1	11727
	R.AKESAQDIINLKPLIEK.K	U	1		955.5570	1909.0995	1909.0884	5.82	1	20	0.14	1	11728
	K.LGPPPPPSGGLPGTLNSDQAR.D	U	4		1014.5349	2027.0551	2027.0436	5.69	0	83	4.1e-007	1	12582
LOC_Os02g37862.1	protein|60S ribosomal protein L6, putative, expressed	24243	201	12(8)	8(5)	1.17	33%
	Peptide	Unique	Matches	Modification	Observed	Mr(expt)	Mr(calc)	ppm	Miss	Score	Expect	Rank	Query
	K.SGLLLITGPFK.I	U	1		573.3534	1144.6923	1144.6856	5.90	0	46	0.00019	1	3418
	R.DGDKPHEMTF.-	U	1		588.7566	1175.4986	1175.4917	5.87	0	0	7.5	1	3844
	K.FYPADDVKPR.A		4		604.3129	1206.6113	1206.6033	6.62	0	51	0.00035	1	4294
	R.VNQAYVIATSTK.V	U	1		647.8574	1293.7003	1293.6929	5.74	0	14	1.5	1	5413
	K.KTEGELFETEK.E		1		655.8315	1309.6485	1309.6401	6.41	1	33	0.023	1	5624
	R.STITPGTVLILLAGR.Y	U	1		756.4674	1510.9203	1510.9083	7.93	0	58	1e-005	1	8168
	K.TEGELFETEKEATK.N		1		806.3912	1610.7678	1610.7675	0.17	1	16	1.1	1	9214
	K.KTEGELFETEKEATK.N		1		870.4429	1738.8713	1738.8625	5.08	2	68	8.6e-006	1	10362
	K.KTEGELFETEKEATK.N		1		580.6321	1738.8746	1738.8625	6.97	2	(33)	0.025	1	10363
LOC_Os03g03910.1	protein|catalase domain containing protein, expressed	56956	200	28(12)	14(8)	0.57	32%
	Peptide	Unique	Matches	Modification	Observed	Mr(expt)	Mr(calc)	ppm	Miss	Score	Expect	Rank	Query
	R.FSTVIHER.G		1		494.7673	987.5200	987.5138	6.35	0	8	7.4	1	1511
	R.GSPETLRDPR.G		3		564.2973	1126.5800	1126.5731	6.19	1	11	2.7	4	3188
	R.APGVQTPVIVR.F		3		568.8452	1135.6759	1135.6714	3.97	0	28	0.034	1	3296
	R.YPIPSATLTGR.R	U	2		588.3283	1174.6421	1174.6346	6.35	0	44	0.0016	1	3841
	R.DEEVDYFPSR.Y	U	1		628.7800	1255.5454	1255.5357	7.72	0	32	0.013	1	4855
	K.FHWKPTCGVK.S		1		630.3248	1258.6351	1258.6281	5.56	0	26	0.1	1	4895
	K.FHWKPTCGVK.S		1		420.5524	1258.6353	1258.6281	5.70	0	(16)	0.92	1	4896
	R.LGPNYLLLPPNAPK.C	U	3		753.9412	1505.8678	1505.8606	4.78	0	44	0.0005	1	8117
	K.FPDMVHSLKPNPK.S	U	1		755.4038	1508.7931	1508.7810	8.03	0	14	1.7	1	8151
	R.SIWLSYWSQADR.S	U	1		756.3710	1510.7275	1510.7205	4.67	0	56	9.3e-005	1	8163
	K.FPD->M<-VHSLKPNPK.S	U	1	Oxidation (M)	763.3996	1524.7846	1524.7759	5.75	0	(1)	45	10	8276
	R.GPILLEDYHLVEK.L	U	4		763.4177	1524.8209	1524.8188	1.39	0	48	0.00056	1	8278
	K.TWPEDIVPLQPVGR.M	U	2		803.9382	1605.8618	1605.8515	6.41	0	54	0.00018	1	9171
	R.HMDGSGVNTYTLVNR.A	U	2		832.4012	1662.7878	1662.7784	5.65	0	50	0.00064	1	9747
	R.DGMKFPDMVHSLKPNPK.S	U	1		970.9973	1939.9801	1939.9648	7.86	1	18	0.72	1	11939
	R.EGNWDLVGNNFPVFFIR.D	U	1		1012.5165	2023.0185	2022.9952	11.5	0	14	2.1	1	12560
LOC_Os04g16740.1	protein|ATP synthase subunit alpha, putative, expressed	55687	198	18(7)	12(5)	0.58	24%
	Peptide	Unique	Matches	Modification	Observed	Mr(expt)	Mr(calc)	ppm	Miss	Score	Expect	Rank	Query
	R.ELIIGDR.Q		1		408.2367	814.4588	814.4548	4.81	0	27	0.1	1	319
	R.VVQVGDGIAR.I	U	1		507.2931	1012.5716	1012.5666	4.95	0	2	19	2	1782
	K.EAIQEQLER.F		1		558.2914	1114.5682	1114.5618	5.74	0	23	0.28	1	2999
	R.LIESPAPGIISR.R	U	2		626.8696	1251.7247	1251.7187	4.83	0	52	0.00011	1	4800
	R.VINALAKPIDGR.G	U	2		633.8834	1265.7523	1265.7455	5.33	0	49	0.00016	1	5016
	K.TAVATDTILNQK.G	U	2		637.8559	1273.6972	1273.6878	7.44	0	46	0.00094	1	5141
	K.TFTEEAEILLK.E		1		647.3534	1292.6923	1292.6864	4.64	0	14	1.3	1	5391
	R.IAQIPVSEAYLGR.V	U	1		708.9019	1415.7893	1415.7772	8.51	0	1	24	8	6996
	R.EAYPGDVFYLHSR.L	U	3		777.3785	1552.7425	1552.7310	7.40	0	61	2.9e-005	1	8606
	K.DTKPQFQEIISSSK.T	U	1		804.4239	1606.8333	1606.8202	8.16	0	19	0.57	1	9184
	K.HLKDTKPQFQEIISSSK.T	U	1		662.6993	1985.0760	1985.0582	8.99	1	48	0.00088	1	12291
	K.HLKDTKPQFQEIISSSK.T	U	1		993.5494	1985.0843	1985.0582	13.2	1	(14)	1.9	1	12292
	R.VINALAKPIDGRGEIVASESR.L	U	1		732.4161	2194.2266	2194.2069	8.96	1	6	3.1	1	13492
LOC_Os03g61260.1	protein|ribosomal L18p/L5e family protein, putative, expressed	18243	195	9(9)	4(4)	1.34	24%
	Peptide	Unique	Matches	Modification	Observed	Mr(expt)	Mr(calc)	ppm	Miss	Score	Expect	Rank	Query
	K.HLYAQVIDDTK.S	U	2		651.8381	1301.6616	1301.6616	0.02	0	63	2.6e-005	1	5505
	K.SCTLVSASTMHK.S	U	2		661.3199	1320.6253	1320.6166	6.62	0	39	0.0037	1	5796
	K.DLEYSAGPTVEVAQK.I	U	3		803.9061	1605.7976	1605.7886	5.59	0	57	9.5e-005	1	9160
	K.SLSKDLEYSAGPTVEVAQK.I	U	1		1011.5269	2021.0393	2021.0317	3.77	1	(32)	0.03	1	12547
	K.SLSKDLEYSAGPTVEVAQK.I	U	1		674.6902	2021.0489	2021.0317	8.53	1	33	0.018	1	12549
LOC_Os09g30412.1	protein|heat shock protein, putative, expressed	80435	194	13(6)	10(5)	0.38	19%
	Peptide	Unique	Matches	Modification	Observed	Mr(expt)	Mr(calc)	ppm	Miss	Score	Expect	Rank	Query
	K.RAPFDLFDTR.K		3		619.3232	1236.6319	1236.6251	5.50	1	11	2.8	1	4601
	K.SDLVNNLGTIAR.S		1		636.8532	1271.6917	1271.6834	6.60	0	75	3e-006	1	5093
	K.VIKEVLGDKVEK.V		1		678.9131	1355.8116	1355.8024	6.81	2	44	0.00054	1	6267
	K.GIVDSEDLPLNISR.E		1		764.4089	1526.8033	1526.7940	6.10	0	24	0.15	1	8301
	K.SLTNDWEEHLAVK.H		1		771.3912	1540.7679	1540.7522	10.2	0	28	0.073	2	8476
	R.ELISNSSDALDKIR.F		1		780.9192	1559.8238	1559.8155	5.36	1	32	0.034	1	8690
	K.SGDELTSLKDYVTR.M		2		792.4055	1582.7964	1582.7839	7.90	1	83	1.8e-007	1	8930
	K.ASNTLSIIDSGVGMTK.S	U	1		797.4164	1592.8183	1592.8080	6.50	0	41	0.0032	1	9017
	K.LDAQPELFIHIVPDK.A		1		867.9789	1733.9433	1733.9352	4.68	0	18	0.61	1	10336
	R.KPEEITKEEYAAFYK.S		1		923.4732	1844.9319	1844.9196	6.67	1	9	6.5	1	11238
LOC_Os11g14220.1	protein|tubulin/FtsZ domain containing protein, putative, expressed	50390	182	11(3)	6(3)	0.29	19%
	Peptide	Unique	Matches	Modification	Observed	Mr(expt)	Mr(calc)	ppm	Miss	Score	Expect	Rank	Query
	K.EIVDLCLDR.I	U	2		566.7916	1131.5686	1131.5594	8.10	0	26	0.12	1	3245
	K.YMACCLMYR.G	U	1		634.2610	1266.5074	1266.5018	4.48	0	(8)	0.47	1	5017
	K.YMACCL->M<-YR.G	U	1	Oxidation (M)	642.2607	1282.5068	1282.4967	7.90	0	9	0.2	1	5263
	R.SLDIERPTYTNLNR.L	U	2		846.4454	1690.8762	1690.8638	7.32	0	31	0.038	1	9970
	R.AVFVDLEPTVIDEVR.T	U	1		851.4617	1700.9088	1700.8985	6.04	0	65	1.4e-005	1	10063
	K.TVGGGDDAFNTFFSETGAGK.H	U	1		989.4483	1976.8820	1976.8752	3.44	0	134	7.6e-013	1	12221
	R.QLFHPEQLISGKEDAANNFAR.G	U	1		1193.1079	2384.2013	2384.1873	5.87	1	(15)	1.2	1	14195
	R.QLFHPEQLISGKEDAANNFAR.G	U	2		795.7412	2384.2018	2384.1873	6.09	1	23	0.2	1	14196
LOC_Os11g13890.1	protein|chlorophyll A-B binding protein, putative, expressed	30379	181	7(3)	5(2)	0.37	26%
	Peptide	Unique	Matches	Modification	Observed	Mr(expt)	Mr(calc)	ppm	Miss	Score	Expect	Rank	Query
	R.IFLPEGLLDR.S	U	1		586.8408	1171.6670	1171.6601	5.87	0	48	0.00089	1	3800
	K.YQAYELIHAR.W	U	1		632.3314	1262.6482	1262.6407	5.89	0	30	0.055	1	4972
	K.FGANCGPEAVWFK.T	U	2		741.8486	1481.6827	1481.6762	4.41	0	15	0.85	1	7817
	K.HLSDPFGNNLLTVISGAAER.T	U	1		704.3734	2110.0984	2110.0807	8.39	0	(71)	3.1e-006	1	13095
	K.HLSDPFGNNLLTVISGAAER.T	U	1		1056.0566	2110.0987	2110.0807	8.54	0	111	2.6e-010	1	13096
	K.LHPGGPFDPLGLASDPDQAALLK.V	U	1		1165.1190	2328.2235	2328.2114	5.19	0	5	11	1	14041
LOC_Os12g17910.1	protein|T-complex protein, putative, expressed	61150	180	26(11)	16(8)	0.52	37%
	Peptide	Unique	Matches	Modification	Observed	Mr(expt)	Mr(calc)	ppm	Miss	Score	Expect	Rank	Query
	K.LSGGVAVIK.V		3		422.2706	842.5266	842.5226	4.79	0	12	2.6	4	482
	K.EILPILEK.T	U	1		477.7995	953.5844	953.5797	4.92	0	6	2.1	3	1126
	K.VVNDGVTIAR.A		1		522.2993	1042.5841	1042.5771	6.69	0	1	39	1	2157
	K.LANAVGVTLGPR.G	U	3		584.3496	1166.6845	1166.6772	6.34	0	29	0.017	1	3731
	R.NVVLDEYGSPK.V	U	1		610.8162	1219.6178	1219.6085	7.63	0	36	0.015	1	4424
	K.APVAEPAEGTLTV.-	U	1		627.8362	1253.6578	1253.6503	5.96	0	3	15	1	4831
	K.VGAATETELEDR.Q		2		645.8165	1289.6184	1289.6099	6.57	0	67	7.5e-006	1	5357
	R.GYISPQFVTNLEK.S	U	1		748.3970	1494.7794	1494.7718	5.05	0	45	0.0014	1	7961
	K.ELSETDSIYDTEK.L	U	2		765.3503	1528.6860	1528.6780	5.21	0	38	0.0032	1	8323
	K.YENLIEAGVIDPAK.V	U	1		766.4097	1530.8049	1530.7929	7.82	0	1	41	1	8356
	K.TNDSAGDGTTTASVLAR.E		3		818.8979	1635.7812	1635.7700	6.85	0	35	0.012	1	9468
	K.LGLLSVTSGANPVSLKK.G	U	2		842.5084	1683.0022	1682.9931	5.41	1	7	1.3	1	9907
	R.AIELYDPMENAGAALIR.E	U	1		923.9788	1845.9431	1845.9294	7.40	0	13	2.3	1	11249
	R.AIELYDP->M<-ENAGAALIR.E	U	1	Oxidation (M)	931.9739	1861.9333	1861.9243	4.82	0	(9)	5.9	1	11397
	K.ELSETDSIYDTEKLAER.I	U	1		999.9845	1997.9544	1997.9429	5.78	1	33	0.014	1	12392
	K.ALVAPASLIAHNAGVEGEVVVEK.I	U	1		758.4254	2272.2544	2272.2427	5.17	0	7	3.4	1	13887
	R.KVTIHQTTTTLIADAASKDEIQAR.V	U	1		871.1454	2610.4145	2610.3977	6.45	2	40	0.0019	1	14752
LOC_Os12g10570.1	protein|ATP synthase subunit beta, putative, expressed	44140	179	22(5)	11(4)	0.66	40%
	Peptide	Unique	Matches	Modification	Observed	Mr(expt)	Mr(calc)	ppm	Miss	Score	Expect	Rank	Query
	K.VVDLLAPYRR.G		1		601.3592	1200.7039	1200.6979	5.06	1	3	9.8	1	4209
	R.AVAMSATDGLMR.G		1		611.8038	1221.5930	1221.5846	6.90	0	35	0.014	1	4430
	R.AVAMSATDGL->M<-R.G		1	Oxidation (M)	619.7981	1237.5816	1237.5795	1.75	0	(12)	1.6	1	4608
	R.AVA->M<-SATDGL->M<-R.G		1	2 Oxidation (M)	627.7966	1253.5786	1253.5744	3.34	0	(12)	1.5	1	4822
	K.AHGGVSVFGGVGER.T		1		664.8441	1327.6737	1327.6633	7.80	0	15	1	1	5870
	R.IVGNEHYETAQR.V		1		472.9024	1415.6855	1415.6793	4.36	0	2	20	1	6991
	R.VGLTALTMAEYFR.D		1		736.3880	1470.7614	1470.7541	5.01	0	6	15	1	7676
	K.TVLIMELINNIAK.A		1		736.4311	1470.8476	1470.8479	-0.22	0	(5)	5.3	1	7680
	K.TVLI->M<-ELINNIAK.A		1	Oxidation (M)	744.4347	1486.8548	1486.8429	8.05	0	10	3	2	7865
	K.VALVYGQMNEPPGAR.M		3		801.4143	1600.8141	1600.8031	6.82	0	21	0.36	1	9117
	K.VALVYGQ->M<-NEPPGAR.M		3	Oxidation (M)	809.4108	1616.8070	1616.7981	5.52	0	(9)	8.3	1	9283
	R.TNPTTSRPGVSTIEEK.S		2		858.9448	1715.8750	1715.8690	3.49	0	38	0.01	1	10194
	K.GIYPAVDPLDSTSTMLQPR.I		1		1031.0309	2060.0472	2060.0248	10.9	0	64	2e-005	1	12789
	K.GIYPAVDPLDSTST->M<-LQPR.I		1	Oxidation (M)	1039.0225	2076.0304	2076.0198	5.11	0	(27)	0.08	1	12889
	R.GMEVIDTGAPLSVPVGGATLGR.I		1		1049.0618	2096.1090	2096.0936	7.34	0	79	3.9e-007	1	13012
	R.G->M<-EVIDTGAPLSVPVGGATLGR.I		1	Oxidation (M)	1057.0590	2112.1034	2112.0885	7.02	0	(73)	2.3e-006	1	13115
	R.MPSAVGYQPTLSTEMGSLQER.I		1		1141.5485	2281.0824	2281.0719	4.61	0	25	0.19	1	13908
LOC_Os03g37970.1	protein|ribosomal protein L13, putative, expressed	24056	172	4(3)	3(2)	0.30	20%
	Peptide	Unique	Matches	Modification	Observed	Mr(expt)	Mr(calc)	ppm	Miss	Score	Expect	Rank	Query
	R.GFTLEELK.A		1		468.7582	935.5019	935.4964	5.86	0	8	4.9	1	987
	R.SLEGLQANVQR.L		2		607.8306	1213.6467	1213.6415	4.31	0	84	1.9e-007	1	4412
	K.AGDSTAEELATATQVQGDYMPIAR.G	U	1		1248.0935	2494.1725	2494.1646	3.17	0	107	5.1e-010	1	14451
LOC_Os03g10340.1	protein|40S ribosomal protein S3a, putative, expressed	29880	170	12(4)	9(4)	0.53	40%
	Peptide	Unique	Matches	Modification	Observed	Mr(expt)	Mr(calc)	ppm	Miss	Score	Expect	Rank	Query
	K.LMEVHGDYAK.E	U	1		581.7847	1161.5548	1161.5488	5.13	0	21	0.35	1	3649
	R.TCYAQASQIR.Q		2		599.2900	1196.5654	1196.5608	3.86	0	35	0.017	1	4147
	K.FIPEVIGKEIEK.A		1		701.4070	1400.7995	1400.7915	5.74	1	9	3	1	6795
	K.ATSSIFPLQNVFVR.K	U	2		789.9415	1577.8684	1577.8566	7.48	0	68	5.6e-006	1	8881
	K.MVEIMANQASSCDLK.E	U	1		848.8959	1695.7773	1695.7630	8.46	0	1	21	1	10007
	K.LMEVHGDYAKEDIGTK.L	U	1		903.4436	1804.8726	1804.8665	3.39	1	10	3.1	1	10922
	K.LDRPAEDEAMAGQEVAAAE.-	U	1		986.9554	1971.8963	1971.8843	6.08	0	4	7.9	1	12188
	R.VFEVSLADLQNDEDQAYR.K		1		1056.5021	2110.9896	2110.9807	4.21	0	92	1.8e-008	1	13098
	R.VFEVSLADLQNDEDQAYRK.I		1		747.3669	2239.0788	2239.0757	1.40	1	(6)	13	1	13718
	R.VFEVSLADLQNDEDQAYRK.I		1		1120.5485	2239.0824	2239.0757	2.99	1	49	0.00058	1	13719
LOC_Os02g07060.1	protein|tubulin/FtsZ domain containing protein, putative, expressed	50700	169	15(5)	10(5)	0.37	24%
	Peptide	Unique	Matches	Modification	Observed	Mr(expt)	Mr(calc)	ppm	Miss	Score	Expect	Rank	Query
	K.LAVNLIPFPR.L		1		570.3536	1138.6926	1138.6862	5.58	0	45	0.00025	1	3339
	R.FPGQLNSDLR.K		1		573.7993	1145.5841	1145.5829	1.02	0	1	85	1	3422
	R.KLAVNLIPFPR.L		2		634.4006	1266.7867	1266.7812	4.34	1	69	5.9e-007	1	5045
	R.FPGQLNSDLRK.L		3		637.8504	1273.6862	1273.6779	6.58	1	15	1.4	1	5136
	K.YSGDSDLQLER.I	U	1		641.8008	1281.5871	1281.5837	2.68	0	71	1.4e-006	1	5245
	R.AVL->M<-DLEPGTMDSVR.S		1	Oxidation (M)	825.4021	1648.7896	1648.7800	5.82	0	(2)	20	1	9602
	R.AVLMDLEPGT->M<-DSVR.S		1	Oxidation (M)	825.4028	1648.7910	1648.7800	6.64	0	8	4.9	1	9603
	K.NSSYFVEWIPNNVK.S		1		848.9245	1695.8344	1695.8257	5.19	0	32	0.044	1	10009
	R.ALTVPELTQQMWDAK.N		1		865.9477	1729.8808	1729.8709	5.74	0	42	0.0029	1	10316
	R.ALTVPELTQQ->M<-WDAK.N		1	Oxidation (M)	873.9445	1745.8744	1745.8658	4.90	0	(18)	0.81	1	10436
	K.FWEVICDEHGIDHTGK.Y	U	1		971.9479	1941.8813	1941.8680	6.88	0	3	15	1	11952
	K.GHYTEGAELIDSVLDVVRK.E		1		701.0433	2100.1080	2100.0851	10.9	1	20	0.41	1	13047
LOC_Os01g05610.1	protein|Core histone H2A/H2B/H3/H4 domain containing protein, putative, expressed	16520	167	14(6)	3(3)	1.11	22%
	Peptide	Unique	Matches	Modification	Observed	Mr(expt)	Mr(calc)	ppm	Miss	Score	Expect	Rank	Query
	R.LVLPGELAK.H	U	4		470.2999	938.5852	938.5800	5.48	0	36	0.0023	1	1005
	K->.<-QVHPDIGISSK.A	U	2	Gln->pyro-Glu (N-term Q)	582.3103	1162.6060	1162.5983	6.71	0	(50)	0.00066	1	3669
	K.QVHPDIGISSK.A	U	4		590.8231	1179.6317	1179.6248	5.85	0	55	0.00011	1	3899
	K.AMSIMNSFINDIFEK.L	U	1		880.4316	1758.8487	1758.8320	9.48	0	55	0.00016	1	10527
	K.AMSI->M<-NSFINDIFEK.L	U	1	Oxidation (M)	888.4279	1774.8413	1774.8270	8.07	0	(15)	1.1	1	10699
	K.A->M<-SIMNSFINDIFEK.L	U	1	Oxidation (M)	888.4294	1774.8443	1774.8270	9.78	0	(15)	1.2	1	10700
	K.A->M<-SI->M<-NSFINDIFEK.L	U	1	2 Oxidation (M)	896.4232	1790.8319	1790.8219	5.59	0	(16)	0.7	1	10826
LOC_Os12g38000.1	protein|60S ribosomal protein L8, putative, expressed	28460	166	11(5)	5(3)	0.56	31%
	Peptide	Unique	Matches	Modification	Observed	Mr(expt)	Mr(calc)	ppm	Miss	Score	Expect	Rank	Query
	R.SLDFGER.N	U	1		412.2034	822.3922	822.3872	6.17	0	2	17	1	347
	K.GVVTDIIHDPGR.G	U	3		639.8479	1277.6812	1277.6728	6.60	0	57	8.3e-005	1	5189
	R.SVPEGAVVCNVEHHVGDR.G	U	1		654.3195	1959.9366	1959.9221	7.36	0	61	3.8e-005	1	12072
	R.SVPEGAVVCNVEHHVGDR.G	U	2		980.9756	1959.9366	1959.9221	7.40	0	(51)	0.00039	1	12073
	R.ASGDYAIVISHNPDNGTSR.I	U	2		987.4747	1972.9349	1972.9239	5.59	0	39	0.0048	1	12204
	R.GVAMNPVEHPHGGGNHQHIGHASTVR.R	U	1		899.4423	2695.3051	2695.2899	5.67	0	24	0.18	1	14973
	R.GVAMNPVEHPHGGGNHQHIGHASTVR.R	U	1		674.8348	2695.3100	2695.2899	7.48	0	(4)	18	1	14974
LOC_Os05g23740.1	protein|DnaK family protein, putative, expressed	73676	164	12(5)	8(5)	0.30	16%
	Peptide	Unique	Matches	Modification	Observed	Mr(expt)	Mr(calc)	ppm	Miss	Score	Expect	Rank	Query
	K.LDCPAIGK.Q		3		437.2267	872.4389	872.4426	-4.16	0	4	12	7	634
	K.ELGDKVPGDVK.G	U	1		578.8164	1155.6183	1155.6136	4.08	1	10	3	1	3561
	R.QAVVNPENTFFSVK.R		1		790.4136	1578.8126	1578.8042	5.30	0	41	0.0036	1	8888
	K.AVITVPAYFNDSQR.T	U	2		790.9117	1579.8088	1579.7995	5.92	0	24	0.16	1	8903
	R.AKFEELCSDLLDR.L	U	2		798.3901	1594.7656	1594.7661	-0.30	1	50	0.00047	1	9046
	R.IINEPTAASLAYGFEK.K		1		862.4525	1722.8903	1722.8828	4.37	0	84	1.6e-007	1	10249
	K.LTELKDAVAGGSTQTMK.D	U	1		875.4591	1748.9035	1748.8978	3.26	1	37	0.0083	1	10454
	K.KQDITITGASTLPKDEVEK.M	U	1		1037.0636	2072.1126	2072.1001	6.06	2	45	0.0019	1	12869
LOC_Os03g52840.1	protein|serine hydroxymethyltransferase, mitochondrial precursor, putative, expressed	56551	163	12(4)	8(4)	0.25	22%
	Peptide	Unique	Matches	Modification	Observed	Mr(expt)	Mr(calc)	ppm	Miss	Score	Expect	Rank	Query
	K.SAVLFRPK.L	U	2		459.2838	916.5531	916.5494	4.04	0	8	2.5	1	882
	R.MGTPALTSR.G	U	1		467.2484	932.4822	932.4749	7.79	0	8	9.9	1	941
	K.LIVAGASAYAR.L	U	2		546.3181	1090.6217	1090.6135	7.54	0	7	5.3	1	2700
	K.NTVPGDVSAMVPGGIR.M	U	2		785.4117	1568.8088	1568.7981	6.83	0	60	3.1e-005	1	8773
	K.NTVPGDVSA->M<-VPGGIR.M	U	1	Oxidation (M)	793.4103	1584.8061	1584.7930	8.27	0	(2)	33	1	8955
	R.LDESTGLIDYDQMEK.S	U	1		878.9051	1755.7956	1755.7873	4.76	0	58	6.7e-005	1	10514
	K.GYELVSGGTDNHLVLVNLK.S	U	1		1014.5480	2027.0814	2027.0688	6.23	0	69	8.1e-006	1	12585
	R.YYGGNEYIDMAESLCQK.R	U	1		1020.9411	2039.8676	2039.8604	3.53	0	22	0.058	1	12676
	K.QLNAPLEEVDPEIADIIEHEK.A	U	1		801.4117	2401.2132	2401.2012	4.99	0	43	0.0021	1	14247
LOC_Os02g57260.1	protein|3-ketoacyl-CoA thiolase, peroxisomal precursor, putative, expressed	47370	163	11(7)	8(6)	0.50	30%
	Peptide	Unique	Matches	Modification	Observed	Mr(expt)	Mr(calc)	ppm	Miss	Score	Expect	Rank	Query
	R.GDSVDQFSNVR.H	U	1		612.2902	1222.5658	1222.5578	6.48	0	4	10	1	4437
	K.FKDEIVPVPTK.I	U	3		636.8673	1271.7199	1271.7125	5.83	1	48	0.001	1	5099
	R.AAAFYAGVPENVPVR.T	U	2		780.9173	1559.8200	1559.8096	6.69	0	43	0.0026	1	8689
	R.TSAYGDDVVVVAAYR.T	U	1		793.4012	1584.7878	1584.7784	5.94	0	14	1.7	1	8953
	K.AQDCLLPMGITSENVAHR.Y	U	1		1006.4933	2010.9720	2010.9615	5.23	0	33	0.022	1	12469
	K.INPGEIGDIVVGTVLGPGSQR.A	U	1		1039.5739	2077.1331	2077.1168	7.87	0	55	7.3e-005	1	12896
	K.KVVISVDDGIRPGTTASGLAK.L	U	1		1042.5972	2083.1798	2083.1637	7.71	1	32	0.0079	1	12938
	R.SFAAVGVDPAVMGVGPAVAIPAAVK.S	U	1		1147.6404	2293.2662	2293.2504	6.87	0	45	0.00048	1	13952
LOC_Os04g39700.1	protein|60S ribosomal protein L6, putative, expressed	24613	161	10(7)	6(4)	0.89	22%
	Peptide	Unique	Matches	Modification	Observed	Mr(expt)	Mr(calc)	ppm	Miss	Score	Expect	Rank	Query
	K.SGLLLVTGPFK.I	U	1		566.3456	1130.6766	1130.6700	5.89	0	44	0.00043	1	3232
	K.FYPADDVKPR.Q		4		604.3129	1206.6113	1206.6033	6.62	0	51	0.00035	1	4294
	K.KTEGELFETEK.E		1		655.8315	1309.6485	1309.6401	6.41	1	33	0.023	1	5624
	R.SSITPGTVLILLAGR.F	U	1		749.4587	1496.9028	1496.8926	6.80	0	10	0.6	1	7988
	K.TEGELFETEKEATK.N		1		806.3912	1610.7678	1610.7675	0.17	1	16	1.1	1	9214
	K.KTEGELFETEKEATK.N		1		870.4429	1738.8713	1738.8625	5.08	2	68	8.6e-006	1	10362
	K.KTEGELFETEKEATK.N		1		580.6321	1738.8746	1738.8625	6.97	2	(33)	0.025	1	10363
LOC_Os03g59310.1	protein|ribosomal protein, putative, expressed	30185	161	14(4)	10(4)	0.52	39%
	Peptide	Unique	Matches	Modification	Observed	Mr(expt)	Mr(calc)	ppm	Miss	Score	Expect	Rank	Query
	K.LSVVPVRR.G		1		463.3040	924.5934	924.5869	7.08	1	1	2.8	1	896
	R->.<-QEEEKWVPVTK.L		1	Gln->pyro-Glu (N-term Q)	678.3480	1354.6815	1354.6769	3.40	1	13	2.1	1	6245
	R.QEEEKWVPVTK.L		1		686.8631	1371.7116	1371.7034	6.00	1	(0)	54	1	6405
	K.TYGFLTPDFWR.D		1		701.8466	1401.6787	1401.6718	4.95	0	4	21	1	6796
	K.IEEIYLHSLPVK.E		1		720.9133	1439.8121	1439.8024	6.75	0	10	2.9	1	7334
	K.EHQIVETLVPGLK.D	U	1		731.9210	1461.8274	1461.8191	5.64	0	2	14	1	7586
	K.VLQFAGIEDVFTSSR.G		1		834.9436	1667.8726	1667.8519	12.4	0	75	1.2e-006	1	9780
	K.AFVVVGDNNGHVGLGVK.C	U	2		841.4601	1680.9056	1680.8948	6.44	0	5	16	1	9895
	K.SPFQEYTDLLAKPTK.A	U	1		869.4648	1736.9151	1736.8985	9.58	0	84	1.6e-007	1	10355
	K.KVLQFAGIEDVFTSSR.G		1		898.9843	1795.9541	1795.9469	4.02	1	55	0.00025	1	10871
	K.EHQIVETLVPGLKDEVMK.I	U	1		689.0406	2064.0999	2064.0925	3.60	1	(21)	0.23	1	12828
	K.EHQIVETLVPGLKDEVMK.I	U	1		1033.0604	2064.1063	2064.0925	6.67	1	29	0.031	1	12829
	K.EHQIVETLVPGLKDEV->M<-K.I	U	1	Oxidation (M)	1041.0555	2080.0965	2080.0874	4.37	1	(14)	1.5	1	12910
LOC_Os11g47970.1	protein|AAA-type ATPase family protein, putative, expressed	52394	160	11(4)	10(4)	0.28	28%
	Peptide	Unique	Matches	Modification	Observed	Mr(expt)	Mr(calc)	ppm	Miss	Score	Expect	Rank	Query
	K.VPLILGIWGGK.G	U	1		576.8633	1151.7121	1151.7067	4.74	0	28	0.029	1	3508
	R.YREAADIIKK.G	U	1		603.8473	1205.6800	1205.6768	2.70	2	1	36	1	4284
	K.SFQCELVFAK.M	U	1		614.8100	1227.6054	1227.5958	7.86	0	9	7.7	1	4493
	R.TDNVPDEDIVK.I	U	2		622.8070	1243.5995	1243.5932	5.03	0	9	4.1	1	4692
	K.FYWAPTRDDR.V	U	1		663.8184	1325.6222	1325.6153	5.20	1	17	0.75	1	5853
	R.KWVSDTGVENIGKR.L	U	1		794.9314	1587.8482	1587.8369	7.15	2	1	26	1	8985
	K.GLAYDISDDQQDITR.G		1		855.4046	1708.7946	1708.7904	2.48	0	59	6.4e-005	1	10135
	K.MCCLFINDLDAGAGR.M	U	1		856.8860	1711.7575	1711.7480	5.56	0	45	0.00041	1	10155
	K.IVDSFPGQSIDFFGALR.A	U	1		934.9863	1867.9580	1867.9469	5.95	0	2	28	1	11454
	R.VPIIVTGNDFSTLYAPLIR.D	U	1		1045.0966	2088.1786	2088.1619	7.97	0	98	1.6e-009	1	12974
LOC_Os03g56670.1	protein|photosystem I reaction center subunit III, chloroplast precursor, putative, expressed	24922	156	6(4)	4(3)	0.65	24%
	Peptide	Unique	Matches	Modification	Observed	Mr(expt)	Mr(calc)	ppm	Miss	Score	Expect	Rank	Query
	R.GFIWPVAAYR.E	U	1		590.3217	1178.6288	1178.6237	4.34	0	45	0.0023	1	3891
	R.EIIIDVELAVK.L	U	1		621.3674	1240.7202	1240.7278	-6.16	0	2	16	8	4653
	K.YAPDSAPALAINATIEK.T	U	2		872.9645	1743.9145	1743.9043	5.88	0	29	0.051	1	10417
	K.FGLLCGADGLPHLIVSGDQR.H	U	1		1063.0527	2124.0909	2124.0786	5.78	0	110	5.2e-010	1	13194
	K.FGLLCGADGLPHLIVSGDQR.H	U	1		709.0386	2124.0939	2124.0786	7.18	0	(46)	0.0012	1	13195
LOC_Os04g16770.1	protein|photosynthetic reaction center protein, putative, expressed	39052	150	5(5)	3(3)	0.38	11%
	Peptide	Unique	Matches	Modification	Observed	Mr(expt)	Mr(calc)	ppm	Miss	Score	Expect	Rank	Query
	R.ANLGMEVMHER.N	U	2		643.8062	1285.5979	1285.5907	5.58	0	35	0.0062	1	5298
	R.VINTWADIINR.A	U	1		657.8643	1313.7141	1313.7092	3.75	0	74	1.9e-006	1	5673
	R.ANLG->M<-EV->M<-HER.N	U	1	2 Oxidation (M)	659.8012	1317.5877	1317.5805	5.47	0	(26)	0.048	1	5734
	R.FGQEEETYNIVAAHGYFGR.L	U	1		1094.5149	2187.0152	2187.0021	5.99	0	85	1.2e-007	1	13472
LOC_Os02g18550.1	protein|40S ribosomal protein S3a, putative, expressed	29912	147	7(4)	5(4)	0.53	21%
	Peptide	Unique	Matches	Modification	Observed	Mr(expt)	Mr(calc)	ppm	Miss	Score	Expect	Rank	Query
	R.TCYAQASQIR.Q		2		599.2900	1196.5654	1196.5608	3.86	0	35	0.017	1	4147
	K.FIPEVIGKEIEK.S		1		701.4070	1400.7995	1400.7915	5.74	1	9	3	1	6795
	K.STSSIFPLQNVFIR.K	U	1		804.9465	1607.8784	1607.8671	6.99	0	44	0.001	1	9197
	R.VFEVSLADLQNDEDQAYR.K		1		1056.5021	2110.9896	2110.9807	4.21	0	92	1.8e-008	1	13098
	R.VFEVSLADLQNDEDQAYRK.V		1		747.3669	2239.0788	2239.0757	1.40	1	(6)	13	1	13718
	R.VFEVSLADLQNDEDQAYRK.V		1		1120.5485	2239.0824	2239.0757	2.99	1	49	0.00058	1	13719
LOC_Os03g08010.1	protein|elongation factor Tu, putative, expressed	49604	147	20(4)	10(2)	0.57	29%
	Peptide	Unique	Matches	Modification	Observed	Mr(expt)	Mr(calc)	ppm	Miss	Score	Expect	Rank	Query
	R.QTVAVGVIK.N	U	1		457.7893	913.5641	913.5597	4.87	0	23	0.26	1	861
	R.LPLQDVYK.I	U	1		488.2829	974.5512	974.5437	7.71	0	2	22	1	1363
	K.IGGIGTVPVGR.V	U	3		513.3111	1024.6076	1024.6030	4.58	0	15	0.47	2	1939
	K.YAWVLDKLK.A	U	1		568.3267	1134.6389	1134.6437	-4.25	1	5	8.5	1	3285
	K.FAELVTKIDR.R	U	1		596.3391	1190.6635	1190.6659	-1.98	1	1	23	1	4074
	K.YYCTVIDAPGHR.D	U	4		726.3422	1450.6699	1450.6663	2.45	0	23	0.25	1	7461
	K.YYCTVIDAPGHRDFIK.N	U	1		977.9862	1953.9579	1953.9407	8.78	1	19	0.55	1	12042
	K.MIPTKPMVVETFSEYPPLGR.F	U	1		1146.5968	2291.1790	2291.1694	4.22	0	43	0.0024	1	13949
	K.->M<-IPTKPMVVETFSEYPPLGR.F	U	1	Oxidation (M)	770.0660	2307.1761	2307.1643	5.12	0	(16)	1	1	13983
	K.->M<-IPTKPMVVETFSEYPPLGR.F	U	1	Oxidation (M)	1154.5957	2307.1768	2307.1643	5.44	0	(41)	0.0033	1	13984
	K.->M<-IPTKP->M<-VVETFSEYPPLGR.F	U	1	2 Oxidation (M)	1162.5935	2323.1725	2323.1592	5.70	0	(12)	2.6	1	14025
	K.->M<-IPTKP->M<-VVETFSEYPPLGR.F	U	1	2 Oxidation (M)	775.3983	2323.1731	2323.1592	5.99	0	(5)	14	1	14026
	R.VETGVLKPGMVVTFGPSGLTTEVK.S	U	1		1223.6728	2445.3311	2445.3189	4.99	0	72	1.5e-006	1	14353
	R.VETGVLKPG->M<-VVTFGPSGLTTEVK.S	U	1	Oxidation (M)	1231.6703	2461.3260	2461.3139	4.94	0	(38)	0.0036	1	14381
	K.SVEMHHEALQEALPGDNVGFNVK.N	U	1		841.0805	2520.2197	2520.2067	5.15	0	11	3.3	1	14516
LOC_Os08g03640.1	protein|60S acidic ribosomal protein P0, putative, expressed	34470	146	9(3)	8(3)	0.44	28%
	Peptide	Unique	Matches	Modification	Observed	Mr(expt)	Mr(calc)	ppm	Miss	Score	Expect	Rank	Query
	K.VGSSESALLAK.L	U	1		531.2979	1060.5811	1060.5764	4.46	0	0	48	5	2408
	K.GLRGDSIVLMGK.N	U	1		623.3568	1244.6991	1244.6911	6.41	1	24	0.18	1	4718
	K.LCQLLDEYTK.V	U	1		641.8253	1281.6361	1281.6275	6.72	0	34	0.024	1	5252
	K.GTVEIITPVELIK.K	U	1		706.4285	1410.8424	1410.8334	6.39	0	13	0.51	1	6931
	K.FAVAAPVAADSGAAAPSAAK.E	U	1		871.9645	1741.9144	1741.8999	8.34	0	2	36	1	10395
	K.VLIAVADNVGSNQLQEIR.K	U	1		970.0402	1938.0658	1938.0534	6.37	0	111	1.8e-010	1	11922
	K.VLIAVADNVGSNQLQEIRK.G	U	1		1034.0859	2066.1573	2066.1484	4.33	1	51	0.00014	1	12838
	K.VLIAVADNVGSNQLQEIRK.G	U	1		689.7280	2066.1623	2066.1484	6.72	1	(2)	10	1	12839
	K.FAVAAPVAADSGAAAPSAAKEEEKK.E	U	1		796.0857	2385.2354	2385.2175	7.49	2	3	18	1	14201
LOC_Os01g64640.1	protein|histone H3, putative, expressed	15316	143	9(5)	4(2)	0.49	17%
	Peptide	Unique	Matches	Modification	Observed	Mr(expt)	Mr(calc)	ppm	Miss	Score	Expect	Rank	Query
	R.KLPFQR.L		4		394.7439	787.4733	787.4704	3.64	1	41	0.003	1	178
	K.STELLIR.K		1		416.2520	830.4895	830.4861	4.07	0	18	1.2	1	401
	R.EIAQDFK.T	U	1		425.7210	849.4275	849.4232	5.00	0	7	8.6	1	529
	R.EIAQDFKTDLR.F	U	3		668.3519	1334.6893	1334.6830	4.72	1	72	2.7e-006	1	5974
LOC_Os11g07020.1	protein|fructose-bisphospate aldolase isozyme, putative, expressed	42208	142	9(3)	7(3)	0.25	26%
	Peptide	Unique	Matches	Modification	Observed	Mr(expt)	Mr(calc)	ppm	Miss	Score	Expect	Rank	Query
	K.IVDILTEQK.I		1		529.8058	1057.5971	1057.6019	-4.51	0	12	2.4	1	2345
	R.ATPEQVSDYTLK.L	U	2		676.3457	1350.6768	1350.6667	7.51	0	49	0.00064	1	6207
	R.GILAMDESNATCGK.R		1		733.8386	1465.6626	1465.6541	5.78	0	5	7.2	1	7628
	R.TVVSIPNGPSELAVK.E	U	2		755.9326	1509.8506	1509.8403	6.83	0	14	0.55	1	8160
	R.GILAMDESNATCGKR.L		1		811.8890	1621.7635	1621.7552	5.13	1	48	0.00052	1	9321
	K.GLVPLAGSNNESWCQGLDGLASR.E	U	1		1201.0863	2400.1580	2400.1492	3.69	0	97	7.3e-009	1	14244
	R.YAAISQDNGLVPIVEPEILLDGEHGIDR.T	U	1		1011.8621	3032.5645	3032.5455	6.29	0	24	0.14	1	15600
LOC_Os02g56960.1	protein|ribosomal protein, putative, expressed	15192	142	10(3)	4(2)	1.24	32%
	Peptide	Unique	Matches	Modification	Observed	Mr(expt)	Mr(calc)	ppm	Miss	Score	Expect	Rank	Query
	K.VMPAVIVR.Q	U	3		442.7757	883.5369	883.5313	6.30	0	39	0.0075	1	736
	K.GSAITGPIGK.E	U	1		450.7636	899.5127	899.5076	5.60	0	26	0.13	1	799
	K.V->M<-PAVIVR.Q	U	1	Oxidation (M)	450.7728	899.5311	899.5263	5.39	0	(15)	2	1	804
	K.KGKPDLRK.K	U	1		471.3013	940.5880	940.5818	6.67	2	2	15	2	1022
	R.MSLGLPVAATVNCADNTGAK.N	U	2		995.4949	1988.9752	1988.9659	4.65	0	(64)	1.8e-005	1	12321
	R.->M<-SLGLPVAATVNCADNTGAK.N	U	2	Oxidation (M)	1003.4947	2004.9748	2004.9609	6.97	0	82	3.1e-007	1	12431
LOC_Os02g18380.1	protein|60S ribosomal protein L27-3, putative, expressed	15740	141	4(3)	4(3)	0.79	33%
	Peptide	Unique	Matches	Modification	Observed	Mr(expt)	Mr(calc)	ppm	Miss	Score	Expect	Rank	Query
	K.AVILLQGR.Y		1		435.2844	868.5543	868.5494	5.60	0	36	0.0019	1	591
	K.DVASGGPDALATR.D	U	1		615.3128	1228.6111	1228.6048	5.12	0	86	1.5e-007	1	4503
	K.LVNFTHIMPTR.Y	U	1		664.8651	1327.7155	1327.7071	6.38	0	66	1.5e-005	1	5877
	R.DRPYGHCLVAGLAK.Y		1		778.9077	1555.8009	1555.7929	5.11	0	14	2.1	1	8640
LOC_Os08g23710.1	protein|ribosomal protein L7Ae, putative, expressed	29457	139	7(3)	5(2)	0.24	22%
	Peptide	Unique	Matches	Modification	Observed	Mr(expt)	Mr(calc)	ppm	Miss	Score	Expect	Rank	Query
	K.TASVLCLTTVK.N	U	1		596.8377	1191.6609	1191.6533	6.33	0	2	21	1	4084
	K.QFGIGGALPPKK.D	U	1		606.8635	1211.7124	1211.7026	8.03	1	1	17	2	4382
	K.LLAKEAAQRMT.-	U	2		616.3531	1230.6916	1230.6754	13.2	2	4	18	1	4545
	K.ANFNDKFDEVR.K	U	2		677.8262	1353.6379	1353.6313	4.87	1	77	5.3e-007	1	6235
	K.YGLNHVTYLIEQSK.A	U	1		832.9411	1663.8676	1663.8569	6.43	0	67	9.2e-006	1	9756
LOC_Os07g37550.1	protein|chlorophyll A-B binding protein, putative, expressed	28817	139	5(2)	3(2)	0.24	17%
	Peptide	Unique	Matches	Modification	Observed	Mr(expt)	Mr(calc)	ppm	Miss	Score	Expect	Rank	Query
	R.VDFKEPVWFK.A	U	3		647.8475	1293.6805	1293.6758	3.67	1	22	0.28	1	5409
	K.YLGPFSAQTPSYLR.G	U	1		800.4169	1598.8192	1598.8093	6.20	0	84	1.7e-007	1	9080
	R.GEFPGDYGWDTAGLSADPEAFAR.N	U	1		1215.0452	2428.0758	2428.0608	6.18	0	81	9.7e-008	1	14322
LOC_Os04g38600.1	protein|glyceraldehyde-3-phosphate dehydrogenase, putative, expressed	43902	137	6(4)	5(3)	0.34	16%
	Peptide	Unique	Matches	Modification	Observed	Mr(expt)	Mr(calc)	ppm	Miss	Score	Expect	Rank	Query
	K.VLITAPGK.G	U	1		399.7595	797.5045	797.5011	4.34	0	10	0.87	1	227
	K.AVALVLPNLK.G	U	1		519.3418	1036.6690	1036.6644	4.44	0	4	0.94	1	2088
	K.TLAEEVNQAFR.D	U	1		639.3313	1276.6480	1276.6411	5.41	0	32	0.039	1	5170
	R.VVDLADIVANQWK.-	U	1		735.9107	1469.8069	1469.7878	13.0	0	28	0.058	1	7668
	K.YDSTLGIFDADVKPVGDNAISVDGK.V	U	1		1298.6508	2595.2870	2595.2704	6.37	0	87	7.8e-008	1	14706
	K.YDSTLGIFDADVKPVGDNAISVDGK.V	U	1		866.1033	2595.2880	2595.2704	6.76	0	(62)	2.6e-005	1	14707
LOC_Os05g27940.1	protein|40S ribosomal protein S7, putative, expressed	22350	135	9(5)	8(4)	1.32	31%
	Peptide	Unique	Matches	Modification	Observed	Mr(expt)	Mr(calc)	ppm	Miss	Score	Expect	Rank	Query
	K.IFLDPK.E		1		366.7201	731.4257	731.4218	5.44	0	7	12	1	42
	K.DVVLVATR.R	U	1		436.7661	871.5177	871.5127	5.74	0	25	0.17	1	624
	K.AVIIYVPYR.L	U	1		547.3274	1092.6402	1092.6331	6.48	0	6	5.2	1	2725
	R.KAVIIYVPYR.L	U	1		611.3749	1220.7353	1220.7281	5.92	1	39	0.00074	1	4429
	K.LDTFSSVYRR.L	U	1		622.3270	1242.6395	1242.6357	3.08	1	4	14	1	4683
	K.FSGKDVVLVATR.R	U	1		646.3776	1290.7406	1290.7296	8.50	1	40	0.0024	1	5373
	R.TLTAVHDGILEDVVYPAEIVGK.R		1		780.4257	2338.2553	2338.2420	5.69	0	(41)	0.0032	1	14057
	R.TLTAVHDGILEDVVYPAEIVGK.R		1		1170.1364	2338.2581	2338.2420	6.89	0	68	3.6e-006	1	14058
	R.TLTAVHDGILEDVVYPAEIVGKR.V		1		832.4574	2494.3504	2494.3431	2.90	1	40	0.0019	1	14453
LOC_Os05g06310.1	protein|60S ribosomal protein L18-3, putative, expressed	21355	135	2(2)	2(2)	0.34	14%
	Peptide	Unique	Matches	Modification	Observed	Mr(expt)	Mr(calc)	ppm	Miss	Score	Expect	Rank	Query
	R.APLGENTVLLR.G	U	1		591.8486	1181.6827	1181.6768	5.00	0	69	3.6e-006	1	3931
	R.IVNAGGECLTFDQLALR.A	U	1		938.9892	1875.9638	1875.9513	6.70	0	93	2e-008	1	11509
LOC_Os06g02510.1	protein|ribosomal protein L13, putative, expressed	24096	134	5(3)	4(2)	0.48	26%
	Peptide	Unique	Matches	Modification	Observed	Mr(expt)	Mr(calc)	ppm	Miss	Score	Expect	Rank	Query
	R.GFTLEELK.A		1		468.7582	935.5019	935.4964	5.86	0	8	4.9	1	987
	R.SLEGLQANVQR.L		2		607.8306	1213.6467	1213.6415	4.31	0	84	1.9e-007	1	4412
	K.FAPTIGISVDHR.R	U	1		656.8578	1311.7010	1311.6935	5.71	0	14	3	1	5651
	K.AGDSTPEELATATQVQGDYMPITR.G	U	1		1276.1118	2550.2091	2550.1908	7.17	0	77	6.5e-007	1	14572
LOC_Os09g17740.1	protein|chlorophyll A-B binding protein, putative, expressed	28053	133	8(3)	5(2)	0.75	20%
	Peptide	Unique	Matches	Modification	Observed	Mr(expt)	Mr(calc)	ppm	Miss	Score	Expect	Rank	Query
	R.ELEVIHSR.W		1		491.7717	981.5289	981.5243	4.67	0	6	10	3	1430
	K.FGEAVWFK.A		1		492.2557	982.4967	982.4913	5.59	0	17	0.56	1	1445
	K.NRELEVIHSR.W		1		626.8432	1251.6718	1251.6683	2.79	1	63	2.5e-005	1	4795
	K.NRELEVIHSR.W		1		418.2316	1251.6730	1251.6683	3.69	1	(40)	0.0045	1	4797
	R.WA->M<-LGALGCVFPELLAR.N		1	Oxidation (M)	960.5015	1918.9884	1918.9797	4.50	0	57	0.00012	1	11796
	K.TAAKPKPAASSGSPWYGADR.V	U	2		673.3437	2017.0092	2017.0017	3.73	0	(25)	0.13	1	12496
	K.TAAKPKPAASSGSPWYGADR.V	U	1		1009.5190	2017.0234	2017.0017	10.8	0	26	0.14	1	12498
LOC_Os09g39960.1	protein|dynamin family protein, putative, expressed	69744	131	23(4)	19(3)	0.20	32%
	Peptide	Unique	Matches	Modification	Observed	Mr(expt)	Mr(calc)	ppm	Miss	Score	Expect	Rank	Query
	K.LDLMDK.G		1		367.6934	733.3722	733.3680	5.75	0	14	2.8	1	46
	R.KLPFDR.Y		4		388.2292	774.4439	774.4388	6.55	1	24	0.16	1	157
	R.YLSVQNVK.K	U	1		475.7733	949.5320	949.5233	9.20	0	3	14	1	1093
	K.SSVLESIVGR.D		1		523.7982	1045.5819	1045.5768	4.90	0	7	7.5	1	2208
	R.IPSITSLINK.T		1		543.3340	1084.6534	1084.6492	3.89	0	13	1.1	1	2613
	R.LVEAGLAYFK.G	U	1		555.8156	1109.6167	1109.6121	4.14	0	6	5.1	1	2941
	K.GTNALDVLEGR.A		2		572.8055	1143.5964	1143.5884	7.01	0	51	0.00038	1	3394
	R.NIASNVSQYIK.M	U	1		618.8372	1235.6599	1235.6510	7.22	0	3	15	3	4591
	K.ARIPSITSLINK.T		1		656.9056	1311.7967	1311.7874	7.11	1	8	1.7	1	5655
	R.LQYPWVGIVNR.S	U	1		672.8785	1343.7425	1343.7350	5.60	0	32	0.025	1	6085
	R.QEIADETDRVTGK.T	U	1		731.3641	1460.7137	1460.7107	2.08	1	3	20	2	7562
	K.GAHDYAEFLHLPK.T	U	1		749.3825	1496.7505	1496.7412	6.19	0	9	4.9	1	7981
	K.SARDEIDSVAWTR.-	U	1		753.3754	1504.7362	1504.7270	6.10	1	13	1.9	1	8087
	K.GPAEATVDAVHVVLR.D	U	1		767.4290	1532.8434	1532.8311	8.00	0	2	20	2	8378
	K.TIDELESELDTIGK.E	U	1		781.8968	1561.7790	1561.7723	4.32	0	20	0.69	1	8712
	R.AFDRVFKEHLDGGR.S	U	1		823.9324	1645.8502	1645.8325	10.8	2	0	42	2	9584
	R.EYFENSPDYAHLASK.M	U	1		885.8996	1769.7846	1769.7896	-2.82	0	11	1.3	1	10661
	K.LDLMDKGTNALDVLEGR.A		1		930.4839	1858.9532	1858.9458	3.97	1	85	1.6e-007	1	11377
	K.VGNNTNESNGSGSGSVTVDR.Y	U	1		975.9454	1949.8762	1949.8675	4.45	0	15	0.63	1	11986
LOC_Os01g41710.1	protein|chlorophyll A-B binding protein, putative, expressed	27592	131	6(4)	5(3)	0.58	20%
	Peptide	Unique	Matches	Modification	Observed	Mr(expt)	Mr(calc)	ppm	Miss	Score	Expect	Rank	Query
	R.ELEVIHSR.W		1		491.7717	981.5289	981.5243	4.67	0	6	10	3	1430
	K.FGEAVWFK.A		1		492.2557	982.4967	982.4913	5.59	0	17	0.56	1	1445
	K.NRELEVIHSR.W		1		626.8432	1251.6718	1251.6683	2.79	1	63	2.5e-005	1	4795
	K.NRELEVIHSR.W		1		418.2316	1251.6730	1251.6683	3.69	1	(40)	0.0045	1	4797
	K.SAAKPKPAASGSPWYGADR.V	U	1		639.6605	1915.9597	1915.9540	2.98	0	40	0.005	1	11772
	R.WA->M<-LGALGCVFPELLAR.N		1	Oxidation (M)	960.5015	1918.9884	1918.9797	4.50	0	57	0.00012	1	11796
LOC_Os01g14950.1	protein|importin subunit alpha, putative, expressed	58162	131	3(3)	2(2)	0.12	6%
	Peptide	Unique	Matches	Modification	Observed	Mr(expt)	Mr(calc)	ppm	Miss	Score	Expect	Rank	Query
	R.SPPIEEVIQSGVVPR.F	U	2		803.9468	1605.8791	1605.8726	4.05	0	90	5e-008	1	9175
	R.LVELLLHPSPSVLIPALR.T	U	1		984.1133	1966.2121	1966.1979	7.24	0	29	0.0015	1	12159
LOC_Os10g27190.1	protein|40S ribosomal protein S17, putative, expressed	16419	130	16(3)	6(2)	1.12	37%
	Peptide	Unique	Matches	Modification	Observed	Mr(expt)	Mr(calc)	ppm	Miss	Score	Expect	Rank	Query
	K.VLEEVSILPSK.R	U	2		607.3596	1212.7047	1212.6965	6.72	0	36	0.0075	1	4399
	R.MTLDFHTNKK.V	U	2		617.8190	1233.6234	1233.6176	4.70	1	24	0.22	1	4566
	K.VLEEVSILPSKR.L	U	2		685.4092	1368.8039	1368.7976	4.60	1	64	6.7e-006	1	6377
	K.KVLEEVSILPSKR.L	U	1		499.9748	1496.9026	1496.8926	6.71	2	5	2.1	1	7987
	R.NKVAGFTTHLMRR.I	U	1		765.9131	1529.8117	1529.8249	-8.59	2	3	18	2	8344
	R->.<-QQEVSAPTYSRPPYGGPR.R	U	4	Gln->pyro-Glu (N-term Q)	986.9871	1971.9596	1971.9439	7.95	0	24	0.16	1	12194
	R.QQEVSAPTYSRPPYGGPR.R	U	3		995.4971	1988.9796	1988.9704	4.61	0	(22)	0.32	1	12325
	R.QQEVSAPTYSRPPYGGPR.R	U	1		664.0006	1988.9800	1988.9704	4.81	0	(13)	2.5	1	12326
LOC_Os01g56140.1	protein|expressed protein	114001	129	11(3)	10(3)	0.12	13%
	Peptide	Unique	Matches	Modification	Observed	Mr(expt)	Mr(calc)	ppm	Miss	Score	Expect	Rank	Query
	R.IKSDLEKEK.A	U	1		545.3054	1088.5962	1088.6077	-10.59	2	9	6.7	2	2672
	K.LKEEIDSLR.A	U	1		551.8124	1101.6103	1101.6030	6.70	1	17	0.98	1	2822
	R.EAGFDEESLK.R	U	1		562.7597	1123.5048	1123.5033	1.37	0	1	12	1	3125
	K.LEHVAVELQK.L	U	1		583.3360	1164.6574	1164.6503	6.18	0	18	0.57	1	3697
	R.LNQEQAIALER.R	U	1		642.8527	1283.6908	1283.6833	5.80	0	81	3e-007	1	5278
	R.SQNLDLQLAELASK.E	U	1		765.4130	1528.8114	1528.8096	1.13	0	56	0.00012	1	8330
	R.KLDLSPVSTPISWVR.K	U	1		849.4876	1696.9605	1696.9512	5.51	1	51	0.0003	1	10017
	R.SLHDIDDREDQLRR.D	U	1		884.4437	1766.8728	1766.8660	3.86	2	1	49	1	10629
	R.SDELKEEEEKLLLHR.E	U	1		934.4962	1866.9779	1866.9686	4.95	2	(0)	40	1	11450
	R.SDELKEEEEKLLLHR.E	U	1		623.3337	1866.9792	1866.9686	5.66	2	25	0.13	1	11451
	R.SAGGVGGGGGGGGGSGGAAAGDDAIWSK.L	U	1		1095.4983	2188.9820	2188.9734	3.94	0	5	6	1	13482
LOC_Os08g03290.1	protein|glyceraldehyde-3-phosphate dehydrogenase, putative, expressed	36561	127	7(3)	7(3)	0.30	23%
	Peptide	Unique	Matches	Modification	Observed	Mr(expt)	Mr(calc)	ppm	Miss	Score	Expect	Rank	Query
	K.VVISAPSK.D		1		400.7495	799.4844	799.4803	5.08	0	8	5.9	1	232
	K.IGINGFGR.I		1		417.2376	832.4605	832.4555	6.02	0	1	25	1	413
	K.YDTVHGQWK.H		1		567.2743	1132.5340	1132.5302	3.41	0	9	3.8	1	3250
	K.AGIALNDNFVK.L		1		581.3201	1160.6257	1160.6190	5.82	0	31	0.052	1	3644
	R.AASFNIIPSSTGAAK.A		1		717.8865	1433.7585	1433.7514	4.96	0	12	3	1	7239
	R.VPTVDVSVVDLTVR.I		1		749.9324	1497.8503	1497.8403	6.68	0	61	2.5e-005	1	7992
	K.TLLLGEKPVTVFGIR.N	U	1		822.0039	1641.9933	1641.9818	7.00	0	80	3.2e-008	1	9546
LOC_Os07g37240.1	protein|chlorophyll A-B binding protein, putative, expressed	31387	127	7(5)	5(4)	0.65	19%
	Peptide	Unique	Matches	Modification	Observed	Mr(expt)	Mr(calc)	ppm	Miss	Score	Expect	Rank	Query
	R.IVARFGFGGGK.K	U	1		554.8135	1107.6124	1107.6189	-5.89	1	1	28	1	2903
	R.FRECELIHGR.W	U	1		658.8351	1315.6557	1315.6455	7.76	1	52	0.00025	1	5703
	R.FRECELIHGR.W	U	1		439.5595	1315.6566	1315.6455	8.43	1	(25)	0.1	1	5704
	K.STPFQPYTEVFGLQR.F	U	1		885.4506	1768.8867	1768.8784	4.66	0	73	1.7e-006	1	10646
	R.LYPGGSYFDPLGLASDPEK.K	U	1		1013.4990	2024.9834	2024.9731	5.06	0	43	0.002	1	12571
	R.LYPGGSYFDPLGLASDPEKK.E	U	1		718.6998	2153.0775	2153.0681	4.37	1	37	0.0072	1	13308
	R.LYPGGSYFDPLGLASDPEKK.E	U	1		1077.5469	2153.0792	2153.0681	5.17	1	(34)	0.014	1	13309
LOC_Os07g48490.2	protein|stress responsive protein, putative, expressed	39017	127	11(5)	7(4)	0.38	32%
	Peptide	Unique	Matches	Modification	Observed	Mr(expt)	Mr(calc)	ppm	Miss	Score	Expect	Rank	Query
	R.DSAVVLAPVNPK.D	U	2		605.3499	1208.6853	1208.6765	7.27	0	13	0.91	1	4319
	R.ANENYCLTVR.D	U	1		620.2940	1238.5735	1238.5713	1.71	0	39	0.0038	1	4613
	K.VKDGEGMPAFALVNK.A	U	2		788.4177	1574.8209	1574.8127	5.23	1	14	1.6	1	8848
	R.VFSAAGEDYCLTVR.N	U	1		794.3816	1586.7486	1586.7399	5.50	0	35	0.0088	1	8978
	K.IRDEEGYPAFALVNK.V	U	3		861.4518	1720.8890	1720.8784	6.16	1	71	3.3e-006	1	10238
	R.LNLDAFHGDKDHGGVR.D	U	1		875.9366	1749.8587	1749.8547	2.32	1	43	0.002	1	10463
	K.ILPWGPEAHSSSPGAATACTIGGVPVHTVR.V	U	1		1009.1880	3024.5421	3024.5240	6.00	0	2	25	1	15590
LOC_Os05g06450.1	protein|tubulin/FtsZ domain containing protein, putative, expressed	53236	126	12(3)	9(2)	0.20	20%
	Peptide	Unique	Matches	Modification	Observed	Mr(expt)	Mr(calc)	ppm	Miss	Score	Expect	Rank	Query
	K.TTVLDVMR.R	U	1		467.7578	933.5010	933.4954	6.05	0	7	12	2	953
	R.ALLVDLEPR.V	U	1		513.3046	1024.5947	1024.5917	2.96	0	2	11	7	1934
	K.DGLLEDFATQGGDR.K	U	1		747.3501	1492.6856	1492.6794	4.18	0	4	10	1	7921
	K.DGLLEDFATQGGDRK.D	U	2		811.4009	1620.7873	1620.7744	8.00	1	72	3.7e-006	1	9313
	R.CHFLMTGYTPLTVER.Q	U	1		912.9523	1823.8900	1823.8699	11.0	0	2	33	1	11058
	K.DVFFYQADDQHYIPR.A	U	2		957.4487	1912.8828	1912.8744	4.37	0	58	6.3e-005	1	11758
	K.DVFFYQADDQHYIPR.A	U	1		638.6358	1912.8856	1912.8744	5.83	0	(18)	0.55	1	11760
	R.KDVFFYQADDQHYIPR.A	U	1		1021.5013	2040.9881	2040.9694	9.19	1	24	0.2	1	12686
	K.YISILNIIQGEVDPTQVHESLQR.I	U	1		884.8092	2651.4058	2651.3919	5.25	0	1	18	1	14836
	K->.<-QLCLEHGIGKDGLLEDFATQGGDRK.D	U	1	Gln->pyro-Glu (N-term Q)	914.1235	2739.3488	2739.3286	7.36	2	9	5.3	1	15066
LOC_Os09g08910.1	protein|ATP synthase, putative, expressed	55576	125	9(4)	7(4)	0.26	15%
	Peptide	Unique	Matches	Modification	Observed	Mr(expt)	Mr(calc)	ppm	Miss	Score	Expect	Rank	Query
	R.ELIIGDR.Q		1		408.2367	814.4588	814.4548	4.81	0	27	0.1	1	319
	R.AAELTTLLESR.M	U	2		602.3363	1202.6580	1202.6506	6.16	0	41	0.0037	1	4237
	K.SVHEPMQTGLK.A	U	1		613.8160	1225.6175	1225.6125	4.10	0	2	24	1	4460
	K.TAIAIDTILNQK.Q	U	1		650.8807	1299.7469	1299.7398	5.49	0	67	5.9e-006	1	5486
	K.AILSTINPELLK.S	U	1		656.4002	1310.7859	1310.7809	3.78	0	48	0.00018	1	5645
	K->.<-QPQYEPLPIEK.Q	U	1	Gln->pyro-Glu (N-term Q)	662.8462	1323.6778	1323.6711	5.12	0	9	6.3	1	5827
	R.EAFPGDVFYLHSR.L	U	2		769.3773	1536.7401	1536.7361	2.58	0	33	0.022	1	8437
LOC_Os11g24610.1	protein|60S ribosomal protein L38, putative, expressed	8940	125	6(4)	4(2)	1.68	40%
	Peptide	Unique	Matches	Modification	Observed	Mr(expt)	Mr(calc)	ppm	Miss	Score	Expect	Rank	Query
	K.YLYTLCVFDADK.A	U	1		754.3640	1506.7135	1506.7065	4.65	0	79	4.7e-007	1	8124
	K->.<-QIHEIKDFLLTAR.R	U	1	Gln->pyro-Glu (N-term Q)	783.9390	1565.8634	1565.8566	4.34	1	56	5.9e-005	1	8751
	K.QIHEIKDFLLTAR.R	U	2		792.4540	1582.8934	1582.8831	6.51	1	(38)	0.0035	1	8943
	M.PKQIHEIKDFLLTAR.R	U	1		905.0275	1808.0404	1808.0308	5.29	2	3	6	2	10948
	K.YLYTLCVFDADKANK.L	U	1		910.9523	1819.8901	1819.8815	4.76	1	12	2.6	1	11020
LOC_Os03g05980.1	protein|40S ribosomal protein S9-2, putative, expressed	22716	125	17(5)	9(4)	0.73	36%
	Peptide	Unique	Matches	Modification	Observed	Mr(expt)	Mr(calc)	ppm	Miss	Score	Expect	Rank	Query
	R.VQYALSR.I	U	1		418.7369	835.4593	835.4552	4.89	0	40	0.0043	1	422
	K.LVGEYGLR.C	U	4		453.7580	905.5015	905.4971	4.92	0	29	0.048	1	823
	M.VHVSFYR.N	U	2		454.2457	906.4769	906.4712	6.31	0	13	1.8	1	826
	R.IFEGEALLR.R	U	2		524.2986	1046.5827	1046.5760	6.43	0	5	13	1	2217
	R.IFEGEALLRR.M	U	1		602.3487	1202.6828	1202.6771	4.74	1	9	3.6	1	4241
	R.RIFEGEALLR.R	U	1		602.3487	1202.6828	1202.6771	4.74	1	24	0.13	1	4242
	R->.<-QIVNIPSFMVR.V	U	1	Gln->pyro-Glu (N-term Q)	643.8551	1285.6956	1285.6853	8.06	0	(15)	1.7	1	5302
	R.QIVNIPSFMVR.V	U	1		652.3673	1302.7199	1302.7118	6.24	0	43	0.0021	1	5546
	R.QIVNIPSF->M<-VR.V	U	1	Oxidation (M)	660.3643	1318.7141	1318.7067	5.57	0	(13)	2.6	1	5773
	R.HLLTLDEKNPR.R	U	2		668.3777	1334.7408	1334.7306	7.65	1	63	1.5e-005	1	5977
	K.HIDFSLTSPFGGGPPGR.V	U	1		581.2938	1740.8596	1740.8584	0.71	0	13	2	1	10380
LOC_Os05g07700.1	protein|ribosomal protein, putative, expressed	25112	121	9(2)	7(2)	0.28	26%
	Peptide	Unique	Matches	Modification	Observed	Mr(expt)	Mr(calc)	ppm	Miss	Score	Expect	Rank	Query
	K.FKFPGR.Q		2		376.2179	750.4213	750.4177	4.82	1	17	0.39	1	73
	K.DAFHLR.V		2		379.7029	757.3913	757.3871	5.48	0	22	0.15	1	109
	R.LSARAPGK.A	U	1		400.2388	798.4630	798.4712	-10.16	1	14	0.93	1	230
	R.IYDVGMK.K		1		413.2143	824.4141	824.4102	4.70	0	13	1.4	1	374
	R.IMPDGVNAK.L	U	1		472.7497	943.4848	943.4797	5.44	0	7	9.1	1	1040
	R.VDIGQVLLSVR.C		1		599.8647	1197.7149	1197.7081	5.69	0	68	3e-006	1	4174
	K.ENVTSEALEAAR.I	U	1		645.3256	1288.6367	1288.6259	8.39	0	81	4e-007	1	5348
LOC_Os08g13690.1	protein|60S ribosomal protein L7, putative, expressed	28493	121	9(6)	7(5)	0.74	31%
	Peptide	Unique	Matches	Modification	Observed	Mr(expt)	Mr(calc)	ppm	Miss	Score	Expect	Rank	Query
	R.KLIFAR.A	U	1		374.2495	746.4844	746.4803	5.54	1	0	2.4	1	71
	K.ELVQLKR.E		1		443.2817	884.5489	884.5443	5.13	1	33	0.028	1	742
	K.LKAPLGGLK.K		1		448.8018	895.5891	895.5855	4.05	1	34	0.0011	1	766
	K.AAVVPESVLKK.R	U	1		570.8555	1139.6965	1139.6914	4.49	1	2	6.4	1	3352
	K.EANNFLWPFK.L		1		633.3267	1264.6389	1264.6240	11.7	0	57	9e-005	1	4993
	R.RVEPYVAYGYPNLK.S		2		834.9456	1667.8767	1667.8671	5.74	1	60	4e-005	1	9783
	R.NHYVEGGDAGNREDYINELIR.R	U	1		812.0564	2433.1474	2433.1309	6.78	1	(16)	0.9	1	14334
	R.NHYVEGGDAGNREDYINELIR.R	U	1		1217.5815	2433.1485	2433.1309	7.26	1	31	0.033	1	14336
LOC_Os01g01060.1	protein|40S ribosomal protein S5, putative, expressed	22384	120	7(2)	5(2)	0.32	28%
	Peptide	Unique	Matches	Modification	Observed	Mr(expt)	Mr(calc)	ppm	Miss	Score	Expect	Rank	Query
	K.I->M<-AVRIVK.H	U	1	Oxidation (M)	473.2962	944.5779	944.5841	-6.55	1	1	15	10	1052
	R.LTNSLMMHGR.N	U	1		580.2936	1158.5727	1158.5638	7.74	0	46	0.00098	1	3615
	R.RQAVDISPLRR.V	U	1		437.5959	1309.7658	1309.7578	6.11	2	12	1.2	1	5630
	R.RQAVDISPLRR.V	U	1		655.8906	1309.7666	1309.7578	6.66	2	(7)	2.7	1	5631
	R.VNQAIYLLTTGAR.E	U	2		710.4040	1418.7935	1418.7881	3.81	0	12	1.5	1	7033
	K.TIAECLADELINAAK.G	U	1		816.4232	1630.8319	1630.8236	5.10	0	103	2.5e-009	1	9431
LOC_Os03g24020.1	protein|ribosomal protein L6, putative, expressed	24984	118	6(3)	4(3)	0.46	22%
	Peptide	Unique	Matches	Modification	Observed	Mr(expt)	Mr(calc)	ppm	Miss	Score	Expect	Rank	Query
	K.KLQLVGVGYR.A	U	1		566.8508	1131.6870	1131.6764	9.34	1	5	2.2	1	3247
	R.TLTDNIIVGVSK.G	U	3		630.3685	1258.7224	1258.7133	7.24	0	56	5.5e-005	1	4910
	K.DLVMNLGFSHPVR.M	U	1		742.8915	1483.7685	1483.7606	5.36	0	37	0.0078	1	7833
	K.GPLGELSLNYPGEVK.V	U	1		786.9208	1571.8271	1571.8195	4.85	0	81	3.4e-007	1	8816
LOC_Os03g61220.1	protein|DEAD-box ATP-dependent RNA helicase 3, putative, expressed	81908	114	10(3)	8(3)	0.17	15%
	Peptide	Unique	Matches	Modification	Observed	Mr(expt)	Mr(calc)	ppm	Miss	Score	Expect	Rank	Query
	R.AVLIPALDGR.D	U	1		512.8136	1023.6126	1023.6077	4.87	0	2	14	1	1921
	R.GITHLFPIQR.A	U	2		591.3460	1180.6773	1180.6717	4.80	0	13	0.84	1	3917
	K.LYAIPLTSTSK.R	U	1		597.3461	1192.6777	1192.6703	6.20	0	16	0.51	1	4097
	R.TVLSDLITVYAK.G	U	1		661.8889	1321.7631	1321.7493	10.5	0	25	0.056	1	5810
	K.VQGAVFDLPEEIAR.D	U	1		772.4125	1542.8104	1542.8042	4.02	0	22	0.26	1	8510
	K.LPALQDDGPATDSYGR.F	U	2		838.4055	1674.7965	1674.7849	6.90	0	67	7.4e-006	1	9836
	R.GVHTESIQYFIPAAER.L	U	1		606.6481	1816.9226	1816.9108	6.48	0	17	0.84	1	10994
	R.LQEELGPNALASALAHLSGFSQPPSSR.S	U	1		926.4861	2776.4364	2776.4144	7.94	0	76	1.1e-006	1	15141
LOC_Os03g27260.1	protein|40S ribosomal protein S6, putative, expressed	28269	112	12(5)	8(4)	0.56	29%
	Peptide	Unique	Matches	Modification	Observed	Mr(expt)	Mr(calc)	ppm	Miss	Score	Expect	Rank	Query
	R.KLFNLAK.D	U	1		417.2677	832.5208	832.5170	4.50	1	8	0.94	2	414
	R.LVTPLTLQR.K		3		520.8297	1039.6447	1039.6390	5.55	0	10	0.63	1	2116
	K.LEIDDDQKLR.A		1		622.8321	1243.6497	1243.6408	7.19	1	11	4.5	1	4698
	K.FNIANPTTGCQK.K		1		675.8307	1349.6468	1349.6398	5.22	0	33	0.03	1	6173
	K.KLEIDDDQKLR.A		1		686.8787	1371.7429	1371.7358	5.19	2	(3)	22	2	6407
	K.KLEIDDDQKLR.A		1		458.2557	1371.7451	1371.7358	6.82	2	35	0.015	1	6408
	R.ISQEVSGDALGEEFK.G		2		804.8959	1607.7772	1607.7679	5.80	0	45	0.0012	1	9193
	-.->M<-KFNIANPTTGCQK.K		1	Oxidation (M)	813.3921	1624.7696	1624.7701	-0.32	1	9	4.3	1	9366
	K.KGDNDLPGLTDTEKPR.M	U	1		878.4523	1754.8900	1754.8799	5.76	1	70	3.7e-006	1	10507
LOC_Os03g15870.1	protein|ribosomal protein L4, putative, expressed	34500	111	5(3)	4(2)	0.32	15%
	Peptide	Unique	Matches	Modification	Observed	Mr(expt)	Mr(calc)	ppm	Miss	Score	Expect	Rank	Query
	K.VGEVALDLK.S	U	1		472.2799	942.5452	942.5386	7.02	0	1	27	2	1031
	R.TLNLYDILDAR.K	U	1		653.8583	1305.7020	1305.6928	7.02	0	62	2.3e-005	1	5570
	K.AMFFATDFADNVR.L	U	1		752.8522	1503.6899	1503.6817	5.49	0	63	1.2e-005	1	8075
	K.A->M<-FFATDFADNVR.L	U	1	Oxidation (M)	760.8493	1519.6840	1519.6766	4.92	0	(39)	0.0025	1	8205
	R.TPLRPGGGVIFGPKPR.D	U	1		824.9891	1647.9637	1647.9573	3.90	0	0	9.5	1	9598
LOC_Os02g06700.2	protein|ribosomal protein, putative, expressed	16410	111	16(4)	9(4)	1.55	44%
	Peptide	Unique	Matches	Modification	Observed	Mr(expt)	Mr(calc)	ppm	Miss	Score	Expect	Rank	Query
	K.TPGPGAQSALR.A	U	1		527.7882	1053.5619	1053.5567	4.90	0	1	53	1	2303
	K.EENVTLGPTVR.E	U	5		607.8254	1213.6362	1213.6303	4.90	0	50	0.00049	1	4407
	K.TKTPGPGAQSALR.A	U	1		642.3607	1282.7068	1282.6993	5.79	1	1	29	6	5270
	R.IEDVTPVPTDSTR.R	U	2		715.3643	1428.7141	1428.7097	3.10	0	23	0.24	1	7182
	R.EPKEENVTLGPTVR.E	U	1		784.9230	1567.8314	1567.8206	6.90	1	54	0.00017	1	8763
	R.IEDVTPVPTDSTRR.K	U	2		793.4177	1584.8209	1584.8108	6.39	1	33	0.023	1	8958
	K.IGRIEDVTPVPTDSTR.R	U	1		878.4705	1754.9265	1754.9163	5.81	1	47	0.00083	1	10509
	K.ADRDESSPYAAMLASQDVAQR.C	U	2		1141.0352	2280.0558	2280.0440	5.15	1	2	17	1	13904
	K.VKADRDESSPYAAMLASQDVAQR.C	U	1		836.7459	2507.2159	2507.2074	3.39	2	26	0.087	1	14480
LOC_Os11g06750.1	protein|ribosomal protein L3, putative, expressed	44862	111	10(3)	8(3)	0.24	19%
	Peptide	Unique	Matches	Modification	Observed	Mr(expt)	Mr(calc)	ppm	Miss	Score	Expect	Rank	Query
	R.LALEEIK.L	U	1		408.2486	814.4826	814.4800	3.20	0	9	8.7	2	320
	K.GYEGVVTR.W	U	1		440.7314	879.4483	879.4450	3.67	0	12	4	1	692
	K.YALKYDSDAGKK.E	U	1		679.8554	1357.6961	1357.6877	6.19	2	9	6.3	1	6309
	K.SGQESHAACTEFDR.T	U	1		797.8353	1593.6560	1593.6478	5.15	0	50	6.7e-005	1	9021
	K.DITPMGGFPHYGVVK.G	U	1		809.4127	1616.8108	1616.8021	5.35	0	38	0.0091	1	9284
	K.DITP->M<-GGFPHYGVVK.G	U	1	Oxidation (M)	817.4096	1632.8047	1632.7970	4.67	0	(14)	1.6	1	9446
	R.SLNSVWAQHLSEEVR.R	U	2		877.9521	1753.8897	1753.8747	8.57	0	75	1.4e-006	1	10493
	R.SLNSVWAQHLSEEVRR.R	U	1		637.6710	1909.9911	1909.9758	7.97	1	13	2.1	1	11732
	K.SGQESHAACTEFDRTEK.D	U	1		651.6211	1951.8414	1951.8330	4.32	1	6	5.5	1	12011
LOC_Os06g39708.1	protein|photosystem II P680 chlorophyll A apoprotein, putative, expressed	56368	110	4(2)	4(2)	0.12	9%
	Peptide	Unique	Matches	Modification	Observed	Mr(expt)	Mr(calc)	ppm	Miss	Score	Expect	Rank	Query
	R.SQLGEIFELDR.A	U	1		653.8394	1305.6643	1305.6565	5.99	0	50	0.00058	1	5566
	R.QGMFVIPFMTR.L	U	1		663.8417	1325.6689	1325.6624	4.89	0	22	0.28	1	5855
	K.LAFYDYIGNNPAK.G	U	1		743.3752	1484.7358	1484.7299	3.95	0	1	25	1	7841
	R.YQWDQGYFQQEIYR.R	U	1		962.4396	1922.8646	1922.8587	3.05	0	88	3.3e-008	1	11812
LOC_Os04g51630.1	protein|60S ribosomal protein L7, putative, expressed	28401	108	9(5)	7(4)	0.74	28%
	Peptide	Unique	Matches	Modification	Observed	Mr(expt)	Mr(calc)	ppm	Miss	Score	Expect	Rank	Query
	K.ELVQLKR.E		1		443.2817	884.5489	884.5443	5.13	1	33	0.028	1	742
	K.LKAPLGGLK.K		1		448.8018	895.5891	895.5855	4.05	1	34	0.0011	1	766
	K.VVVPESVLR.K	U	1		499.3087	996.6028	996.5968	6.06	0	4	4.4	1	1608
	R.ENYINELIR.R	U	1		582.3093	1162.6040	1162.5982	4.99	0	0	65	1	3667
	K.EANNFLWPFK.L		1		633.3267	1264.6389	1264.6240	11.7	0	57	9e-005	1	4993
	R.RVEPYVAYGYPNLK.S		2		834.9456	1667.8767	1667.8671	5.74	1	60	4e-005	1	9783
	R.NHYVEGGDAGNRENYINELIR.R	U	1		1217.0896	2432.1646	2432.1469	7.32	1	(12)	2.5	1	14328
	R.NHYVEGGDAGNRENYINELIR.R	U	1		811.7294	2432.1665	2432.1469	8.06	1	21	0.29	1	14329
LOC_Os05g45720.1	protein|starch synthase, putative, expressed	104911	108	10(3)	9(3)	0.17	13%
	Peptide	Unique	Matches	Modification	Observed	Mr(expt)	Mr(calc)	ppm	Miss	Score	Expect	Rank	Query
	R.LSETDARLK.L	U	2		516.7842	1031.5539	1031.5611	-6.95	1	5	20	1	2028
	R.FIDAQADMLK.S	U	1		576.2942	1150.5738	1150.5692	4.00	0	1	43	5	3482
	R.ISYNDANTLR.E	U	1		583.7980	1165.5814	1165.5727	7.43	0	13	2.7	1	3704
	K.VGGLADVISGLGK.A	U	1		593.3487	1184.6828	1184.6765	5.34	0	60	3.5e-005	1	3971
	K.VQYNANDLQGK.A	U	1		625.3152	1248.6159	1248.6098	4.89	0	10	4.1	1	4747
	R.AQYYGEHDDFKR.F		1		764.8464	1527.6783	1527.6742	2.68	1	18	0.26	1	8308
	R.EFEGIADHFQNNNNIR.L	U	1		959.4540	1916.8934	1916.8765	8.81	0	22	0.2	1	11781
	K.QLNLSSTNASQPLVGCITR.L	U	1		1030.0404	2058.0663	2058.0528	6.55	0	56	0.00011	1	12784
	R.KTGGLNDSVFDFDDETIPK.E	U	1		1049.5051	2096.9957	2096.9902	2.60	1	31	0.026	1	13016
LOC_Os01g64960.1	protein|chlorophyll A-B binding protein, putative, expressed	27886	107	3(2)	2(1)	0.12	12%
	Peptide	Unique	Matches	Modification	Observed	Mr(expt)	Mr(calc)	ppm	Miss	Score	Expect	Rank	Query
	R.SALGLSEGGPLFGFTK.A	U	2		790.9238	1579.8330	1579.8246	5.30	0	67	6.4e-006	1	8907
	K.FKTEDGIFGTSGGIGFTK.E	U	1		931.4775	1860.9405	1860.9258	7.91	1	8	7.4	1	11389
LOC_Os11g11390.1	protein|ribosomal protein, putative, expressed	25729	107	7(2)	5(2)	0.28	20%
	Peptide	Unique	Matches	Modification	Observed	Mr(expt)	Mr(calc)	ppm	Miss	Score	Expect	Rank	Query
	K.FKFPGR.Q		2		376.2179	750.4213	750.4177	4.82	1	17	0.39	1	73
	K.DAFHLR.V		2		379.7029	757.3913	757.3871	5.48	0	22	0.15	1	109
	R.IYDVGMK.K		1		413.2143	824.4141	824.4102	4.70	0	13	1.4	1	374
	R.VDIGQVLLSVR.C		1		599.8647	1197.7149	1197.7081	5.69	0	68	3e-006	1	4174
	R.IMSDGVNAQLLGSHGR.L	U	1		827.9254	1653.8363	1653.8257	6.41	0	60	3.9e-005	1	9656
LOC_Os10g35370.1	protein|oxidoreductase, short chain dehydrogenase/reductase family domain containing family, expressed	42967	106	7(3)	5(2)	0.16	14%
	Peptide	Unique	Matches	Modification	Observed	Mr(expt)	Mr(calc)	ppm	Miss	Score	Expect	Rank	Query
	R.QFVANVR.R	U	1		417.2367	832.4588	832.4555	3.88	0	28	0.068	1	412
	R.EHVPLFR.L	U	1		449.2520	896.4893	896.4868	2.81	0	20	0.24	1	770
	R.LAQVVSDPSLTK.S	U	2		629.3613	1256.7080	1256.6976	8.25	0	29	0.043	1	4873
	K.GTAVITGASSGLGLATAK.A	U	1		787.9471	1573.8796	1573.8675	7.67	0	24	0.12	1	8841
	R.ELLADLTSSDYPSKR.L	U	2		847.9388	1693.8631	1693.8522	6.42	1	62	2.5e-005	1	9994
LOC_Os02g32030.1	protein|elongation factor, putative, expressed	94987	106	13(5)	10(4)	0.15	11%
	Peptide	Unique	Matches	Modification	Observed	Mr(expt)	Mr(calc)	ppm	Miss	Score	Expect	Rank	Query
	K.FGVDEFK.M	U	2		421.2127	840.4109	840.4018	10.9	0	5	5.3	3	440
	R.GGGQVIPTAR.R		1		478.2720	954.5294	954.5247	4.99	0	11	1.9	1	1135
	R.IMGPNYVPGQK.K		1		602.3111	1202.6076	1202.6118	-3.43	0	9	5.2	1	4226
	R.NMSVIAHVDHGK.S		1		654.3336	1306.6526	1306.6452	5.64	0	50	0.00054	1	5576
	R.LWGENFFDPATK.K		1		712.8504	1423.6862	1423.6772	6.34	0	6	11	1	7106
	R.LWGENFFDPATKK.W		1		776.8967	1551.7788	1551.7722	4.26	1	43	0.0023	1	8602
	R.NCDPEGPLMLYVSK.M		1		811.8837	1621.7528	1621.7480	2.95	0	43	0.0014	1	9320
	R.NCDPEGPL->M<-LYVSK.M		1	Oxidation (M)	819.8838	1637.7530	1637.7429	6.17	0	(1)	21	1	9485
	K.ILSEEFGWDKDLAK.K		2		825.9285	1649.8424	1649.8301	7.47	1	33	0.019	1	9609
	K.ILSEEFGWDKDLAKK.I		1		889.9779	1777.9413	1777.9250	9.14	2	11	2.8	1	10722
	R.GHVFEE->M<-QRPGTPLYNIK.A		1	Oxidation (M)	1066.5404	2131.0663	2131.0520	6.67	0	1	35	1	13221
LOC_Os03g21940.1	protein|60S ribosomal protein L19-3, putative, expressed	24183	106	8(2)	6(1)	0.30	29%
	Peptide	Unique	Matches	Modification	Observed	Mr(expt)	Mr(calc)	ppm	Miss	Score	Expect	Rank	Query
	R.VLMESIHK.S		1		478.7654	955.5162	955.5161	0.15	0	2	14	2	1141
	K.TLSDQFEAKR.A		1		597.8128	1193.6111	1193.6040	5.89	1	3	28	4	4107
	R.EKTLSDQFEAK.R		1		648.3312	1294.6478	1294.6405	5.67	1	1	31	2	5423
	R.EPAAPAAAAPAQTAAAPK.K	U	2		802.4312	1602.8477	1602.8365	7.01	0	8	7.1	1	9130
	K.VWLDPNEVNEISMANSR.Q		1		987.4745	1972.9344	1972.9312	1.61	0	82	1.9e-007	1	12203
	K.VWLDPNEVNEIS->M<-ANSR.Q		1	Oxidation (M)	995.4737	1988.9328	1988.9262	3.35	0	(42)	0.002	1	12319
	R.LAQGPREPAAPAAAAPAQTAAAPK.K	U	1		1113.6112	2225.2079	2225.1916	7.31	1	5	7.4	1	13656
LOC_Os04g42330.1	protein|Spc97 / Spc98 family protein, putative, expressed	80741	105	14(5)	10(4)	0.22	19%
	Peptide	Unique	Matches	Modification	Observed	Mr(expt)	Mr(calc)	ppm	Miss	Score	Expect	Rank	Query
	K.ILGTPVLR.S	U	2		434.7881	867.5616	867.5542	8.51	0	11	0.83	1	585
	K.ESLTQDYDAK.Y	U	1		585.2726	1168.5306	1168.5248	4.99	0	13	0.96	1	3752
	K.DLDCAYPSDK.L	U	1		592.2536	1182.4926	1182.4863	5.37	0	6	1.5	1	3936
	K.MTECASAAYLR.M	U	1		636.7913	1271.5680	1271.5638	3.27	0	30	0.034	1	5088
	K.SAYDFASGELLTLMK.D	U	1		823.4148	1644.8150	1644.8069	4.95	0	44	0.0018	1	9569
	R.EELTKKPEEISVEK.L	U	1		829.9516	1657.8886	1657.8774	6.80	1	2	19	2	9696
	R.ECEYTVQVPLSESSK.L	U	2		878.4162	1754.8178	1754.8033	8.31	0	17	0.68	1	10501
	K.VAAAAQGAGSKPYSLDSFSR.G	U	1		992.0075	1982.0005	1981.9857	7.43	0	16	1.1	1	12277
	K.AISNNTSGSATLNLLQSQAK.A	U	2		1009.5366	2017.0587	2017.0440	7.30	0	45	0.0025	1	12499
	R.STAAASDPSHEDLTCCVER.S	U	2		1053.4529	2104.8912	2104.8790	5.81	0	52	3.1e-005	1	13070
LOC_Os03g03360.1	protein|ribosomal protein L5, putative, expressed	30314	104	9(6)	7(6)	0.87	30%
	Peptide	Unique	Matches	Modification	Observed	Mr(expt)	Mr(calc)	ppm	Miss	Score	Expect	Rank	Query
	R.LINLGLPR.T	U	2		448.2921	894.5697	894.5651	5.21	0	21	0.036	1	757
	K.DLAMITGQWPVK.T	U	1		679.8639	1357.7132	1357.7064	5.02	0	43	0.0026	1	6315
	K.IVVNCGLGAEAGNSK.G	U	1		744.8803	1487.7461	1487.7402	3.93	0	32	0.03	1	7879
	R.LLTLLGMPFAEHIK.S	U	1		791.9626	1581.9106	1581.8952	9.72	0	35	0.0053	1	8919
	R.DQGVFPEIPYEVGGK.K	U	1		817.9110	1633.8075	1633.7988	5.31	0	40	0.0053	1	9452
	R.DQGVFPEIPYEVGGKK.N	U	1		881.9573	1761.9000	1761.8938	3.55	1	19	0.5	1	10560
	K.VVPLITEEFGYTNVHQVPK.V	U	1		724.0593	2169.1562	2169.1470	4.22	0	(27)	0.067	1	13382
	K.VVPLITEEFGYTNVHQVPK.V	U	1		1085.5855	2169.1563	2169.1470	4.30	0	52	0.00018	1	13383
LOC_Os03g44200.1	protein|beclin-1, putative, expressed（ATG6B)	56789	103	7(2)	5(2)	0.12	12%
	Peptide	Unique	Matches	Modification	Observed	Mr(expt)	Mr(calc)	ppm	Miss	Score	Expect	Rank	Query
	K.LDNWTKALK.Y	U	3		544.8138	1087.6130	1087.6026	9.60	1	13	2.1	1	2658
	K.IEEEEKKLK.A	U	1		573.3246	1144.6346	1144.6339	0.62	2	10	5.7	1	3415
	K.SKQFEELEER.Y	U	1		647.8218	1293.6291	1293.6201	7.01	1	47	0.00068	1	5402
	R.LEQETYNILSETDFQK.E	U	1		979.4782	1956.9419	1956.9316	5.23	0	86	1.4e-007	1	12056
	K.EIEDVNTDNKAYEACLQR.L	U	1		1084.5010	2166.9874	2166.9851	1.05	1	19	0.27	1	13364
LOC_Os03g08440.1	protein|ribosomal protein S2, putative, expressed	33294	101	7(2)	5(2)	0.21	22%
	Peptide	Unique	Matches	Modification	Observed	Mr(expt)	Mr(calc)	ppm	Miss	Score	Expect	Rank	Query
	R.LLILTDPR.T	U	2		470.7933	939.5720	939.5753	-3.46	0	8	1.5	1	1011
	R.YVDIGIPANNK.G	U	2		602.3275	1202.6403	1202.6295	9.01	0	4	32	1	4232
	K.FAQYTGAHAIAGR.H	U	1		681.8533	1361.6920	1361.6840	5.85	0	94	2.5e-008	1	6341
	R.HTPGTFTNQLQTSFSEPR.L	U	1		1024.5008	2046.9871	2046.9759	5.48	0	35	0.013	1	12709
	K.ESALGNIPTIAFCDTDSPMR.Y	U	1		1098.0092	2194.0038	2194.0034	0.15	0	1	21	1	13489
LOC_Os04g16738.1	protein|chloroplast 30S ribosomal protein S4, putative, expressed	23465	100	12(2)	6(2)	0.49	29%
	Peptide	Unique	Matches	Modification	Observed	Mr(expt)	Mr(calc)	ppm	Miss	Score	Expect	Rank	Query
	R.LGALPGLTR.K	U	1		449.2824	896.5501	896.5443	6.48	0	18	0.2	1	774
	R.IVDIPSFR.C	U	3		473.7752	945.5359	945.5284	7.93	0	23	0.25	1	1063
	R.LGALPGLTRK.T	U	1		513.3241	1024.6336	1024.6393	-5.51	1	1	5.5	1	1941
	R.LGMASTIPEAR.Q	U	1		573.3051	1144.5955	1144.5910	3.96	0	25	0.16	1	3407
	R.LG->M<-ASTIPEAR.Q	U	1	Oxidation (M)	581.3041	1160.5937	1160.5859	6.71	0	(22)	0.31	1	3640
	K.SSTGQVLLQLLEMR.L	U	1		787.9385	1573.8625	1573.8498	8.11	0	85	1.3e-007	1	8839
	K.SSTGQVLLQLLE->M<-R.L	U	1	Oxidation (M)	795.9304	1589.8463	1589.8447	1.01	0	(24)	0.14	1	8997
	R.LVQNSIASSDPGKLPK.H	U	3		827.4666	1652.9187	1652.9097	5.42	1	37	0.0069	1	9649
LOC_Os02g41630.2	protein|phenylalanine ammonia-lyase, putative, expressed	76021	100	5(2)	5(2)	0.09	9%
	Peptide	Unique	Matches	Modification	Observed	Mr(expt)	Mr(calc)	ppm	Miss	Score	Expect	Rank	Query
	K.ITKFEEELR.S	U	1		582.8150	1163.6154	1163.6186	-2.71	1	3	28	1	3683
	R.VAVANGTAPVANR.I	U	1		620.3466	1238.6786	1238.6731	4.39	0	5	7.3	1	4620
	R.EELGCVFLTGEK.L	U	1		691.3308	1380.6471	1380.6595	-9.02	0	0	36	2	6520
	R.EVNSVNDNPVIDVHR.G	U	1		853.9318	1705.8490	1705.8384	6.22	0	87	8e-008	1	10104
	K.ALHGGNFQGTPIGVSMDNAR.L	U	1		1021.5059	2040.9972	2040.9800	8.43	0	35	0.019	1	12688
LOC_Os02g13530.1	protein|40S ribosomal protein S24, putative, expressed	15796	100	9(5)	6(3)	1.18	34%
	Peptide	Unique	Matches	Modification	Observed	Mr(expt)	Mr(calc)	ppm	Miss	Score	Expect	Rank	Query
	K.DSNCIFVFK.F	U	2		565.2743	1128.5340	1128.5274	5.88	0	10	1.8	1	3197
	R.NGLATKVEKSR.K		1		601.8446	1201.6746	1201.6779	-2.67	2	2	21	7	4223
	K->.<-QFVLEVLHPGR.A	U	1	Gln->pyro-Glu (N-term Q)	639.3607	1276.7068	1276.6928	10.9	0	57	7e-005	1	5174
	K.QFVLEVLHPGR.A	U	2		647.8716	1293.7286	1293.7194	7.15	0	(40)	0.0031	1	5418
	R.KQFVLEVLHPGR.A	U	1		711.9181	1421.8217	1421.8143	5.23	1	4	6	1	7085
	K.STGFGLIYDNLDAAK.K		1		792.9033	1583.7921	1583.7831	5.66	0	48	0.00078	1	8946
	K.STGFGLIYDNLDAAKK.Y		1		856.9539	1711.8933	1711.8781	8.88	1	37	0.0074	1	10157
LOC_Os02g01560.1	protein|40S ribosomal protein S4, putative, expressed	29960	100	17(5)	11(4)	0.52	42%
	Peptide	Unique	Matches	Modification	Observed	Mr(expt)	Mr(calc)	ppm	Miss	Score	Expect	Rank	Query
	K.HWMLDK.L		1		415.2072	828.3999	828.3952	5.60	0	10	2.3	1	393
	R.DAAAQAAANA.-		2		437.2083	872.4021	872.3988	3.85	0	22	0.066	1	630
	R.LGNVFTIGK.G		1		474.7752	947.5359	947.5440	-8.54	0	2	22	4	1086
	K.LSIIEEQR.K		1		494.2794	986.5443	986.5396	4.72	0	14	2	1	1499
	R.TIRYPDPIIK.A	U	1		608.3630	1214.7114	1214.7023	7.51	1	15	0.69	1	4419
	R.ECLPLILIIR.N		2		620.3838	1238.7530	1238.7420	8.87	0	33	0.0052	1	4625
	K.GIPYLNTYDGR.T		4		634.8204	1267.6262	1267.6197	5.13	0	64	1.7e-005	1	5049
	K.FDVGNVVMVTGGR.N		1		675.8466	1349.6787	1349.6762	1.84	0	30	0.058	1	6176
	K.LGGAFAPKPSSGPHK.S		1		484.2667	1449.7783	1449.7728	3.79	0	11	3.6	1	7453
	K.SRECLPLILIIR.N		1		741.9497	1481.8849	1481.8752	6.55	1	30	0.0091	1	7824
	K.GSFETIHVEDALGHQFATR.L		2		705.6835	2114.0288	2114.0181	5.03	0	34	0.015	1	13129
LOC_Os07g42950.1	protein|40S ribosomal protein S6, putative, expressed	28683	93	15(5)	9(4)	0.55	30%
	Peptide	Unique	Matches	Modification	Observed	Mr(expt)	Mr(calc)	ppm	Miss	Score	Expect	Rank	Query
	R.LVTPLTLQR.K		3		520.8297	1039.6447	1039.6390	5.55	0	10	0.63	1	2116
	K.LEIDDDQKLR.A		1		622.8321	1243.6497	1243.6408	7.19	1	11	4.5	1	4698
	K.LFNLSKDDDVR.K	U	1		661.3452	1320.6759	1320.6674	6.43	1	2	29	2	5800
	K.FNIANPTTGCQK.K		1		675.8307	1349.6468	1349.6398	5.22	0	33	0.03	1	6173
	K.KLEIDDDQKLR.A		1		686.8787	1371.7429	1371.7358	5.19	2	(3)	22	2	6407
	K.KLEIDDDQKLR.A		1		458.2557	1371.7451	1371.7358	6.82	2	35	0.015	1	6408
	R.ISQEVSGDALGEEFK.G		2		804.8959	1607.7772	1607.7679	5.80	0	45	0.0012	1	9193
	-.->M<-KFNIANPTTGCQK.K		1	Oxidation (M)	813.3921	1624.7696	1624.7701	-0.32	1	9	4.3	1	9366
	K.GENDLPGLTDTEKPR.M	U	1		821.4149	1640.8153	1640.8006	8.97	0	4	24	1	9536
	K.KGENDLPGLTDTEKPR.M	U	2		885.4594	1768.9043	1768.8955	4.94	1	52	0.00029	1	10648
	K.KGENDLPGLTDTEKPR.M	U	1		590.6434	1768.9083	1768.8955	7.21	1	(8)	7.2	1	10649
LOC_Os02g24576.1	protein|chloroplast 30S ribosomal protein S7, putative, expressed	17604	93	4(2)	4(2)	0.42	22%
	Peptide	Unique	Matches	Modification	Observed	Mr(expt)	Mr(calc)	ppm	Miss	Score	Expect	Rank	Query
	R.VTPNIGVK.T	U	1		414.2543	826.4940	826.4913	3.30	0	13	2.5	1	380
	R.LVN->M<-VVNR.I	U	1	Oxidation (M)	480.7706	959.5266	959.5222	4.54	0	3	22	1	1200
	K.SLAYQILYR.A	U	1		563.8166	1125.6187	1125.6182	0.48	0	45	0.0013	1	3178
	K.TETNPLLVLR.Q	U	1		578.3438	1154.6731	1154.6659	6.20	0	76	7.7e-007	1	3552
LOC_Os02g38210.1	protein|elongation factor Tu, putative, expressed	50610	93	9(3)	7(3)	0.21	22%
	Peptide	Unique	Matches	Modification	Observed	Mr(expt)	Mr(calc)	ppm	Miss	Score	Expect	Rank	Query
	K.VGDTVDIVGIR.E	U	2		572.3265	1142.6385	1142.6296	7.85	0	28	0.15	1	3386
	K.TVGAGVINTILK.-	U	1		593.3664	1184.7182	1184.7129	4.52	0	37	0.0043	1	3975
	K.KYDEIDAAPEER.A	U	1		718.3411	1434.6677	1434.6626	3.53	1	3	18	1	7252
	K.T->M<-DDA->M<-AGDNVGLLLR.G	U	1	2 Oxidation (M)	862.4070	1722.7995	1722.7917	4.56	0	14	0.99	1	10247
	R.HYAHVDCPGHADYVK.N	U	1		590.2696	1767.7869	1767.7787	4.64	0	(2)	9.4	1	10636
	R.HYAHVDCPGHADYVK.N	U	1		884.9008	1767.7870	1767.7787	4.65	0	27	0.035	1	10637
	R.GITINTATVEYETETR.H	U	1		899.4517	1796.8889	1796.8792	5.39	0	0	45	1	10873
	R.ELLSSYEYDGDEVPIVAGSALK.A	U	1		1178.0900	2354.1654	2354.1529	5.30	0	77	9e-007	1	14110
LOC_Os01g49190.1	protein|ATP synthase, putative, expressed	59597	91	8(2)	7(2)	0.11	22%
	Peptide	Unique	Matches	Modification	Observed	Mr(expt)	Mr(calc)	ppm	Miss	Score	Expect	Rank	Query
	K.VVDLLAPYQR.G	U	1		587.3374	1172.6602	1172.6554	4.18	0	23	0.17	1	3811
	K.TVLIMELINNVAK.A	U	1		729.4318	1456.8490	1456.8323	11.4	0	4	5.5	1	7529
	K.CALVYGQMNEPPGAR.A	U	1		831.8951	1661.7756	1661.7654	6.15	0	4	15	1	9739
	R.QISELGIYPAVDPLDSTSR.M	U	2		1031.0309	2060.0472	2060.0426	2.24	0	16	1.2	2	12789
	R.EAPAFVEQATEQQILVTGIK.V	U	1		1086.5895	2171.1644	2171.1474	7.84	0	45	0.00089	1	13394
	R.IPSAVGYQPTLATDLGGLQER.I	U	1		1093.5781	2185.1417	2185.1379	1.75	0	67	6.8e-006	1	13460
	R.IMNVIGEPIDEKGDITTNHFLPIHR.E	U	1		953.8357	2858.4852	2858.4749	3.62	1	10	2.5	1	15259
LOC_Os02g02410.1	protein|DnaK family protein, putative, expressed	73573	89	10(1)	7(1)	0.09	12%
	Peptide	Unique	Matches	Modification	Observed	Mr(expt)	Mr(calc)	ppm	Miss	Score	Expect	Rank	Query
	K.FEDKEVQR.D	U	4		525.7677	1049.5208	1049.5142	6.37	1	11	3	1	2258
	K.FDLSGIPAAPR.G	U	1		572.3144	1142.6143	1142.6084	5.21	0	3	23	2	3380
	R.ITPSWVAFTDSER.L	U	1		754.8767	1507.7389	1507.7307	5.41	0	25	0.12	1	8137
	R.IINEPTAAAIAYGLDK.K		1		830.4544	1658.8943	1658.8879	3.84	0	88	7.2e-008	1	9704
	R.IINEPTAAAIAYGLDKK.G		1		894.5023	1786.9901	1786.9828	4.05	1	1	21	1	10804
	K.INDAVVTVPAYFNDAQR.Q	U	1		946.9841	1891.9537	1891.9428	5.75	0	24	0.16	1	11611
	R.VEIESLFDGTDFSEPLTR.A	U	1		1028.0095	2054.0045	2053.9844	9.77	0	12	2.4	1	12751
LOC_Os02g51080.1	protein|FAD binding domain containing protein, expressed	50954	88	6(2)	5(2)	0.13	11%
	Peptide	Unique	Matches	Modification	Observed	Mr(expt)	Mr(calc)	ppm	Miss	Score	Expect	Rank	Query
	R.IEGGKIIR.V	U	1		443.2817	884.5489	884.5443	5.13	1	8	8	10	742
	K.LPSGRRLR.V	U	1		477.7995	953.5844	953.5883	-4.06	2	1	5.6	9	1126
	R.MVEESDLRR.Y	U	1		567.7850	1133.5555	1133.5499	4.96	1	9	6.7	1	3269
	K.LAVNTIGSLVR.A	U	1		571.8505	1141.6864	1141.6819	3.91	0	44	0.001	1	3372
	R.VAVVGGGPAGGAAAEALAK.G	U	2		783.4418	1564.8691	1564.8573	7.55	0	72	2.4e-006	1	8742
LOC_Os05g22724.1	protein|chloroplast 50S ribosomal protein L16, putative, expressed	13598	88	8(2)	4(2)	0.95	43%
	Peptide	Unique	Matches	Modification	Observed	Mr(expt)	Mr(calc)	ppm	Miss	Score	Expect	Rank	Query
	R.AAISIAASK.M	U	1		416.2524	830.4903	830.4861	4.98	0	29	0.091	1	402
	R.ILYEMGGVSETVAR.A	U	2		762.8959	1523.7772	1523.7654	7.76	0	32	0.022	1	8272
	K.GSPEYWVAVVKPGR.I	U	1		772.9207	1543.8269	1543.8147	7.89	0	73	2.9e-006	1	8524
	R.IFPDKPVTIRPTETR.M	U	2		885.5051	1768.9956	1768.9836	6.80	0	(16)	0.61	1	10657
	R.IFPDKPVTIRPTETR.M	U	2		590.6726	1768.9958	1768.9836	6.93	0	17	0.48	1	10658
LOC_Os03g58050.1	protein|ribosomal protein S13p/S18e, putative, expressed	17709	87	15(5)	5(2)	1.01	30%
	Peptide	Unique	Matches	Modification	Observed	Mr(expt)	Mr(calc)	ppm	Miss	Score	Expect	Rank	Query
	R.HYWGLR.V	U	2		416.2189	830.4233	830.4187	5.49	0	24	0.21	1	399
	R.LMTVVANPR.Q	U	2		500.7863	999.5581	999.5535	4.56	0	11	8.1	1	1640
	K.VPDWFLNR.K	U	1		523.7776	1045.5406	1045.5345	5.85	0	17	1.2	1	2202
	R.AGELTPEELER.L	U	6		622.3152	1242.6158	1242.6092	5.37	0	38	0.0084	1	4678
	R.FSQVVSNALDMK.L	U	3		669.8438	1337.6731	1337.6649	6.08	0	53	0.00022	1	6009
	R.FSQVVSNALD->M<-K.L	U	1	Oxidation (M)	677.8425	1353.6705	1353.6599	7.87	0	(45)	0.0016	1	6238
LOC_Os01g59990.1	protein|ribosomal protein L24, putative, expressed	18556	87	3(2)	2(2)	0.40	14%
	Peptide	Unique	Matches	Modification	Observed	Mr(expt)	Mr(calc)	ppm	Miss	Score	Expect	Rank	Query
	R.SIVGATLEVIQK.K	U	1		629.3781	1256.7417	1256.7340	6.11	0	67	3.1e-006	1	4877
	R.ADSQVFLFANSK.C		2		663.8438	1325.6729	1325.6616	8.59	0	45	0.0013	1	5856
LOC_Os02g38820.1	protein|expressed protein	29523	87	2(1)	2(1)	0.11	13%
	Peptide	Unique	Matches	Modification	Observed	Mr(expt)	Mr(calc)	ppm	Miss	Score	Expect	Rank	Query
	R.SALTTSNVIELPKKEELK.T	U	1		667.3850	1999.1330	1999.1201	6.48	2	11	2.2	1	12396
	R.NLAAVIYKDEDDIIDTAK.E	U	1		1004.0217	2006.0289	2006.0208	4.06	1	87	9.1e-008	1	12439
LOC_Os01g45274.1	protein|carbonic anhydrase, chloroplast precursor, putative, expressed	29498	86	6(2)	6(2)	0.24	24%
	Peptide	Unique	Matches	Modification	Observed	Mr(expt)	Mr(calc)	ppm	Miss	Score	Expect	Rank	Query
	K.YMVFSCADSR.V	U	1		618.2676	1234.5207	1234.5111	7.82	0	1	4.9	1	4577
	K.EAVNQSLENLK.T	U	1		622.8314	1243.6483	1243.6408	6.03	0	34	0.022	1	4697
	R.NIANMVPAYCK.I	U	1		640.8143	1279.6140	1279.6053	6.80	0	12	2.6	1	5219
	K.TEFYDKKPELFEPLK.A	U	1		942.5048	1882.9950	1882.9716	12.4	1	3	25	1	11570
	R.VCPSVTMGLEPGEAFTVR.N	U	1		975.4788	1948.9430	1948.9387	2.20	0	79	4.9e-007	1	11984
	K.FKTEFYDKKPELFEPLK.A	U	1		720.3951	2158.1634	2158.1350	13.2	2	0	39	1	13334
LOC_Os03g53800.1	protein|periplasmic beta-glucosidase precursor, putative, expressed	68191	86	3(1)	3(1)	0.05	6%
	Peptide	Unique	Matches	Modification	Observed	Mr(expt)	Mr(calc)	ppm	Miss	Score	Expect	Rank	Query
	R.IGEATALEVR.A	U	1		529.7889	1057.5632	1057.5768	-12.81	0	2	33	2	2344
	K.ILVAGSHADDLGR.Q	U	1		662.3604	1322.7061	1322.6943	8.99	0	86	9.8e-008	1	5817
	K.ATIFPHNVGLGATRDPDLVK.R	U	1		707.7248	2120.1525	2120.1378	6.93	1	10	2.8	1	13173
LOC_Os03g38000.1	protein|40S ribosomal protein S3-1, putative, expressed	25590	84	8(1)	6(1)	0.13	38%
	Peptide	Unique	Matches	Modification	Observed	Mr(expt)	Mr(calc)	ppm	Miss	Score	Expect	Rank	Query
	R.IRELTSVVQK.R		1		586.8566	1171.6987	1171.6925	5.33	1	12	1.4	1	3804
	R.GLCAIAQAESLR.Y		1		644.8412	1287.6678	1287.6605	5.70	0	1	39	1	5331
	R.ELAEDGYSGVEVR.V		2		712.3437	1422.6728	1422.6627	7.14	0	21	0.3	1	7092
	K.VGPTTPLPDLVTIHAPK.E	U	1		878.5060	1754.9974	1754.9931	2.46	0	25	0.13	1	10512
	K.VGPTTPLPDLVTIHAPK.E	U	1		586.0076	1755.0009	1754.9931	4.44	0	(10)	4.8	1	10513
	K.FKDGYMISSGQPVNEYIDSAVR.H	U	1		1238.5981	2475.1817	2475.1740	3.12	1	84	1.4e-007	1	14418
	K.VGPTTPLPDLVTIHAPKEEEELRPPVLIAEA.-	U	1		1111.2848	3330.8325	3330.8075	7.52	1	9	0.77	1	15952
LOC_Os08g44480.1	protein|40S ribosomal protein S25, putative, expressed	12061	84	7(3)	4(2)	1.12	42%
	Peptide	Unique	Matches	Modification	Observed	Mr(expt)	Mr(calc)	ppm	Miss	Score	Expect	Rank	Query
	R.RAINDLMTR.G	U	1		545.2985	1088.5824	1088.5760	5.82	1	4	22	2	2670
	K->.<-QITPSVLSER.L		1	Gln->pyro-Glu (N-term Q)	556.8050	1111.5954	1111.5873	7.28	0	(42)	0.0022	1	2976
	K.QITPSVLSER.L		1		565.3167	1128.6189	1128.6139	4.42	0	62	4.8e-005	1	3200
	R.MVSVHSSQQIYTR.A	U	1		768.3848	1534.7551	1534.7562	-0.72	0	19	0.65	1	8404
	R.->M<-VSVHSSQQIYTR.A	U	2	Oxidation (M)	776.3850	1550.7555	1550.7511	2.80	0	(19)	0.7	1	8589
	K.VNNSVLFDQATYDK.L		1		807.3989	1612.7832	1612.7733	6.12	0	36	0.0088	1	9229
LOC_Os02g30050.1	protein|ribosomal protein L29, putative, expressed	14235	82	8(5)	5(4)	1.36	27%
	Peptide	Unique	Matches	Modification	Observed	Mr(expt)	Mr(calc)	ppm	Miss	Score	Expect	Rank	Query
	R.IKVDELR.G	U	1		436.7652	871.5159	871.5127	3.69	1	36	0.012	1	622
	R.VLTVISQK.Q	U	1		444.2842	886.5537	886.5488	5.62	0	41	0.0017	1	743
	K.AELQAQLK.D	U	1		450.7631	899.5117	899.5076	4.55	0	10	6.4	1	797
	K.SLLPLDLRPK.K	U	3		576.3628	1150.7111	1150.7074	3.29	0	45	0.00014	1	3492
	K.KSLLPLDLRPK.K	U	2		640.4130	1278.8115	1278.8023	7.17	1	17	0.03	1	5215
LOC_Os01g55690.1	protein|glutelin, putative, expressed	56782	82	4(2)	3(1)	0.06	7%
	Peptide	Unique	Matches	Modification	Observed	Mr(expt)	Mr(calc)	ppm	Miss	Score	Expect	Rank	Query
	R.ALPNDVLANAYR.I	U	2		658.8557	1315.6969	1315.6884	6.42	0	58	7.1e-005	1	5712
	R.GDEFGAFTPIQYK.S	U	1		736.8613	1471.7081	1471.6983	6.63	0	2	18	1	7689
	R.GQLLIIPQHYAVVK.K	U	1		789.9751	1577.9356	1577.9293	4.00	0	11	0.53	1	8883
LOC_Os10g21212.1	protein|photosystem II 44 kDa reaction center protein, putative, expressed	52196	81	4(2)	4(2)	0.13	13%
	Peptide	Unique	Matches	Modification	Observed	Mr(expt)	Mr(calc)	ppm	Miss	Score	Expect	Rank	Query
	R.LGANVGSAQGPTGLGK.Y	U	1		713.8891	1425.7636	1425.7576	4.24	0	21	0.32	1	7133
	R.SPTGEVIFGGETMR.F	U	1		740.8630	1479.7115	1479.7028	5.91	0	36	0.01	1	7795
	R.DQETTGFAWWAGNAR.L	U	1		855.3909	1708.7672	1708.7594	4.57	0	74	1.8e-006	1	10132
	R.APWLEPLRGPNGLDLSR.L	U	1		946.0168	1890.0191	1890.0112	4.23	1	16	1	1	11602
LOC_Os06g39718.1	protein|chloroplast 50S ribosomal protein L33, putative, expressed	7866	80	6(3)	3(3)	2.03	33%
	Peptide	Unique	Matches	Modification	Observed	Mr(expt)	Mr(calc)	ppm	Miss	Score	Expect	Rank	Query
	R.HNTPGQLELR.K	U	3		582.8113	1163.6081	1163.6047	2.94	0	35	0.022	1	3678
	R.VILQCVSCVR.K	U	2		617.3303	1232.6461	1232.6370	7.40	0	37	0.0087	1	4558
	K.NRHNTPGQLELR.K	U	1		478.9258	1433.7555	1433.7487	4.73	1	58	6.6e-005	1	7238
LOC_Os02g10390.1	protein|chlorophyll A-B binding protein, putative, expressed	29191	79	3(2)	2(2)	0.24	15%
	Peptide	Unique	Matches	Modification	Observed	Mr(expt)	Mr(calc)	ppm	Miss	Score	Expect	Rank	Query
	R.TAMMGVVGMVAPELLGK.L	U	1		852.4553	1702.8960	1702.8820	8.20	0	57	7.4e-005	1	10082
	R.TA->M<-->M<-GVVG->M<-VAPELLGK.L	U	1	3 Oxidation (M)	876.4467	1750.8789	1750.8668	6.93	0	(12)	4.2	1	10468
	K.YLAGSGEPAYPGGPLFNPLGFGTK.S	U	1		1205.6175	2409.2205	2409.2005	8.32	0	45	0.0012	1	14271
LOC_Os03g02960.1	protein|nascent polypeptide-associated complex subunit alpha, putative, expressed	23710	79	5(1)	5(1)	0.14	44%
	Peptide	Unique	Matches	Modification	Observed	Mr(expt)	Mr(calc)	ppm	Miss	Score	Expect	Rank	Query
	K.LG->M<-KPVTGVSR.I		1	Oxidation (M)	580.8312	1159.6479	1159.6383	8.27	0	1	34	1	3630
	K.NILFVVSKPDVFK.S	U	1		753.4424	1504.8702	1504.8654	3.22	0	2	8.2	2	8101
	K.IEDLSSQLQAQAAQQFR.M		1		966.9988	1931.9830	1931.9701	6.69	0	79	6.5e-007	1	11877
	K.VMSKPDAAAAAPADEEEEVDETGIEPR.D	U	1		943.1071	2826.2995	2826.2865	4.61	0	19	0.24	1	15222
	M.VSEQTAPVATAEAELESSAAPPVKPDEAAAK.A	U	1		1022.1904	3063.5495	3063.5248	8.07	0	4	13	1	15659
LOC_Os05g15770.1	protein|glycosyl hydrolase, putative, expressed	32757	78	7(1)	5(1)	0.10	18%
	Peptide	Unique	Matches	Modification	Observed	Mr(expt)	Mr(calc)	ppm	Miss	Score	Expect	Rank	Query
	R.LGV->M<-LTATAR.C	U	2	Oxidation (M)	524.7971	1047.5796	1047.5747	4.68	0	7	11	1	2237
	R.NTDQLEGSLR.E	U	1		566.7849	1131.5553	1131.5520	2.89	0	14	1.8	1	3244
	R.VLVGVVASPEADR.D	U	2		656.3717	1310.7288	1310.7194	7.19	0	78	3.5e-007	1	5643
	K.LDISGHTVSAVGPDIK.H	U	1		804.9384	1607.8621	1607.8519	6.37	0	15	1.1	1	9196
	R.VLVGVVASPEADRDGYVSHK.D	U	1		700.0393	2097.0961	2097.0855	5.07	1	8	5	1	13018
LOC_Os01g73160.1	protein|40S ribosomal protein S10, putative, expressed	19955	77	8(4)	5(3)	0.59	37%
	Peptide	Unique	Matches	Modification	Observed	Mr(expt)	Mr(calc)	ppm	Miss	Score	Expect	Rank	Query
	K.GGAPAEFQPSFR.G		4		632.3152	1262.6159	1262.6044	9.16	0	45	0.0016	1	4969
	K.YLFHEGVLYAK.K	U	1		670.3597	1338.7049	1338.6972	5.77	0	39	0.0037	1	6022
	R.SYLNLPSEVVPNTLK.K	U	1		837.4644	1672.9143	1672.9036	6.41	0	38	0.0043	1	9825
	K.SAKPPSRPFGSGPPGDRPR.G	U	1		655.0160	1962.0263	1962.0184	4.04	0	1	41	1	12091
	R.GAPGDFGGEKGGAPAEFQPSFR.G		1		1090.0210	2178.0274	2178.0130	6.61	1	18	0.56	1	13416
LOC_Os04g38410.1	protein|chlorophyll A-B binding protein, putative, expressed	27043	77	4(1)	2(1)	0.12	11%
	Peptide	Unique	Matches	Modification	Observed	Mr(expt)	Mr(calc)	ppm	Miss	Score	Expect	Rank	Query
	K.FFDPLGLGGETR.D	U	1		654.8364	1307.6583	1307.6510	5.58	0	77	1e-006	1	5593
	R.TAENFSNATGEQGYPGGK.F	U	3		914.4153	1826.8161	1826.8071	4.93	0	13	0.75	1	11081
LOC_Os03g06670.1	protein|Core histone H2A/H2B/H3/H4 domain containing protein, putative, expressed	14547	77	9(5)	3(3)	0.88	21%
	Peptide	Unique	Matches	Modification	Observed	Mr(expt)	Mr(calc)	ppm	Miss	Score	Expect	Rank	Query
	R.HLQLAIR.G		1		425.7693	849.5241	849.5184	6.64	0	23	0.023	1	534
	R.AGLQFPVGR.I		5		472.7713	943.5280	943.5240	4.34	0	39	0.0053	1	1043
	K.GTIAGGGVIPHIHK.S		3		678.8947	1355.7749	1355.7674	5.52	0	45	0.00084	1	6264
LOC_Os07g34570.1	protein|FAD dependent oxidoreductase domain containing protein, expressed	37429	76	9(3)	7(3)	0.53	23%
	Peptide	Unique	Matches	Modification	Observed	Mr(expt)	Mr(calc)	ppm	Miss	Score	Expect	Rank	Query
	R.FSPIKESIVSR.E	U	1		631.8637	1261.7129	1261.7030	7.81	1	47	0.00053	1	4954
	K.HAALFTSTVMSR.L	U	1		660.8458	1319.6771	1319.6656	8.72	0	43	0.0029	1	5790
	K.ALGRPNAIDGTIK.K	U	1		663.3861	1324.7577	1324.7463	8.60	0	14	1	1	5851
	R.ALDMNTAEDEIVR.L	U	2		738.8592	1475.7039	1475.6926	7.70	0	26	0.093	1	7738
	R.LQDIGMIDAVPGMR.A	U	1		758.3865	1514.7585	1514.7585	0.01	0	5	16	1	8184
	R.VVVSSCGHDGPFGATGVK.R	U	1		887.4406	1772.8667	1772.8516	8.49	0	38	0.0074	1	10691
	R.VVVSSCGHDGPFGATGVKR.L	U	1		965.4895	1928.9644	1928.9527	6.08	1	(5)	17	1	11860
	R.VVVSSCGHDGPFGATGVKR.L	U	1		643.9968	1928.9687	1928.9527	8.26	1	17	1.1	1	11861
LOC_Os06g37440.1	protein|elongation factor 1-gamma, putative, expressed	47702	75	8(1)	7(1)	0.14	19%
	Peptide	Unique	Matches	Modification	Observed	Mr(expt)	Mr(calc)	ppm	Miss	Score	Expect	Rank	Query
	K.EAKKEAPK.E		1		450.7631	899.5117	899.5076	4.56	2	1	49	6	797
	K.MILDEWKR.L		1		545.7927	1089.5708	1089.5641	6.15	1	1	47	9	2686
	K.MLVIGSTPPFK.V	U	1		595.3397	1188.6649	1188.6577	6.07	0	1	25	4	4041
	K.VDLSDEAQKER.V	U	1		645.3220	1288.6295	1288.6259	2.80	1	20	0.45	1	5347
	K.SFTSEFPHVER.Y		2		668.3254	1334.6363	1334.6255	8.10	0	21	0.35	1	5959
	K.YNDENTVSFVTMNK.V		1		831.3818	1660.7490	1660.7403	5.24	0	10	2.1	1	9725
	K.IPVLETPEGAVFESNAIAR.Y	U	1		1007.0407	2012.0669	2012.0578	4.49	0	76	9.8e-007	1	12477
LOC_Os07g23990.1	protein|tetratricopeptide repeat domain containing protein, putative, expressed	207793	74	4(2)	3(1)	0.05	2%
	Peptide	Unique	Matches	Modification	Observed	Mr(expt)	Mr(calc)	ppm	Miss	Score	Expect	Rank	Query
	K.IEGLGKPLK.A	U	1		477.7995	953.5844	953.5909	-6.87	0	4	3	4	1126
	R.TVVPATYTDPHQHMK.V	U	1		862.9305	1723.8464	1723.8352	6.50	0	22	0.25	1	10256
	R.IKPGSTSTEAQDASAEQMSGK.A	U	1		708.3377	2121.9911	2121.9848	2.98	0	(35)	0.011	1	13179
	R.IKPGSTSTEAQDASAEQMSGK.A	U	1		1062.0039	2121.9933	2121.9848	3.99	0	61	3.2e-005	1	13180
LOC_Os05g32220.1	protein|L1P family of ribosomal proteins domain containing protein, expressed	38927	74	6(2)	5(2)	0.18	15%
	Peptide	Unique	Matches	Modification	Observed	Mr(expt)	Mr(calc)	ppm	Miss	Score	Expect	Rank	Query
	K.IAVLTQGEK.I	U	1		479.7862	957.5578	957.5495	8.71	0	2	35	8	1173
	K.LIASPDMMPK.V	U	2		551.7907	1101.5667	1101.5562	9.56	0	5	19	1	2818
	R.FVESAEAHFR.M	U	1		596.7937	1191.5728	1191.5673	4.69	0	63	1.5e-005	1	4080
	R.GPAFTPPTRPR.T	U	1		598.8345	1195.6545	1195.6462	6.95	0	8	4.8	1	4137
	R.AAGADIVGGDDLIDQIK.G	U	1		835.9374	1669.8603	1669.8523	4.82	0	40	0.0054	1	9801
LOC_Os01g65902.1	protein|apocytochrome f precursor, putative, expressed	35559	73	4(2)	4(2)	0.20	18%
	Peptide	Unique	Matches	Modification	Observed	Mr(expt)	Mr(calc)	ppm	Miss	Score	Expect	Rank	Query
	K.NILVIGPVPGK.K	U	1		553.8547	1105.6949	1105.6859	8.14	0	2	1.1	1	2885
	K.SNNTVYNATSTGVVR.K	U	1		791.8993	1581.7840	1581.7747	5.89	0	40	0.0046	1	8916
	K.EKGGYEISIVDASDGR.Q	U	1		848.4202	1694.8258	1694.8111	8.65	1	56	8.4e-005	1	10001
	K.YSEIVFPILSPDPA->M<-KK.D	U	1	Oxidation (M)	976.0195	1950.0244	1950.0172	3.68	1	3	18	1	11996
LOC_Os02g12800.1	protein|elongation factor 1-gamma, putative, expressed	47676	72	5(1)	5(1)	0.14	14%
	Peptide	Unique	Matches	Modification	Observed	Mr(expt)	Mr(calc)	ppm	Miss	Score	Expect	Rank	Query
	K.EAKKEAPK.E		1		450.7631	899.5117	899.5076	4.56	2	1	49	6	797
	K.MILDEWKR.L		1		545.7927	1089.5708	1089.5641	6.15	1	1	47	9	2686
	K.VDISDEAQKER.V		1		645.3220	1288.6295	1288.6259	2.80	1	20	0.45	1	5347
	K.YNDENTVSFVTMNK.V		1		831.3818	1660.7490	1660.7403	5.24	0	10	2.1	1	9725
	K.VPILETPDGPVFESNAIAR.Y	U	1		1013.0434	2024.0722	2024.0578	7.12	0	71	2.1e-006	1	12563
LOC_Os12g42090.2	protein|methyltransferase domain containing protein, putative, expressed	39143	71	5(1)	4(1)	0.08	15%
	Peptide	Unique	Matches	Modification	Observed	Mr(expt)	Mr(calc)	ppm	Miss	Score	Expect	Rank	Query
	R.IGPKWYRGVR.R	U	1		616.3520	1230.6895	1230.6985	-7.31	2	0	39	1	4542
	R.EHGDSPLQLGPK.V	U	2		639.3289	1276.6433	1276.6412	1.67	0	19	0.71	1	5168
	R.VVDVGGGTGFTTLGIVK.R	U	1		810.4571	1618.8996	1618.8931	4.04	0	8	3.6	1	9300
	R.YVSAGSIEYWPDPQR.G	U	1		884.4249	1766.8353	1766.8264	5.05	0	71	2.1e-006	1	10626
LOC_Os03g16800.1	protein|clathrin assembly protein, putative, expressed	72336	70	13(3)	11(3)	0.25	20%
	Peptide	Unique	Matches	Modification	Observed	Mr(expt)	Mr(calc)	ppm	Miss	Score	Expect	Rank	Query
	K.SLMLVHR.L	U	1		428.2505	854.4864	854.4796	7.96	0	21	0.14	1	548
	R.LEFFLHER.K	U	1		545.7903	1089.5661	1089.5607	4.97	0	15	1.7	1	2685
	R.TYALYLDQR.L	U	1		571.7999	1141.5852	1141.5768	7.39	0	16	0.74	1	3364
	R.FLACRPTGGAK.H	U	1		589.3139	1176.6132	1176.6074	5.00	0	9	7.4	1	3860
	R.LLADGDPSFHR.E	U	3		614.3130	1226.6114	1226.6044	5.74	0	27	0.099	1	4475
	K.LLETLEEF->M<-RDR.A	U	1	Oxidation (M)	784.4045	1566.7944	1566.7712	14.8	1	1	29	5	8755
	K.VTSNIAPELDVLIVK.A	U	1		805.9762	1609.9378	1609.9291	5.46	0	39	0.0016	1	9210
	K.QIDELCAFYGWCK.E	U	1		845.3782	1688.7418	1688.7327	5.38	0	24	0.043	1	9945
	R.DEAHSGSWDHSAFVR.T	U	1		850.8766	1699.7386	1699.7339	2.78	0	10	1.3	1	10043
	K.ATMTGGMDPLLLNGMYDQGAVR.Q	U	1		1156.0505	2310.0865	2310.0807	2.54	0	23	0.15	1	13992
	R.LLNLSDFRDEAHSGSWDHSAFVR.T	U	1		887.0964	2658.2675	2658.2575	3.76	1	38	0.0053	1	14849
LOC_Os02g02400.1	protein|catalase isozyme A, putative, expressed	57118	70	14(3)	12(3)	0.18	31%
	Peptide	Unique	Matches	Modification	Observed	Mr(expt)	Mr(calc)	ppm	Miss	Score	Expect	Rank	Query
	R.FSTVIHER.G		1		494.7673	987.5200	987.5138	6.35	0	8	7.4	1	1511
	R.VFAYADTQR.Y	U	1		535.7708	1069.5269	1069.5193	7.19	0	0	50	2	2487
	R.SPGAQTPVIVR.F	U	1		562.8281	1123.6417	1123.6350	6.00	0	22	0.1	1	3130
	R.GSPETIRDPR.G	U	3		564.2973	1126.5800	1126.5731	6.19	1	11	2.7	4	3188
	K.FRPSSSFDTK.T	U	1		586.2926	1170.5706	1170.5669	3.17	0	10	3.8	1	3781
	R.DEEVDYYPSR.H	U	1		636.7766	1271.5385	1271.5306	6.26	0	11	2.4	1	5087
	R.GPILLEDYHLIEK.V		1		770.4280	1538.8414	1538.8344	4.55	0	42	0.0016	1	8460
	R.LGPNYL->M<-LPVNAPK.C		1	Oxidation (M)	771.9251	1541.8355	1541.8276	5.18	0	43	0.0023	1	8499
	R.HAPPTPITPRPVVGR.R	U	1		797.9665	1593.9184	1593.9104	5.06	0	15	0.34	1	9041
	R.HMDGFGVNTYTFVTR.D	U	1		872.9120	1743.8094	1743.8039	3.16	0	41	0.0025	1	10408
	R.DGIKFPDVIHAFKPNPR.S	U	1		976.0361	1950.0576	1950.0476	5.14	1	28	0.054	1	11997
	K.NHSHATQDLYDSIAAGNFPEWK.L	U	1		834.3912	2500.1519	2500.1407	4.46	0	24	0.1	1	14461
LOC_Os04g35090.1	protein|40S ribosomal protein S10, putative, expressed	20307	70	15(4)	7(2)	0.36	48%
	Peptide	Unique	Matches	Modification	Observed	Mr(expt)	Mr(calc)	ppm	Miss	Score	Expect	Rank	Query
	M.IIPKKNR.N	U	2		434.7881	867.5616	867.5654	-4.40	2	11	0.83	1	585
	K.GGAPAEFQPSFR.S		4		632.3152	1262.6159	1262.6044	9.16	0	45	0.0016	1	4969
	K.YLFQEGVLYAK.K	U	2		665.8608	1329.7070	1329.6969	7.63	0	38	0.0071	1	5905
	K.HPQIDVPNLQVIK.L	U	1		750.9344	1499.8542	1499.8460	5.48	0	11	2.6	1	8005
	R.NYLNLPSEIVPATLKK.S	U	1		900.5217	1799.0288	1799.0192	5.31	1	17	0.28	1	10884
	K.SARPPGRPFGSGPPGDRPR.G	U	1		981.0179	1960.0212	1960.0140	3.69	0	(4)	21	4	12078
	K.SARPPGRPFGSGPPGDRPR.G	U	2		654.3478	1960.0215	1960.0140	3.84	0	(5)	19	1	12079
	K.SARPPGRPFGSGPPGDRPR.G	U	1		491.0129	1960.0224	1960.0140	4.31	0	17	1.1	1	12080
	R.GAPGDFGGEKGGAPAEFQPSFR.S		1		1090.0210	2178.0274	2178.0130	6.61	1	18	0.56	1	13416
LOC_Os11g05370.1	protein|60S ribosomal protein L26-1, putative, expressed	15641	69	1(1)	1(1)	0.22	8%
	Peptide	Unique	Matches	Modification	Observed	Mr(expt)	Mr(calc)	ppm	Miss	Score	Expect	Rank	Query
	R.VL->M<-SAALSTELR.H	U	1	Oxidation (M)	653.8604	1305.7061	1305.6962	7.61	0	69	3.7e-006	1	5571
LOC_Os01g54540.1	protein|ribosomal protein L13, putative, expressed	26342	69	11(1)	7(1)	0.27	30%
	Peptide	Unique	Matches	Modification	Observed	Mr(expt)	Mr(calc)	ppm	Miss	Score	Expect	Rank	Query
	R.LASTIAVHIR.G	U	2		540.8334	1079.6522	1079.6451	6.55	0	12	1.5	1	2545
	K.RQPLSALVPR.E	U	1		568.8493	1135.6840	1135.6826	1.31	1	7	4.9	1	3299
	K.TWYVVDATDK.I	U	1		599.2955	1196.5764	1196.5714	4.20	0	6	6.5	1	4150
	K.TWYVVDATDKILGR.L	U	1		818.9442	1635.8739	1635.8621	7.22	1	71	2.6e-006	1	9472
	K.GAEHPHEAQKPVPLPIK.D	U	2		616.6793	1847.0160	1847.0053	5.74	0	21	0.19	1	11261
	K.GAEHPHEAQKPVPLPIK.D	U	2		924.5167	1847.0189	1847.0053	7.33	0	(2)	14	1	11263
	R.HSGRPGGMKEETFDQLQK.R	U	1		1023.0039	2043.9931	2043.9796	6.62	1	10	4.3	1	12696
	K.GAEHPHEAQKPVPLPIKDK.R	U	1		697.7192	2090.1359	2090.1272	4.14	1	9	2.9	1	12980
LOC_Os07g25430.1	protein|photosystem I reaction center subunit IV A, chloroplast precursor, putative, expressed	15537	67	6(2)	4(2)	0.48	60%
	Peptide	Unique	Matches	Modification	Observed	Mr(expt)	Mr(calc)	ppm	Miss	Score	Expect	Rank	Query
	K.EPAAAKPPPIGPK.R	U	2		636.8727	1271.7308	1271.7237	5.56	0	46	0.00066	1	5103
	K.VNYAGVSTNNYALDEIQEVK.-	U	1		1114.0552	2226.0958	2226.0804	6.92	0	11	3.5	1	13661
	R.AEEEAAAPPPPPPPAAEEKPAEAEAAVATK.E	U	1		1468.7379	2935.4613	2935.4450	5.55	0	(10)	3.7	1	15418
	R.AEEEAAAPPPPPPPAAEEKPAEAEAAVATK.E	U	1		979.4961	2935.4666	2935.4450	7.36	0	11	3.1	1	15420
	R.ESYWYNGTGSVVTVDQDPNTRYPVVVR.F	U	1		1034.5114	3100.5122	3100.4891	7.47	1	48	0.00052	1	15705
LOC_Os03g22340.1	protein|60S ribosomal protein L22-2, putative, expressed	14520	67	3(1)	2(1)	0.23	19%
	Peptide	Unique	Matches	Modification	Observed	Mr(expt)	Mr(calc)	ppm	Miss	Score	Expect	Rank	Query
	K.AGNLGESVTVSR.D	U	2		595.3158	1188.6170	1188.6099	6.04	0	67	1.8e-005	1	4035
	R.YFNIAENEGEEED.-		1		779.8182	1557.6218	1557.6107	7.15	0	6	0.51	1	8656
LOC_Os03g08280.1	protein|peptidase, T1 family, putative, expressed	32472	66	3(1)	3(1)	0.10	15%
	Peptide	Unique	Matches	Modification	Observed	Mr(expt)	Mr(calc)	ppm	Miss	Score	Expect	Rank	Query
	K.SAGVTSIGVR.G	U	1		473.7725	945.5304	945.5244	6.43	0	1	42	1	1061
	K.LLDHTSVTHLFPITK.Y	U	1		861.4876	1720.9607	1720.9512	5.49	0	25	0.11	1	10241
	R.ALTTEEIDQHLTAISERD.-	U	1		1021.5112	2041.0078	2040.9964	5.60	1	66	1.4e-005	1	12689
LOC_Os08g44380.1	protein|L1P family of ribosomal proteins domain containing protein, expressed	24804	66	7(4)	5(3)	0.46	29%
	Peptide	Unique	Matches	Modification	Observed	Mr(expt)	Mr(calc)	ppm	Miss	Score	Expect	Rank	Query
	R.LLGPGLNK.A	U	2		406.2576	810.5006	810.4963	5.26	0	27	0.035	1	297
	K.EAISQVVADCKEK.N	U	1		738.8740	1475.7334	1475.7290	2.98	1	1	33	6	7742
	K.KYHAFLASEAIIK.Q	U	1		745.9265	1489.8383	1489.8293	6.10	1	2	15	2	7903
	K.FPTLVTHQESLESK.V	U	2		808.4252	1614.8359	1614.8253	6.55	0	33	0.026	1	9270
	K.VCMLGDAQHVEEAEK.I	U	1		858.3948	1714.7751	1714.7654	5.65	0	50	0.0002	1	10177
LOC_Os07g32880.1	protein|ATP synthase gamma chain, putative, expressed	40081	66	4(1)	3(1)	0.08	9%
	Peptide	Unique	Matches	Modification	Observed	Mr(expt)	Mr(calc)	ppm	Miss	Score	Expect	Rank	Query
	K.VALVVLTGER.G	U	1		528.8274	1055.6402	1055.6339	6.00	0	7	7.3	2	2329
	R.GLCGSFNNNVLK.K	U	1		661.8328	1321.6511	1321.6449	4.71	0	1	30	1	5807
	R.ALQESLASELAAR.M	U	2		679.8738	1357.7330	1357.7201	9.51	0	60	4.4e-005	1	6317
LOC_Os02g15169.1	protein|glutelin, putative, expressed	56915	64	5(2)	4(2)	0.12	9%
	Peptide	Unique	Matches	Modification	Observed	Mr(expt)	Mr(calc)	ppm	Miss	Score	Expect	Rank	Query
	R.ISREQARSLK.N		1		594.3506	1186.6867	1186.6782	7.22	2	1	21	4	4006
	R.ALPVDVVANAYR.I		2		644.3596	1286.7047	1286.6983	4.99	0	57	0.00011	1	5318
	K.TNANAFVSHLAGK.N		1		665.3551	1328.6956	1328.6837	9.00	0	9	7.3	1	5887
	R.YTNIPGVVYIIQGR.G	U	1		796.9484	1591.8822	1591.8722	6.25	0	33	0.018	1	9011
LOC_Os07g42170.1	protein|60S ribosomal protein, putative, expressed	16007	64	3(2)	3(2)	0.47	24%
	Peptide	Unique	Matches	Modification	Observed	Mr(expt)	Mr(calc)	ppm	Miss	Score	Expect	Rank	Query
	K.VG->M<-RYFHRLR.N	U	1	Oxidation (M)	675.8668	1349.7190	1349.7139	3.77	2	2	26	1	6193
	K.APLLDVTQFGYFK.V	U	1		749.9081	1497.8016	1497.7868	9.90	0	49	0.0005	1	7991
	R.ILFDKYHPGYFGK.V		1		792.9188	1583.8230	1583.8136	5.89	1	41	0.0041	1	8947
LOC_Os05g33380.1	protein|fructose-bisphospate aldolase isozyme, putative, expressed	39238	64	5(1)	4(1)	0.28	15%
	Peptide	Unique	Matches	Modification	Observed	Mr(expt)	Mr(calc)	ppm	Miss	Score	Expect	Rank	Query
	K.VDKGTIEVAGTEK.E	U	1		673.8638	1345.7130	1345.7089	3.03	1	12	3.7	1	6119
	K.VSPEVIAEYTVR.T	U	2		681.8712	1361.7279	1361.7191	6.48	0	29	0.076	1	6344
	K.GILAADESTGTIGKR.F		1		744.9076	1487.8007	1487.7944	4.30	1	53	0.00024	1	7881
	R.FASINVENVEENRR.S	U	1		838.9272	1675.8399	1675.8278	7.27	1	21	0.41	1	9849
LOC_Os06g51150.1	protein|catalase isozyme B, putative, expressed	57064	63	14(4)	8(3)	0.25	21%
	Peptide	Unique	Matches	Modification	Observed	Mr(expt)	Mr(calc)	ppm	Miss	Score	Expect	Rank	Query
	R.GSPETLRDPR.G		3		564.2973	1126.5800	1126.5731	6.19	1	11	2.7	4	3188
	R.APGVQTPVIVR.F		3		568.8452	1135.6759	1135.6714	3.97	0	28	0.034	1	3296
	K.FHWKPTCGVK.C		1		630.3248	1258.6351	1258.6281	5.56	0	26	0.1	1	4895
	K.FHWKPTCGVK.C		1		420.5524	1258.6353	1258.6281	5.70	0	(16)	0.92	1	4896
	R.GPILLEDYHLIEK.L		1		770.4280	1538.8414	1538.8344	4.55	0	42	0.0016	1	8460
	R.LGPNYL->M<-LPVNAPK.C		1	Oxidation (M)	771.9251	1541.8355	1541.8276	5.18	0	43	0.0023	1	8499
	K.TWPEDIIPLQPVGR.M	U	1		810.9480	1619.8814	1619.8671	8.83	0	25	0.11	1	9306
	R.HMEGFGVNTYTLINK.D	U	1		862.4360	1722.8574	1722.8399	10.1	0	6	13	1	10248
	K.CLLDDEAVTVGGTCHSHATK.D	U	1		1086.0021	2169.9896	2169.9783	5.20	0	20	0.27	1	13388
	K.CLLDDEAVTVGGTCHSHATK.D	U	1		724.3383	2169.9931	2169.9783	6.82	0	(1)	24	1	13390
LOC_Os05g04380.1	protein|peroxidase precursor, putative, expressed	38046	63	6(2)	4(1)	0.18	16%
	Peptide	Unique	Matches	Modification	Observed	Mr(expt)	Mr(calc)	ppm	Miss	Score	Expect	Rank	Query
	R.LIFHDCFVR.G	U	2		603.8106	1205.6065	1205.6016	4.13	0	9	5.7	1	4278
	R.DLPDSTFTISELIR.N	U	1		803.9279	1605.8412	1605.8250	10.1	0	10	3.7	1	9167
	R.KFEFLDNSYYHNNLAR.I	U	1		1015.9981	2029.9815	2029.9646	8.36	1	49	0.00043	1	12614
	R.KFEFLDNSYYHNNLAR.I	U	1		677.6679	2029.9819	2029.9646	8.53	1	(38)	0.0064	1	12615
	R.GCDASVLLDPTAENPHTEK.T	U	1		1027.4858	2052.9571	2052.9422	7.26	0	6	7.4	1	12746
LOC_Os09g39180.1	protein|RNA recognition motif containing protein, putative, expressed	35403	63	4(1)	4(1)	0.09	14%
	Peptide	Unique	Matches	Modification	Observed	Mr(expt)	Mr(calc)	ppm	Miss	Score	Expect	Rank	Query
	R.LVQLFSEHGK.V	U	1		579.3209	1156.6273	1156.6241	2.80	0	3	36	2	3579
	R.VNVAEERPPR.R	U	1		583.8212	1165.6278	1165.6203	6.38	0	12	1.9	1	3712
	K.VYVGNLPYDIDSER.L	U	1		820.4057	1638.7968	1638.7889	4.83	0	26	0.11	1	9500
	R.IYVGNLPWQVDDSR.L	U	1		831.4216	1660.8286	1660.8209	4.62	0	63	2.8e-005	1	9731
LOC_Os05g39960.1	protein|40S ribosomal protein S26, putative, expressed	15551	62	4(1)	3(1)	0.48	35%
	Peptide	Unique	Matches	Modification	Observed	Mr(expt)	Mr(calc)	ppm	Miss	Score	Expect	Rank	Query
	R.DVQEACVHDGYVLPK.L	U	2		865.4193	1728.8239	1728.8141	5.68	0	54	0.0001	1	10304
	R.REDRPTGPRPGGAGGPGAPAAAGPGGPPNVAR.T	U	1		730.1331	2916.5034	2916.4815	7.49	1	25	0.1	1	15372
	R.RREDRPTGPRPGGAGGPGAPAAAGPGGPPNVAR.T	U	1		769.1561	3072.5954	3072.5826	4.16	2	1	21	1	15669
LOC_Os01g17170.1	protein|magnesium-protoporphyrin IX monomethyl ester cyclase,chloroplast precursor, putative, expressed	47500	61	8(1)	7(1)	0.07	18%
	Peptide	Unique	Matches	Modification	Observed	Mr(expt)	Mr(calc)	ppm	Miss	Score	Expect	Rank	Query
	R.LFNAEINK.Q	U	2		474.7625	947.5105	947.5076	3.09	0	4	16	2	1084
	K.LDRMVEINKK.I	U	1		623.3501	1244.6856	1244.6911	-4.34	2	2	33	1	4715
	K.TDYNQTHFVR.N	U	1		640.8072	1279.5998	1279.5946	4.12	0	5	8.4	1	5218
	K.TEIQETLLTPR.F	U	1		650.8643	1299.7140	1299.7034	8.12	0	2	27	1	5485
	R.FYTTDFDEMER.L	U	1		727.3045	1452.5944	1452.5867	5.30	0	3	1.6	1	7474
	K.ANPEYQVYPIFK.Y	U	1		734.8805	1467.7465	1467.7398	4.60	0	1	25	1	7652
	R.IFPAVLDVENPEFKR.K	U	1		887.4851	1772.9557	1772.9461	5.39	1	61	3.1e-005	1	10694
LOC_Os06g09610.1	protein|peroxiredoxin, putative, expressed	29250	61	4(2)	3(2)	0.38	18%
	Peptide	Unique	Matches	Modification	Observed	Mr(expt)	Mr(calc)	ppm	Miss	Score	Expect	Rank	Query
	K.LPFTLLSDEGNKVR.K	U	1		794.9433	1587.8720	1587.8620	6.30	1	12	2.7	1	8986
	K.AGAEVIGISGDDAASHK.E	U	1		799.4023	1596.7900	1596.7744	9.80	0	55	0.00013	1	9061
	K.GRPVVVYFYPADETPGCTK.Q	U	1		1078.5352	2155.0558	2155.0408	6.92	0	(23)	0.22	1	13312
	K.GRPVVVYFYPADETPGCTK.Q	U	1		719.3610	2155.0611	2155.0408	9.38	0	30	0.049	1	13313
LOC_Os06g21590.1	protein|chlorophyll A-B binding protein, putative, expressed	26397	60	2(1)	2(1)	0.13	9%
	Peptide	Unique	Matches	Modification	Observed	Mr(expt)	Mr(calc)	ppm	Miss	Score	Expect	Rank	Query
	R.FKESEVYHCR.W	U	1		677.8185	1353.6224	1353.6136	6.54	1	60	2.6e-005	1	6233
	K.YPGGAFDPLGFSK.D	U	1		678.3375	1354.6605	1354.6558	3.49	0	25	0.12	1	6244
LOC_Os01g31800.1	protein|Core histone H2A/H2B/H3/H4 domain containing protein, putative, expressed	16391	59	9(4)	3(3)	0.75	28%
	Peptide	Unique	Matches	Modification	Observed	Mr(expt)	Mr(calc)	ppm	Miss	Score	Expect	Rank	Query
	K.AGLQFPVGR.I		5		472.7713	943.5280	943.5240	4.34	0	39	0.0053	1	1043
	R.HVLLAIRNDEELGK.L	U	2		803.9547	1605.8947	1605.8838	6.80	1	33	0.021	1	9176
	K.LLAGVTIAHGGVLPNINPVLLPK.K	U	1		1153.7080	2305.4015	2305.3886	5.60	0	26	0.0028	1	13976
	K.LLAGVTIAHGGVLPNINPVLLPK.K	U	1		769.4756	2305.4051	2305.3886	7.18	0	(1)	0.71	1	13977
LOC_Os04g58200.2	protein|protochlorophyllide reductase A, chloroplast precursor, putative, expressed	40617	58	14(2)	10(2)	0.26	34%
	Peptide	Unique	Matches	Modification	Observed	Mr(expt)	Mr(calc)	ppm	Miss	Score	Expect	Rank	Query
	R.EHIPLFR.L	U	1		456.2605	910.5065	910.5025	4.43	0	4	7.4	1	843
	K.GFVSEAESGKR.L	U	2		583.7957	1165.5767	1165.5727	3.44	1	50	0.00047	1	3702
	R.LAQVVGDPSLTK.S	U	3		614.3558	1226.6971	1226.6871	8.19	0	35	0.0093	1	4484
	K.RLAQVVGDPSLTK.S	U	1		692.4003	1382.7861	1382.7882	-1.49	1	1	25	7	6549
	K.KEPGFLSVSQKAK.K	U	1		709.9047	1417.7949	1417.7929	1.41	2	1	19	2	7013
	K.ICNMLTMQEFHR.R	U	1		790.3679	1578.7213	1578.7105	6.83	0	13	1.2	1	8885
	R.QGVVVITGASSGLGLAAAK.A	U	1		849.9959	1697.9771	1697.9676	5.63	0	11	1.3	1	10026
	R.GQNGSAMIDGAESFDGAK.A	U	1		877.8910	1753.7675	1753.7577	5.60	0	15	0.38	1	10487
	K.DSASFENQLSQEASDPEK.A	U	2		991.4380	1980.8615	1980.8548	3.39	0	22	0.063	1	12266
	R.LIILGSITGNTNTLAGNVPPK.A	U	1		1047.1046	2092.1947	2092.1892	2.62	0	4	3.3	1	12984
LOC_Os09g08430.1	protein|ribosomal protein L22, putative, expressed	19597	58	6(2)	5(2)	0.37	28%
	Peptide	Unique	Matches	Modification	Observed	Mr(expt)	Mr(calc)	ppm	Miss	Score	Expect	Rank	Query
	K.QAIPFR.R		1		366.2153	730.4160	730.4126	4.72	0	2	42	3	37
	R.ETAFAIR.K	U	1		404.2231	806.4316	806.4286	3.69	0	35	0.014	1	273
	R.FILDLLK.N		1		431.2808	860.5471	860.5371	11.6	0	5	2.3	1	555
	R.YLEDVIAHK.Q		2		544.2957	1086.5767	1086.5709	5.35	0	12	3.3	1	2638
	K.GLDVDTLYVSHIQVNQAQK.Q	U	1		1064.5635	2127.1124	2127.0960	7.70	0	47	0.00078	1	13203
LOC_Os05g06260.1	protein|Spc97 / Spc98 family protein, putative, expressed	86290	58	7(1)	3(1)	0.04	3%
	Peptide	Unique	Matches	Modification	Observed	Mr(expt)	Mr(calc)	ppm	Miss	Score	Expect	Rank	Query
	R.LFESAVGSIR.T	U	1		539.8015	1077.5885	1077.5818	6.14	0	4	18	1	2525
	K.RLFESAVGSIR.T	U	5		617.8466	1233.6787	1233.6830	-3.46	1	2	21	5	4576
	R.DLSWINSPIDVSPTHGEK.T	U	1		997.9979	1993.9812	1993.9745	3.34	0	58	8.6e-005	1	12370
LOC_Os07g26690.1	protein|aquaporin protein, putative, expressed 水孔蛋白	30494	57	6(2)	3(2)	0.23	15%
	Peptide	Unique	Matches	Modification	Observed	Mr(expt)	Mr(calc)	ppm	Miss	Score	Expect	Rank	Query
	R.SIGAAVIFNNEK.A	U	2		631.8447	1261.6749	1261.6666	6.56	0	10	4.1	1	4948
	R.YGGGANTLAAGYSK.G	U	2		665.3281	1328.6417	1328.6361	4.25	0	39	0.0049	1	5882
	M.GKDEVMESGGAAGEFAAK.D	U	1		877.4124	1752.8103	1752.7988	6.52	1	43	0.0013	1	10479
	M.GKDEV->M<-ESGGAAGEFAAK.D	U	1	Oxidation (M)	885.4088	1768.8031	1768.7938	5.26	1	(13)	0.99	1	10644
LOC_Os08g39300.1	protein|aminotransferase, putative, expressed	44466	56	2(2)	2(2)	0.15	8%
	Peptide	Unique	Matches	Modification	Observed	Mr(expt)	Mr(calc)	ppm	Miss	Score	Expect	Rank	Query
	K.ALSLPTGLGIVCASPK.A	U	1		792.4505	1582.8864	1582.8753	7.07	0	40	0.0028	1	8941
	R.NHLFVPGPVNIPDQVIR.A	U	1		958.0364	1914.0582	1914.0476	5.55	0	41	0.0019	1	11762
LOC_Os03g49710.1	protein|ribosomal protein S13p/S18e, putative, expressed	19382	56	3(1)	3(1)	0.17	14%
	Peptide	Unique	Matches	Modification	Observed	Mr(expt)	Mr(calc)	ppm	Miss	Score	Expect	Rank	Query
	R.IGGVEIPNHK.R	U	1		532.3015	1062.5885	1062.5822	5.91	0	3	16	3	2425
	R.VEYSLQYIHGIGR.S	U	1		767.9101	1533.8056	1533.7940	7.62	0	56	0.00019	1	8403
	K.RVEYSLQYIHGIGR.S	U	1		845.9598	1689.9050	1689.8951	5.88	1	1	37	2	9963
LOC_Os02g04460.1	protein|ribosomal protein L3, putative, expressed	28205	56	9(2)	6(2)	0.25	29%
	Peptide	Unique	Matches	Modification	Observed	Mr(expt)	Mr(calc)	ppm	Miss	Score	Expect	Rank	Query
	R.ALGSIGAGTTPGR.V	U	2		579.3199	1156.6253	1156.6200	4.59	0	52	0.00043	1	3576
	K.GAVPGKPGNLLR.I	U	2		589.8580	1177.7014	1177.6931	7.01	0	17	0.19	1	3880
	K.LTRPELGHLGK.A	U	1		610.8626	1219.7107	1219.7037	5.72	0	29	0.02	1	4427
	K.TAATDGYDAVQVGYHGVR.E	U	1		940.4573	1878.9000	1878.8861	7.42	0	18	0.67	1	11533
	K.TAATDGYDAVQVGYHGVREEK.L	U	1		756.0316	2265.0730	2265.0662	3.02	1	(2)	20	1	13835
	K.TAATDGYDAVQVGYHGVREEK.L	U	1		1133.5448	2265.0750	2265.0662	3.91	1	8	5.7	1	13836
	K.VGM->M<-TYFDPATGKPVPVTVVGFR.E	U	1	Oxidation (M)	829.0976	2484.2710	2484.2546	6.60	0	1	29	1	14432
LOC_Os06g21480.1	protein|60S ribosomal protein L31, putative, expressed	14282	55	2(1)	2(1)	0.24	13%
	Peptide	Unique	Matches	Modification	Observed	Mr(expt)	Mr(calc)	ppm	Miss	Score	Expect	Rank	Query
	K.HIWSSGIR.S	U	1		478.2617	954.5089	954.5035	5.60	0	2	22	1	1131
	R.EYTINLHKR.L	U	1		587.3256	1172.6367	1172.6302	5.56	1	55	0.00018	1	3808
LOC_Os08g33820.1	protein|chlorophyll A-B binding protein, putative, expressed	27053	54	3(2)	3(2)	0.26	24%
	Peptide	Unique	Matches	Modification	Observed	Mr(expt)	Mr(calc)	ppm	Miss	Score	Expect	Rank	Query
	K.IGLIDAPQWYDAGK.A	U	1		773.9037	1545.7929	1545.7827	6.61	0	44	0.0023	1	8535
	R.WQDIKNPGCVNQDPIFK.S	U	1		1030.0129	2058.0113	2057.9993	5.85	1	15	1.4	1	12782
	K.SYSLPPHECGYPGSVFNPLNFEPTLEAK.E	U	1		1050.8417	3149.5032	3149.4804	7.23	0	39	0.0037	1	15759
LOC_Os10g26060.1	protein|glutelin, putative, expressed	56841	54	5(1)	4(1)	0.06	12%
	Peptide	Unique	Matches	Modification	Observed	Mr(expt)	Mr(calc)	ppm	Miss	Score	Expect	Rank	Query
	R.ALPTDVLANAYR.I	U	2		652.3572	1302.6999	1302.6932	5.18	0	54	0.00019	1	5542
	R.GDEFGAFTPLQYK.S	U	1		736.8613	1471.7081	1471.6983	6.63	0	2	18	1	7689
	R.GQLLIVPQHYVVVK.K	U	1		796.9840	1591.9533	1591.9450	5.24	0	13	0.36	1	9014
	R.VTNLNSQNFPILNLVQ->M<-SAVK.V	U	1	Oxidation (M)	1173.6389	2345.2633	2345.2413	9.37	0	0	32	1	14091
LOC_Os07g43322.1	protein|expressed protein(ATG14)	54693	54	5(1)	4(1)	0.19	10%
	Peptide	Unique	Matches	Modification	Observed	Mr(expt)	Mr(calc)	ppm	Miss	Score	Expect	Rank	Query
	R.LFPLRR.V		1		401.2606	800.5066	800.5021	5.61	1	12	1.1	1	238
	K.ELRDHLAELK.R	U	1		612.3445	1222.6744	1222.6669	6.10	1	17	0.69	1	4442
	R.TALLNLAFVTLK.K	U	1		652.4060	1302.7975	1302.7911	4.88	0	45	0.00016	1	5547
	R.VIKDGEQNDGYNGPYDVICNAR.L	U	1		833.0549	2496.1430	2496.1339	3.61	1	23	0.13	1	14455
	R.VIKDGEQNDGYNGPYDVICNAR.L	U	1		1249.0824	2496.1502	2496.1339	6.53	1	(21)	0.21	1	14457
LOC_Os08g45190.1	protein|PGR5, putative, expressed	13250	54	1(1)	1(1)	0.26	8%
	Peptide	Unique	Matches	Modification	Observed	Mr(expt)	Mr(calc)	ppm	Miss	Score	Expect	Rank	Query
	K.GIFAPVVVVVR.N	U	1		578.3697	1154.7249	1154.7176	6.37	0	54	3.6e-005	1	3557
LOC_Os02g57590.1	protein|rRNA 2-O-methyltransferase fibrillarin 2, putative, expressed	32554	54	2(1)	2(1)	0.10	8%
	Peptide	Unique	Matches	Modification	Observed	Mr(expt)	Mr(calc)	ppm	Miss	Score	Expect	Rank	Query
	R.TNVIPIIEDAR.H	U	1		620.8516	1239.6886	1239.6823	5.07	0	9	5.6	1	4638
	R.ISVQNEDGTKVEYR.V	U	1		819.4170	1636.8194	1636.8056	8.42	1	54	0.00023	1	9476
LOC_Os10g30870.1	protein|expressed protein	51585	53	6(1)	2(1)	0.06	5%
	Peptide	Unique	Matches	Modification	Observed	Mr(expt)	Mr(calc)	ppm	Miss	Score	Expect	Rank	Query
	R.EGDGGEALAHAPR.R	U	1		640.3085	1278.6024	1278.5953	5.57	0	53	0.00019	1	5203
	R.EVVEDGIYVVER.E	U	5		703.8530	1405.6915	1405.7089	-12.38	0	12	2.6	1	6848
LOC_Os01g57942.1	protein|cytochrome b6, putative, expressed	26111	53	1(1)	1(1)	0.13	9%
	Peptide	Unique	Matches	Modification	Observed	Mr(expt)	Mr(calc)	ppm	Miss	Score	Expect	Rank	Query
	K.IVTGVPDAIPVIGSPLVELLR.G	U	1		1079.6508	2157.2870	2157.2773	4.48	0	53	1.1e-005	1	13330
LOC_Os03g20100.1	protein|S1 RNA binding domain containing protein, expressed	43567	53	3(1)	3(1)	0.08	8%
[truncated: 619 more rows]
