# Supplementary material for: OsVPS34-generated PI3P recruits GPA5/Rab5a to regulate post-Golgi glutelin trafficking in rice endosperm
Source: Plant Physiol. 2026 Mar 18;201(3):kiag154. doi: 10.1093/plphys/kiag154 (PMC13360276; doi:10.1093/plphys/kiag154)
Supplement: kiag154_Supplementary_Data [file kiag154_supplementary_data.zip › Supplemental Table S4.xlsx]

## Sheet: Sheet1
Purpose	Primer	Primer sequence (5’ to 3’)
Gene mapping	N5-4-F	GCATATACCATGGGGATTGG
	N5-4-R	GGGATTGGGATAATGGTGTG
	N5-13-5	TGGCTGGCTCCGTGGGTAGCTG
	N5-13-R	TCCCGTTGCCGTTCATCCCTCC
	N5-7-F	GGACGTCATGATTTGTGCTTGG
	N5-7-R	GTCATTGGCTTGCAGGATACACC
	IN5-3-F	GCTCCCCTCAACTTTTCCTC
	IN5-3-R	TCGGTTGCCTGAATACCTTT
Fusion complementation	pCAMBIA1305-GPA14-F	cggagctagctctagaATGGCGAACGGCGGCG
	pCAMBIA1305-GPA14-R	tgctcaccatggatccGCGCCAGTATTGAGCCC
Subcellular localization	pAN580-GPA14-F	cggagctagctctagaATGGCGAACGGCGGCG
	pAN580-GPA14-R	tgctcaccatggatccGCGCCAGTATTGAGCCC
	pENTRY-Rab5a-F	aaaagcaggctggtacATGGCGGCCAACCCCGGCAAC
	pENTRY-Rab5a-R	aagctgggtgagctccTGAGCAGCATGAAGAACTGCT
	pENTRY-GPA5-F	aaaagcaggctggtacATGGCGACGCCGTCGTCGTTT
	pENTRY-GPA5-R	aagctgggtgagctccTCTGTCCAATAACCAATTAAG
	pENTRY-FYVE-F	aaaagcaggctggtacGGAATGAAGAAGCATGAAGAA
	pENTRY-FYVE-R	aagctgggtgagctccTCCTTGCAAGTCATTGAAACA
	pAN581-Rha1-F	gctgtacaagagatctATGGCTAGCTCTGGAAACAAG
	pAN581-Rha1-R	ggccgctttaagatctCTAAGCACAACACGATGAACT
	pAN581-SYP61-F	gctgtacaagagatctATGTCTTCAGCTCAAGATCCA
	pAN581-SYP61-R	ggccgctttaagatctTTAGGTCAAGAAGACAAGAAC
	pAN581-ARA7-F	ACGAGCTGTACAAGAGATCTatggctgcagctggaaacaag
	pAN581-ARA7-R	GGGCGGCCGCTTTAAGATCTctaagcacaacaagatgagctc
	pAN581-HDEL-F	agctctagagagaagATGAAGGTACAGGAGGGTTTG
	pAN581-HDEL-R	tgctcaccatggatccGCACTCCTTGCGAGGTTGCCC
Gene knockout	Crispr-ATG6b-F	GGCATCTGTTCAGGGCAGCGTTAT
	Crispr-ATG6b-R	AAACATAACGCTGCCCTGAACAGA
	Crispr-ATG14-F	GGCACGTGGCTATACGGGCGTTGA
	Crispr-ATG14-R	AAACTCAACGCCCGTATAGCCACG
	Crispr-VPS38-F	GGCACAACTCATTATCCTGCTGAA
	Crispr-VPS38-R	AAACTTCAGCAGGATAATGAGTTG
qRT-PCR analysis	qRT-UBI-F	ACCCTGGCTGACTACAACATC
	qRT-UBI-R	AGTTGACAGCCCTAGGGTG
	qRT-Actin-F	TGGTCGTACCACAGGTATTG
	qRT-Actin-R	CCACATCTGCTGGAATGTGCTG
	qRT-VPS34-N-F	CCTCCTCCACTACCCCACG
	qRT-VPS34-N-R	GCAAGCCGAATTGTATCCC
	qRT-VPS34-C-F	AAGACCGCAAATGGGGGAA
	qRT-VPS34-C-R	GTGAACTGGAAGGAATAAA
HDEL sequence (CDS)	ATGAAGGTACAGGAGGGTTTGTTCGTGGTGGCTGTTTTCTACCTTGCTTATACGCAGCTAGTCAAGGGGCAACCTCGCAAGGAGTGC
FYVE sequence (CDS)	ATGGGAATGAAGAAGCATGAAGAAAATGAGGCTAAACTTACCATGCAGATTACAGCATTAAATGAAAACTTAGGCACTGTGAAGAAGGAGTGGCAATCTAGTCAACGGAGAGTTAGTGAGCTTGAGAAACAAACGGATGACTTACGGGGTGAAATTGCAGTATTAGAAGCAACGGTTCAGAATAATCAAGATGAAAGGAGAGCACTACTGGAAAGATGTCTTAAAGGAGAAGGTGAAATAGAAAAGCTTCAAACCAAAGTATTAGAATTGCAAAGAAAGCTGGATAATACAACTGCAGCAGTGCAGGAGCTGGGCAGAGAAAACCAATCACTTCAGATCAAACATACACAAGCGTTGAATAGAAAGTGGGCCGAAGACAATGAAGTACAAAACTGTATG…
